# Supplementary material for: Nitrato(5,10,15,20-tetra­phenyl­porphinato)manganese(III)–benzene–n-hexa­ne (2/1/1)
Source: IUCrdata. 2022 Apr 22;7(Pt 4):x220386. doi: 10.1107/S2414314622003868 (PMC9462026; doi:10.1107/S2414314622003868)
Supplement: Supplementary file 1 [file x-07-x220386-sup1.cif]

##############################################################################
#                                                                            #
# This CIF contains the data for a data article accepted for                 #
# publication in IUCrData. It conforms to the requirements of                #
# Notes for Authors for IUCrData, and has been                               #
# peer reviewed under the auspices of IUCrData.                              #
#                                                                            #
# Full details of the Crystallographic Information File format               #
# are given in the paper "The Crystallographic Information File (CIF):       #
# a New Standard Archive File for Crystallography" by S. R. Hall, F. H.      #
# Allen and I. D. Brown [Acta Cryst. (1991), A47, 655-685].                  #
#                                                                            #
# The current version of the core CIF dictionary is obtainable from          #
# ftp://ftp.iucr.org/pub/cif_core.dic.                                       #
#                                                                            #
# Software is freely available for graphical display of the structure(s)     #
# in this CIF. For information consult the CIF software page                 #
# http://www.iucr.org/resources/cif/software.                                #
#                                                                            #
# This file may be used for bona fide research purposes within the           #
# scientific community so long as proper attribution is given to the data    # 
# article from which it was obtained.                                        #
#                                                                            #
##############################################################################
data_I
_audit_creation_method
;
Olex2 1.3
(compiled 2020.11.12 svn.r5f609507 for OlexSys, GUI svn.r6408)
;
_journal_date_recd_electronic     2022-03-09
_journal_date_accepted     2022-04-07
_journal_name_full     'IUCrData'
_journal_year     2022
_journal_volume     7
_journal_issue      4
_journal_page_first     0
_journal_page_last     0
_journal_paper_category     HM
_journal_paper_doi     10.1107/S2414314622003868
_journal_coeditor_code     WM4162
_publ_contact_author_name     'Jianfeng Li and Junwen Wang'
_publ_contact_author_address
;
College of Materials Science and Opto-electronic Technology, CAS Center for
 Excellence in Topological Quantum Computation &
Center of Materials Science
 and Optoelectronics Engineering, University of Chinese Academy of Sciences,
 Yanqi Lake, Huairou District, Beijing 101408, People's Republic of China
;
_publ_contact_author_email     'jfli@ucas.ac.cn, wangjunwen2013@126.com'
_publ_contact_author_fax     ?
_publ_contact_author_phone     ?
_publ_section_title
;
Nitrato(5,10,15,20-tetraphenylporphinato)manganese(III)--benzene--\
<i>n</i>-hexane (2/1/1)
;
loop_
    _publ_author_name
    _publ_author_footnote
    _publ_author_address
    'Cao, Hongli' .
;
Key Laboratory of Magnetic Molecules, Magnetic Information Materials
Ministry of Education, School of Chemical and Material Science,
Shanxi Normal University,
Taiyu Road, Taiyuan 030032,
People's Republic of China
;
    'Wang, Junwen' .
;
Key Laboratory of Magnetic Molecules, Magnetic Information Materials
Ministry of Education, School of Chemical and Material Science,
Shanxi Normal University,
Taiyu Road, Taiyuan 030032,
People's Republic of China
;
    'Li, Jianfeng' .
;
College of Materials Science and Opto-electronic Technology,
CAS Center for Excellence in Topological Quantum Computation & Center of \
Materials Science and Optoelectronics Engineering,
University of Chinese Academy of Sciences,
Yanqi Lake, Huairou District, Beijing 101408, People's Republic of China
;
_publ_section_synopsis
;
The central manganese(III) atom has a distorted square-pyramidal coordination
environment, defined by the porphyrin N atoms in the basal plane and a
nitrate O atom in the apical site.
;
_chemical_name_systematic
;\
Nitrato(5,10,15,20-tetraphenylporphinato)manganese(III)--benzene--\
<i>n</i>-hexane (2/1/1)
;
_chemical_name_common     ?
_chemical_formula_moiety     'C44 H28 Mn N5 O3, 0.5(C6 H14), 0.5(C6 H6)'
_chemical_formula_sum     'C50 H38 Mn N5 O3'
_chemical_formula_iupac     '[Mn (C44 H28 N4 O3) (N O3)], 0.5C6 H14, 0.5C6 H6'
_chemical_formula_weight     811.79
_chemical_melting_point     ?
_space_group_crystal_system     orthorhombic
_space_group_name_H-M_alt     'P c c n'
_space_group_name_Hall     '-P 2ab 2ac'
loop_
    _space_group_symop_operation_xyz
    'x, y, z'
    '-x+1/2, -y+1/2, z'
    '-x, y+1/2, -z+1/2'
    'x+1/2, -y, -z+1/2'
    '-x, -y, -z'
    'x-1/2, y-1/2, -z'
    'x, -y-1/2, z-1/2'
    '-x-1/2, y, z-1/2'
_cell_length_a     20.1021(10)
_cell_length_b     21.5505(9)
_cell_length_c     17.9807(9)
_cell_angle_alpha     90
_cell_angle_beta     90
_cell_angle_gamma     90
_cell_volume     7789.4(6)
_cell_formula_units_Z     8
_cell_measurement_reflns_used     9845
_cell_measurement_theta_min     2.45
_cell_measurement_theta_max     26.68
_cell_measurement_temperature     100.08
_exptl_crystal_description     block
_exptl_crystal_colour     black
_exptl_crystal_size_max     0.332
_exptl_crystal_size_mid     0.292
_exptl_crystal_size_min     0.115
_exptl_crystal_density_diffrn     1.384
_exptl_crystal_density_meas     ?
_exptl_crystal_density_method     ?
_exptl_crystal_F_000     3376
_exptl_absorpt_coefficient_mu     0.392
_exptl_absorpt_correction_type     multi-scan
_exptl_absorpt_process_details
;
(<i>SADABS</i>; Krause <i>et al.</i>,  2015)
;
_exptl_absorpt_correction_T_min     0.763
_exptl_absorpt_correction_T_max     0.865
_diffrn_ambient_temperature     100.08
_diffrn_source     ?
_diffrn_source_power     0.05
_diffrn_source_voltage     50.0
_diffrn_source_current     1.0
_diffrn_radiation_type     MoK\a
_diffrn_radiation_wavelength     0.71073
_diffrn_measurement_device_type     'Bruker APEXII CCD'
_diffrn_measurement_method     '\f and \w scans'
_diffrn_detector_area_resol_mean     ?
_diffrn_reflns_number     58775
_diffrn_reflns_av_R_equivalents     0.0579
_diffrn_reflns_av_unetI/netI     0.0372
_diffrn_reflns_theta_min     2.265
_diffrn_reflns_theta_max     26.744
_diffrn_reflns_theta_full     25.242
_diffrn_measured_fraction_theta_max     0.998
_diffrn_measured_fraction_theta_full     0.998
_diffrn_reflns_limit_h_min     -25
_diffrn_reflns_limit_h_max     23
_diffrn_reflns_limit_k_min     -27
_diffrn_reflns_limit_k_max     24
_diffrn_reflns_limit_l_min     -22
_diffrn_reflns_limit_l_max     21
_diffrn_standards_number     0
_refine_special_details     ?
_reflns_number_total     8270
_reflns_number_gt     6163
_reflns_threshold_expression     'I > 2\s(I)'
_refine_ls_structure_factor_coef     Fsqd
_refine_ls_matrix_type     full
_refine_ls_R_factor_all     0.0752
_refine_ls_R_factor_gt     0.0495
_refine_ls_wR_factor_gt     0.1278
_refine_ls_wR_factor_ref     0.1480
_refine_ls_goodness_of_fit_ref     1.070
_refine_ls_restrained_S_all     1.069
_refine_ls_number_reflns     8270
_refine_ls_number_parameters     560
_refine_ls_number_restraints     37
_refine_ls_hydrogen_treatment     constr
_refine_ls_weighting_scheme     calc
_refine_ls_weighting_details
             'w=1/[\s^2^(Fo^2^)+(0.0686P)^2^+10.1161P] where P=(Fo^2^+2Fc^2^)/3'
_atom_sites_solution_hydrogens     geom
_atom_sites_solution_primary     dual
_atom_sites_solution_secondary     ?
_refine_ls_shift/su_max     0.097
_refine_ls_shift/su_mean     0.003
_refine_diff_density_max     0.799
_refine_diff_density_min     -0.476
_refine_ls_extinction_method     none
_refine_ls_extinction_coef     .
loop_
    _atom_type_symbol
    _atom_type_description
    _atom_type_scat_dispersion_real
    _atom_type_scat_dispersion_imag
    _atom_type_scat_source
    'C' 'C' 0.0033 0.0016
                         'International Tables Vol C Tables 4.2.6.8 and 6.1.1.4'
    'H' 'H' 0.0000 0.0000
                         'International Tables Vol C Tables 4.2.6.8 and 6.1.1.4'
    'Mn' 'Mn' 0.3368 0.7283
                         'International Tables Vol C Tables 4.2.6.8 and 6.1.1.4'
    'N' 'N' 0.0061 0.0033
                         'International Tables Vol C Tables 4.2.6.8 and 6.1.1.4'
    'O' 'O' 0.0106 0.0060
                         'International Tables Vol C Tables 4.2.6.8 and 6.1.1.4'
_computing_data_collection
;
APEX2 (Bruker, 2014)
;
_computing_cell_refinement
;
SAINT (Bruker, 2014)
;
_computing_data_reduction
;
SAINT (Bruker, 2014)
;
_computing_structure_solution
;
SHELXT (Sheldrick, 2015a)
;
_computing_structure_refinement
;
SHELXL (Sheldrick, 2015b)
;
_computing_molecular_graphics
;
<i>OLEX2</i> (Dolomanov <i>et al.</i>,  2009)
;
_computing_publication_material
;
publCIF (Westrip, 2010)
;
loop_
    _atom_site_type_symbol
    _atom_site_label
    _atom_site_fract_x
    _atom_site_fract_y
    _atom_site_fract_z
    _atom_site_U_iso_or_equiv
    _atom_site_adp_type
    _atom_site_calc_flag
    _atom_site_occupancy
    _atom_site_disorder_assembly
    _atom_site_disorder_group
    Mn Mn1 0.42182(2) 0.50321(2) 0.38016(2) 0.01235(11) Uani d 1 . .
    O O1 0.42711(8) 0.52498(8) 0.26507(10) 0.0206(4) Uani d 1 . .
    O O2 0.41592(10) 0.58633(9) 0.17166(11) 0.0311(5) Uani d 1 . .
    O O3 0.42351(12) 0.62345(10) 0.28275(12) 0.0416(6) Uani d 1 . .
    N N1 0.49166(9) 0.43691(8) 0.36975(11) 0.0144(4) Uani d 1 . .
    N N2 0.35071(9) 0.43777(8) 0.36889(11) 0.0148(4) Uani d 1 . .
    N N3 0.35138(9) 0.56361(9) 0.41173(11) 0.0151(4) Uani d 1 . .
    N N4 0.49211(9) 0.56102(8) 0.41874(11) 0.0147(4) Uani d 1 . .
    N N5 0.42152(11) 0.57920(11) 0.23960(13) 0.0259(5) Uani d 1 . .
    C C1 0.42051(11) 0.28091(11) 0.31319(15) 0.0183(5) Uani d 1 . .
    C C2 0.44918(13) 0.23571(11) 0.35761(16) 0.0259(6) Uani d 1 . .
    H H2 0.467963 0.247013 0.404159 0.031 Uiso calc 1 . .
    C C3 0.45086(14) 0.17416(12) 0.33504(18) 0.0304(6) Uani d 1 . .
    H H3 0.470578 0.143610 0.366108 0.036 Uiso calc 1 . .
    C C4 0.42397(14) 0.15745(12) 0.26773(19) 0.0341(7) Uani d 1 . .
    H H4 0.425615 0.115394 0.251982 0.041 Uiso calc 1 . .
    C C5 0.39436(16) 0.20192(13) 0.22261(18) 0.0369(7) Uani d 1 . .
    H H5 0.375509 0.190271 0.176218 0.044 Uiso calc 1 . .
    C C6 0.39240(14) 0.26347(12) 0.24550(16) 0.0298(6) Uani d 1 . .
    H H6 0.371794 0.293805 0.214858 0.036 Uiso calc 1 . .
    C C7 0.17559(12) 0.50079(10) 0.38931(13) 0.0158(5) Uani d 1 . .
    C C8 0.14138(12) 0.47327(11) 0.44853(15) 0.0198(5) Uani d 1 . .
    H H8 0.165523 0.456573 0.489306 0.024 Uiso calc 1 . .
    C C9 0.07229(12) 0.47019(12) 0.44807(16) 0.0243(6) Uani d 1 . .
    H H9 0.049340 0.451340 0.488358 0.029 Uiso calc 1 . .
    C C10 0.03678(13) 0.49480(12) 0.38843(15) 0.0244(6) Uani d 1 . .
    H H10 -0.010419 0.492704 0.387856 0.029 Uiso calc 1 . .
    C C11 0.07056(13) 0.52232(13) 0.33002(16) 0.0256(6) Uani d 1 . .
    H H11 0.046353 0.539209 0.289402 0.031 Uiso calc 1 . .
    C C12 0.13958(12) 0.52542(11) 0.33034(15) 0.0217(5) Uani d 1 . .
    H H12 0.162274 0.544480 0.290016 0.026 Uiso calc 1 . .
    C C13 0.42453(11) 0.72160(11) 0.45726(15) 0.0189(5) Uani d 1 . .
    C C14 0.45003(16) 0.75859(13) 0.4016(2) 0.0404(8) Uani d 1 . .
    H H14 0.466560 0.740272 0.357213 0.048 Uiso calc 1 . .
    C C15 0.45157(18) 0.82290(14) 0.4103(2) 0.0527(10) Uani d 1 . .
    H H15 0.468977 0.848052 0.371515 0.063 Uiso calc 1 . .
    C C16 0.42877(14) 0.84987(13) 0.4729(2) 0.0398(8) Uani d 1 . .
    H H16 0.429418 0.893761 0.477800 0.048 Uiso calc 1 . .
    C C17 0.40443(17) 0.81338(14) 0.5299(2) 0.0430(9) Uani d 1 . .
    H H17 0.389609 0.832124 0.574726 0.052 Uiso calc 1 . .
    C C18 0.40157(16) 0.74907(13) 0.52169(17) 0.0338(7) Uani d 1 . .
    H H18 0.383801 0.724157 0.560487 0.041 Uiso calc 1 . .
    C C19 0.66708(12) 0.50305(10) 0.38165(13) 0.0154(5) Uani d 1 . .
    C C20 0.70957(12) 0.45885(11) 0.41236(14) 0.0198(5) Uani d 1 . .
    H H20 0.691967 0.426573 0.442483 0.024 Uiso calc 1 . .
    C C21 0.77752(13) 0.46181(13) 0.39912(15) 0.0256(6) Uani d 1 . .
    H H21 0.806087 0.431261 0.419872 0.031 Uiso calc 1 . .
    C C22 0.80410(13) 0.50902(13) 0.35582(16) 0.0271(6) Uani d 1 . .
    H H22 0.850647 0.510865 0.346956 0.032 Uiso calc 1 . .
    C C23 0.76238(13) 0.55324(13) 0.32574(15) 0.0277(6) Uani d 1 . .
    H H23 0.780381 0.585843 0.296427 0.033 Uiso calc 1 . .
    C C24 0.69414(13) 0.55040(12) 0.33805(15) 0.0226(5) Uani d 1 . .
    H H24 0.665777 0.580821 0.316693 0.027 Uiso calc 1 . .
    C C(A1 0.55989(11) 0.44641(10) 0.36743(13) 0.0146(5) Uani d 1 . .
    C C(A2 0.48166(12) 0.37726(10) 0.34335(13) 0.0157(5) Uani d 1 . .
    C C(A3 0.35993(12) 0.37606(10) 0.35121(14) 0.0169(5) Uani d 1 . .
    C C(A4 0.28251(12) 0.44579(10) 0.37543(13) 0.0159(5) Uani d 1 . .
    C C(A5 0.28327(12) 0.55656(11) 0.40428(14) 0.0174(5) Uani d 1 . .
    C C(A6 0.36142(12) 0.62527(10) 0.43015(14) 0.0173(5) Uani d 1 . .
    C C(A7 0.48260(12) 0.62090(10) 0.44399(13) 0.0162(5) Uani d 1 . .
    C C(A8 0.56024(11) 0.55124(10) 0.42006(13) 0.0150(5) Uani d 1 . .
    C C(B1 0.59185(12) 0.39247(11) 0.33697(14) 0.0194(5) Uani d 1 . .
    H H(B1 0.638168 0.387514 0.328321 0.023 Uiso calc 1 . .
    C C(B2 0.54403(12) 0.35015(11) 0.32289(14) 0.0191(5) Uani d 1 . .
    H H(B2 0.550561 0.309748 0.303040 0.023 Uiso calc 1 . .
    C C(B3 0.29657(12) 0.34533(11) 0.34796(15) 0.0216(5) Uani d 1 . .
    H H(B3 0.289310 0.302652 0.337501 0.026 Uiso calc 1 . .
    C C(B4 0.24941(12) 0.38788(11) 0.36239(15) 0.0213(5) Uani d 1 . .
    H H(B4 0.202762 0.380878 0.363712 0.026 Uiso calc 1 . .
    C C(B5 0.25083(13) 0.61474(11) 0.41847(15) 0.0230(6) Uani d 1 . .
    H H(B5 0.204257 0.622200 0.417728 0.028 Uiso calc 1 . .
    C C(B6 0.29864(12) 0.65671(11) 0.43303(16) 0.0230(6) Uani d 1 . .
    H H(B6 0.291982 0.699496 0.443361 0.028 Uiso calc 1 . .
    C C(B7 0.54509(12) 0.64704(11) 0.46568(14) 0.0182(5) Uani d 1 . .
    H H(B7 0.551968 0.687212 0.486043 0.022 Uiso calc 1 . .
    C C(B8 0.59258(12) 0.60410(11) 0.45188(14) 0.0176(5) Uani d 1 . .
    H H(B8 0.638833 0.608255 0.461525 0.021 Uiso calc 1 . .
    C C(M1 0.42063(12) 0.34755(10) 0.33679(13) 0.0162(5) Uani d 1 . .
    C C(M2 0.25010(12) 0.50150(10) 0.38919(13) 0.0153(5) Uani d 1 . .
    C C(M3 0.42232(11) 0.65274(10) 0.44520(14) 0.0168(5) Uani d 1 . .
    C C(M4 0.59319(12) 0.49958(10) 0.39124(13) 0.0145(5) Uani d 1 . .
    C C1S 0.28678(18) 0.23978(17) 0.4985(2) 0.0488(9) Uani d 1 . .
    H H1SA 0.315264 0.276355 0.508279 0.059 Uiso calc 1 . .
    H H1SB 0.298393 0.223535 0.448647 0.059 Uiso calc 1 . .
    C C2S 0.30152(18) 0.18932(17) 0.5575(2) 0.0509(9) Uani d 1 . .
    H H2SA 0.289087 0.204976 0.607336 0.061 Uiso calc 1 . .
    H H2SB 0.274282 0.152072 0.546955 0.061 Uiso calc 1 . .
    C C3S 0.37423(19) 0.17186(17) 0.5572(2) 0.0571(10) Uani d 1 . .
    H H3SA 0.387512 0.159787 0.506761 0.086 Uiso calc 1 . .
    H H3SB 0.381507 0.136996 0.591202 0.086 Uiso calc 1 . .
    H H3SC 0.400895 0.207461 0.573341 0.086 Uiso calc 1 . .
    C C4S 0.3238(4) 0.7350(3) 0.2525(4) 0.0454(15) Uani d 0.5 A -1
    H H4S 0.363543 0.718301 0.272952 0.054 Uiso calc 0.5 A -1
    C C5S 0.2861(11) 0.7015(10) 0.2020(13) 0.069(6) Uani d 0.5 A -1
    H H5S 0.299310 0.660302 0.190509 0.083 Uiso calc 0.5 A -1
    C C6S 0.2325(5) 0.7245(4) 0.1690(6) 0.077(3) Uani d 0.5 A -1
    H H6S 0.210217 0.701910 0.131113 0.093 Uiso calc 0.5 A -1
    C C7S 0.2079(11) 0.7868(11) 0.1930(17) 0.075(6) Uani d 0.5 A -1
    H H7S 0.167838 0.803904 0.173935 0.090 Uiso calc 0.5 A -1
    C C8S 0.2462(4) 0.8181(4) 0.2438(5) 0.0518(19) Uani d 0.5 A -1
    H H8S 0.233013 0.858391 0.259270 0.062 Uiso calc 0.5 A -1
    C C9S 0.3018(3) 0.7930(3) 0.2721(4) 0.0414(15) Uani d 0.5 A -1
    H H9S 0.326862 0.816292 0.307085 0.050 Uiso calc 0.5 A -1
loop_
    _atom_site_aniso_label
    _atom_site_aniso_U_11
    _atom_site_aniso_U_22
    _atom_site_aniso_U_33
    _atom_site_aniso_U_12
    _atom_site_aniso_U_13
    _atom_site_aniso_U_23
    Mn1 0.01075(19) 0.00928(18) 0.0170(2) 0.00011(12) -0.00051(13) -0.00002(13)
    O1 0.0168(9) 0.0267(9) 0.0183(9) 0.0015(7) -0.0016(7) 0.0008(7)
    O2 0.0329(11) 0.0353(11) 0.0252(11) -0.0007(8) -0.0020(8) 0.0095(9)
    O3 0.0610(15) 0.0309(11) 0.0328(12) -0.0039(10) 0.0025(10) -0.0002(9)
    N1 0.0149(10) 0.0101(9) 0.0181(10) -0.0004(7) -0.0014(8) -0.0002(8)
    N2 0.0134(10) 0.0104(9) 0.0206(11) -0.0001(7) 0.0007(8) 0.0002(8)
    N3 0.0117(9) 0.0115(9) 0.0220(11) -0.0004(7) 0.0000(8) 0.0009(8)
    N4 0.0149(10) 0.0100(9) 0.0191(11) 0.0013(7) 0.0001(8) 0.0005(8)
    N5 0.0201(11) 0.0309(12) 0.0268(13) -0.0047(9) 0.0010(9) -0.0002(10)
    C1 0.0126(11) 0.0137(11) 0.0286(14) -0.0017(9) 0.0024(10) -0.0036(10)
    C2 0.0255(14) 0.0180(12) 0.0342(15) 0.0028(10) -0.0041(12) -0.0024(11)
    C3 0.0262(14) 0.0138(12) 0.0511(19) 0.0033(10) -0.0036(13) -0.0017(12)
    C4 0.0252(14) 0.0164(13) 0.061(2) 0.0002(11) -0.0031(14) -0.0159(13)
    C5 0.0428(18) 0.0290(15) 0.0390(18) -0.0024(13) -0.0086(14) -0.0149(13)
    C6 0.0345(15) 0.0233(14) 0.0317(16) 0.0017(11) -0.0060(13) -0.0038(11)
    C7 0.0138(11) 0.0128(11) 0.0209(12) -0.0001(8) 0.0010(9) -0.0044(9)
    C8 0.0176(12) 0.0173(12) 0.0247(13) -0.0006(9) -0.0012(10) 0.0000(10)
    C9 0.0196(13) 0.0219(13) 0.0313(15) -0.0043(10) 0.0077(11) -0.0043(11)
    C10 0.0120(12) 0.0269(14) 0.0343(16) -0.0011(10) 0.0009(10) -0.0107(11)
    C11 0.0172(13) 0.0303(14) 0.0293(15) 0.0033(10) -0.0036(11) -0.0083(12)
    C12 0.0183(13) 0.0225(12) 0.0243(14) 0.0032(10) 0.0001(10) 0.0005(10)
    C13 0.0128(11) 0.0130(11) 0.0309(14) 0.0013(9) -0.0068(10) -0.0024(10)
    C14 0.0412(18) 0.0175(14) 0.062(2) 0.0008(12) 0.0178(16) 0.0018(14)
    C15 0.044(2) 0.0170(14) 0.097(3) -0.0012(13) 0.024(2) 0.0097(17)
    C16 0.0225(14) 0.0127(12) 0.084(3) 0.0005(11) -0.0136(15) -0.0049(15)
    C17 0.052(2) 0.0296(16) 0.048(2) 0.0194(14) -0.0259(16) -0.0189(15)
    C18 0.0496(18) 0.0196(13) 0.0321(16) 0.0122(12) -0.0080(14) -0.0017(12)
    C19 0.0130(11) 0.0159(11) 0.0173(12) -0.0024(9) 0.0003(9) -0.0027(9)
    C20 0.0194(13) 0.0184(12) 0.0216(13) 0.0013(9) -0.0010(10) -0.0002(10)
    C21 0.0183(13) 0.0278(14) 0.0308(15) 0.0066(10) -0.0019(11) -0.0055(11)
    C22 0.0155(13) 0.0340(15) 0.0317(15) -0.0039(10) 0.0045(11) -0.0089(12)
    C23 0.0241(14) 0.0313(14) 0.0276(14) -0.0080(11) 0.0063(11) 0.0013(12)
    C24 0.0212(13) 0.0217(13) 0.0249(14) -0.0017(10) -0.0010(10) 0.0026(10)
    C(A1 0.0141(11) 0.0130(11) 0.0167(12) 0.0011(8) 0.0011(9) 0.0022(9)
    C(A2 0.0184(12) 0.0117(10) 0.0171(12) 0.0026(9) -0.0004(9) 0.0006(9)
    C(A3 0.0170(12) 0.0122(11) 0.0214(13) -0.0010(9) -0.0021(10) 0.0002(9)
    C(A4 0.0148(11) 0.0143(11) 0.0185(12) -0.0012(9) -0.0007(9) 0.0010(9)
    C(A5 0.0150(12) 0.0139(11) 0.0232(13) 0.0020(9) 0.0011(10) 0.0011(9)
    C(A6 0.0165(12) 0.0126(11) 0.0227(13) 0.0011(9) 0.0008(10) 0.0011(9)
    C(A7 0.0167(12) 0.0127(11) 0.0191(12) 0.0001(9) -0.0012(9) -0.0002(9)
    C(A8 0.0132(11) 0.0139(11) 0.0180(12) -0.0005(8) -0.0014(9) 0.0016(9)
    C(B1 0.0176(12) 0.0161(11) 0.0245(14) 0.0023(9) 0.0023(10) -0.0003(10)
    C(B2 0.0182(12) 0.0133(11) 0.0258(13) 0.0031(9) 0.0009(10) -0.0029(10)
    C(B3 0.0175(12) 0.0138(11) 0.0336(15) -0.0041(9) -0.0002(11) -0.0024(10)
    C(B4 0.0149(12) 0.0170(11) 0.0320(15) -0.0030(9) 0.0005(10) -0.0003(10)
    C(B5 0.0147(12) 0.0158(11) 0.0386(16) 0.0022(9) -0.0011(11) -0.0022(11)
    C(B6 0.0162(12) 0.0141(11) 0.0386(16) 0.0024(9) -0.0017(11) -0.0025(11)
    C(B7 0.0192(12) 0.0131(11) 0.0224(13) -0.0021(9) -0.0011(10) -0.0018(9)
    C(B8 0.0156(12) 0.0170(11) 0.0202(13) -0.0011(9) -0.0021(9) -0.0007(9)
    C(M1 0.0179(12) 0.0112(10) 0.0196(13) 0.0007(9) -0.0016(9) 0.0001(9)
    C(M2 0.0135(11) 0.0149(11) 0.0175(12) 0.0002(9) -0.0002(9) 0.0025(9)
    C(M3 0.0173(12) 0.0114(10) 0.0215(13) 0.0006(9) -0.0012(10) -0.0003(9)
    C(M4 0.0119(11) 0.0145(11) 0.0170(12) 0.0007(8) -0.0007(8) 0.0019(9)
    C1S 0.059(2) 0.0438(19) 0.043(2) 0.0006(17) -0.0063(17) -0.0030(16)
    C2S 0.049(2) 0.046(2) 0.057(2) -0.0065(16) 0.0016(18) -0.0077(17)
    C3S 0.060(2) 0.045(2) 0.067(3) -0.0008(18) -0.001(2) -0.0046(18)
    C4S 0.050(4) 0.048(4) 0.038(4) 0.001(3) 0.003(3) 0.004(3)
    C5S 0.074(10) 0.046(7) 0.087(12) 0.001(6) -0.014(9) -0.015(8)
    C6S 0.068(6) 0.060(5) 0.104(8) -0.016(4) -0.024(5) -0.012(5)
    C7S 0.046(7) 0.077(9) 0.103(11) 0.010(6) -0.043(7) -0.015(8)
    C8S 0.044(4) 0.053(4) 0.059(5) -0.001(3) -0.006(4) -0.011(4)
    C9S 0.042(3) 0.044(3) 0.038(4) 0.004(3) 0.006(3) -0.001(3)
_geom_special_details
;
 All esds (except the esd in the dihedral angle between two l.s. planes)
 are estimated using the full covariance matrix.  The cell esds are taken
 into account individually in the estimation of esds in distances, angles
 and torsion angles; correlations between esds in cell parameters are only
 used when they are defined by crystal symmetry.  An approximate (isotropic)
 treatment of cell esds is used for estimating esds involving l.s. planes.
;
loop_
    _geom_bond_atom_site_label_1
    _geom_bond_atom_site_label_2
    _geom_bond_site_symmetry_2
    _geom_bond_distance
    _geom_bond_publ_flag
    Mn1 O1 . 2.1246(18) ?
    Mn1 N1 . 2.0119(19) ?
    Mn1 N2 . 2.0184(19) ?
    Mn1 N3 . 2.0052(19) ?
    Mn1 N4 . 2.0074(19) ?
    O1 N5 . 1.260(3) ?
    O2 N5 . 1.236(3) ?
    O3 N5 . 1.230(3) ?
    N1 C(A1 . 1.387(3) ?
    N1 C(A2 . 1.385(3) ?
    N2 C(A3 . 1.380(3) ?
    N2 C(A4 . 1.387(3) ?
    N3 C(A5 . 1.384(3) ?
    N3 C(A6 . 1.384(3) ?
    N4 C(A7 . 1.381(3) ?
    N4 C(A8 . 1.386(3) ?
    C1 C2 . 1.385(4) ?
    C1 C6 . 1.394(4) ?
    C1 C(M1 . 1.497(3) ?
    C2 H2 . 0.9500 ?
    C2 C3 . 1.388(3) ?
    C3 H3 . 0.9500 ?
    C3 C4 . 1.374(4) ?
    C4 H4 . 0.9500 ?
    C4 C5 . 1.390(4) ?
    C5 H5 . 0.9500 ?
    C5 C6 . 1.389(4) ?
    C6 H6 . 0.9500 ?
    C7 C8 . 1.399(3) ?
    C7 C12 . 1.389(3) ?
    C7 C(M2 . 1.498(3) ?
    C8 H8 . 0.9500 ?
    C8 C9 . 1.391(3) ?
    C9 H9 . 0.9500 ?
    C9 C10 . 1.393(4) ?
    C10 H10 . 0.9500 ?
    C10 C11 . 1.384(4) ?
    C11 H11 . 0.9500 ?
    C11 C12 . 1.389(4) ?
    C12 H12 . 0.9500 ?
    C13 C14 . 1.379(4) ?
    C13 C18 . 1.380(4) ?
    C13 C(M3 . 1.500(3) ?
    C14 H14 . 0.9500 ?
    C14 C15 . 1.395(4) ?
    C15 H15 . 0.9500 ?
    C15 C16 . 1.347(5) ?
    C16 H16 . 0.9500 ?
    C16 C17 . 1.381(5) ?
    C17 H17 . 0.9500 ?
    C17 C18 . 1.395(4) ?
    C18 H18 . 0.9500 ?
    C19 C20 . 1.393(3) ?
    C19 C24 . 1.397(3) ?
    C19 C(M4 . 1.497(3) ?
    C20 H20 . 0.9500 ?
    C20 C21 . 1.388(4) ?
    C21 H21 . 0.9500 ?
    C21 C22 . 1.388(4) ?
    C22 H22 . 0.9500 ?
    C22 C23 . 1.380(4) ?
    C23 H23 . 0.9500 ?
    C23 C24 . 1.391(4) ?
    C24 H24 . 0.9500 ?
    C(A1 C(B1 . 1.437(3) ?
    C(A1 C(M4 . 1.394(3) ?
    C(A2 C(B2 . 1.431(3) ?
    C(A2 C(M1 . 1.389(3) ?
    C(A3 C(B3 . 1.437(3) ?
    C(A3 C(M1 . 1.391(3) ?
    C(A4 C(B4 . 1.434(3) ?
    C(A4 C(M2 . 1.388(3) ?
    C(A5 C(B5 . 1.436(3) ?
    C(A5 C(M2 . 1.388(3) ?
    C(A6 C(B6 . 1.433(3) ?
    C(A6 C(M3 . 1.386(3) ?
    C(A7 C(B7 . 1.431(3) ?
    C(A7 C(M3 . 1.393(3) ?
    C(A8 C(B8 . 1.431(3) ?
    C(A8 C(M4 . 1.395(3) ?
    C(B1 H(B1 . 0.9500 ?
    C(B1 C(B2 . 1.349(3) ?
    C(B2 H(B2 . 0.9500 ?
    C(B3 H(B3 . 0.9500 ?
    C(B3 C(B4 . 1.344(3) ?
    C(B4 H(B4 . 0.9500 ?
    C(B5 H(B5 . 0.9500 ?
    C(B5 C(B6 . 1.346(3) ?
    C(B6 H(B6 . 0.9500 ?
    C(B7 H(B7 . 0.9500 ?
    C(B7 C(B8 . 1.353(3) ?
    C(B8 H(B8 . 0.9500 ?
    C1S C1S 2 1.543(7) ?
    C1S H1SA . 0.9900 ?
    C1S H1SB . 0.9900 ?
    C1S C2S . 1.548(5) ?
    C2S H2SA . 0.9900 ?
    C2S H2SB . 0.9900 ?
    C2S C3S . 1.509(5) ?
    C3S H3SA . 0.9800 ?
    C3S H3SB . 0.9800 ?
    C3S H3SC . 0.9800 ?
    C4S H4S . 0.9500 ?
    C4S C5S . 1.38(2) ?
    C4S C9S . 1.372(9) ?
    C5S H5S . 0.9500 ?
    C5S C6S . 1.33(2) ?
    C6S H6S . 0.9500 ?
    C6S C7S . 1.49(3) ?
    C7S H7S . 0.9500 ?
    C7S C8S . 1.37(2) ?
    C8S H8S . 0.9500 ?
    C8S C9S . 1.342(10) ?
    C9S H9S . 0.9500 ?
loop_
    _geom_angle_atom_site_label_1
    _geom_angle_atom_site_label_2
    _geom_angle_atom_site_label_3
    _geom_angle_site_symmetry_1
    _geom_angle_site_symmetry_3
    _geom_angle
    _geom_angle_publ_flag
    N1 Mn1 O1 . . 91.79(7) ?
    N1 Mn1 N2 . . 89.34(8) ?
    N2 Mn1 O1 . . 95.27(7) ?
    N3 Mn1 O1 . . 99.66(7) ?
    N3 Mn1 N1 . . 168.53(8) ?
    N3 Mn1 N2 . . 88.96(8) ?
    N3 Mn1 N4 . . 89.79(8) ?
    N4 Mn1 O1 . . 99.46(7) ?
    N4 Mn1 N1 . . 88.95(8) ?
    N4 Mn1 N2 . . 165.21(8) ?
    N5 O1 Mn1 . . 123.66(15) ?
    C(A1 N1 Mn1 . . 126.01(15) ?
    C(A2 N1 Mn1 . . 126.15(15) ?
    C(A2 N1 C(A1 . . 105.67(18) ?
    C(A3 N2 Mn1 . . 126.98(16) ?
    C(A3 N2 C(A4 . . 105.81(19) ?
    C(A4 N2 Mn1 . . 127.19(15) ?
    C(A5 N3 Mn1 . . 126.86(16) ?
    C(A6 N3 Mn1 . . 126.00(15) ?
    C(A6 N3 C(A5 . . 105.82(18) ?
    C(A7 N4 Mn1 . . 126.58(15) ?
    C(A7 N4 C(A8 . . 105.85(18) ?
    C(A8 N4 Mn1 . . 127.38(15) ?
    O2 N5 O1 . . 118.8(2) ?
    O3 N5 O1 . . 119.1(2) ?
    O3 N5 O2 . . 122.0(2) ?
    C2 C1 C6 . . 118.9(2) ?
    C2 C1 C(M1 . . 120.7(2) ?
    C6 C1 C(M1 . . 120.5(2) ?
    C1 C2 H2 . . 119.5 ?
    C1 C2 C3 . . 120.9(3) ?
    C3 C2 H2 . . 119.5 ?
    C2 C3 H3 . . 120.0 ?
    C4 C3 C2 . . 119.9(3) ?
    C4 C3 H3 . . 120.0 ?
    C3 C4 H4 . . 119.9 ?
    C3 C4 C5 . . 120.1(2) ?
    C5 C4 H4 . . 119.9 ?
    C4 C5 H5 . . 120.1 ?
    C6 C5 C4 . . 119.9(3) ?
    C6 C5 H5 . . 120.1 ?
    C1 C6 H6 . . 119.8 ?
    C5 C6 C1 . . 120.3(3) ?
    C5 C6 H6 . . 119.8 ?
    C8 C7 C(M2 . . 119.8(2) ?
    C12 C7 C8 . . 119.1(2) ?
    C12 C7 C(M2 . . 121.1(2) ?
    C7 C8 H8 . . 119.8 ?
    C9 C8 C7 . . 120.4(2) ?
    C9 C8 H8 . . 119.8 ?
    C8 C9 H9 . . 120.1 ?
    C8 C9 C10 . . 119.9(2) ?
    C10 C9 H9 . . 120.1 ?
    C9 C10 H10 . . 120.1 ?
    C11 C10 C9 . . 119.7(2) ?
    C11 C10 H10 . . 120.1 ?
    C10 C11 H11 . . 119.8 ?
    C10 C11 C12 . . 120.5(3) ?
    C12 C11 H11 . . 119.8 ?
    C7 C12 H12 . . 119.8 ?
    C11 C12 C7 . . 120.3(2) ?
    C11 C12 H12 . . 119.8 ?
    C14 C13 C18 . . 119.1(2) ?
    C14 C13 C(M3 . . 118.5(2) ?
    C18 C13 C(M3 . . 122.4(2) ?
    C13 C14 H14 . . 120.0 ?
    C13 C14 C15 . . 120.1(3) ?
    C15 C14 H14 . . 120.0 ?
    C14 C15 H15 . . 119.5 ?
    C16 C15 C14 . . 121.0(3) ?
    C16 C15 H15 . . 119.5 ?
    C15 C16 H16 . . 120.2 ?
    C15 C16 C17 . . 119.6(3) ?
    C17 C16 H16 . . 120.2 ?
    C16 C17 H17 . . 119.9 ?
    C16 C17 C18 . . 120.1(3) ?
    C18 C17 H17 . . 119.9 ?
    C13 C18 C17 . . 120.1(3) ?
    C13 C18 H18 . . 120.0 ?
    C17 C18 H18 . . 120.0 ?
    C20 C19 C24 . . 118.9(2) ?
    C20 C19 C(M4 . . 121.9(2) ?
    C24 C19 C(M4 . . 119.2(2) ?
    C19 C20 H20 . . 119.9 ?
    C21 C20 C19 . . 120.3(2) ?
    C21 C20 H20 . . 119.9 ?
    C20 C21 H21 . . 119.7 ?
    C22 C21 C20 . . 120.6(2) ?
    C22 C21 H21 . . 119.7 ?
    C21 C22 H22 . . 120.3 ?
    C23 C22 C21 . . 119.5(2) ?
    C23 C22 H22 . . 120.3 ?
    C22 C23 H23 . . 119.8 ?
    C22 C23 C24 . . 120.4(2) ?
    C24 C23 H23 . . 119.8 ?
    C19 C24 H24 . . 119.8 ?
    C23 C24 C19 . . 120.4(2) ?
    C23 C24 H24 . . 119.8 ?
    N1 C(A1 C(B1 . . 109.5(2) ?
    N1 C(A1 C(M4 . . 125.9(2) ?
    C(M4 C(A1 C(B1 . . 124.6(2) ?
    N1 C(A2 C(B2 . . 109.9(2) ?
    N1 C(A2 C(M1 . . 125.8(2) ?
    C(M1 C(A2 C(B2 . . 124.3(2) ?
    N2 C(A3 C(B3 . . 109.5(2) ?
    N2 C(A3 C(M1 . . 125.9(2) ?
    C(M1 C(A3 C(B3 . . 124.5(2) ?
    N2 C(A4 C(B4 . . 109.7(2) ?
    N2 C(A4 C(M2 . . 125.9(2) ?
    C(M2 C(A4 C(B4 . . 124.3(2) ?
    N3 C(A5 C(B5 . . 109.7(2) ?
    N3 C(A5 C(M2 . . 126.0(2) ?
    C(M2 C(A5 C(B5 . . 124.3(2) ?
    N3 C(A6 C(B6 . . 109.5(2) ?
    N3 C(A6 C(M3 . . 125.8(2) ?
    C(M3 C(A6 C(B6 . . 124.6(2) ?
    N4 C(A7 C(B7 . . 109.6(2) ?
    N4 C(A7 C(M3 . . 125.9(2) ?
    C(M3 C(A7 C(B7 . . 124.4(2) ?
    N4 C(A8 C(B8 . . 109.6(2) ?
    N4 C(A8 C(M4 . . 125.7(2) ?
    C(M4 C(A8 C(B8 . . 124.6(2) ?
    C(A1 C(B1 H(B1 . . 126.3 ?
    C(B2 C(B1 C(A1 . . 107.5(2) ?
    C(B2 C(B1 H(B1 . . 126.3 ?
    C(A2 C(B2 H(B2 . . 126.3 ?
    C(B1 C(B2 C(A2 . . 107.4(2) ?
    C(B1 C(B2 H(B2 . . 126.3 ?
    C(A3 C(B3 H(B3 . . 126.2 ?
    C(B4 C(B3 C(A3 . . 107.6(2) ?
    C(B4 C(B3 H(B3 . . 126.2 ?
    C(A4 C(B4 H(B4 . . 126.3 ?
    C(B3 C(B4 C(A4 . . 107.3(2) ?
    C(B3 C(B4 H(B4 . . 126.3 ?
    C(A5 C(B5 H(B5 . . 126.4 ?
    C(B6 C(B5 C(A5 . . 107.3(2) ?
    C(B6 C(B5 H(B5 . . 126.4 ?
    C(A6 C(B6 H(B6 . . 126.1 ?
    C(B5 C(B6 C(A6 . . 107.7(2) ?
    C(B5 C(B6 H(B6 . . 126.2 ?
    C(A7 C(B7 H(B7 . . 126.3 ?
    C(B8 C(B7 C(A7 . . 107.5(2) ?
    C(B8 C(B7 H(B7 . . 126.3 ?
    C(A8 C(B8 H(B8 . . 126.3 ?
    C(B7 C(B8 C(A8 . . 107.3(2) ?
    C(B7 C(B8 H(B8 . . 126.3 ?
    C(A2 C(M1 C1 . . 117.9(2) ?
    C(A2 C(M1 C(A3 . . 123.7(2) ?
    C(A3 C(M1 C1 . . 118.4(2) ?
    C(A4 C(M2 C7 . . 117.4(2) ?
    C(A5 C(M2 C7 . . 119.3(2) ?
    C(A5 C(M2 C(A4 . . 123.3(2) ?
    C(A6 C(M3 C13 . . 118.5(2) ?
    C(A6 C(M3 C(A7 . . 123.7(2) ?
    C(A7 C(M3 C13 . . 117.6(2) ?
    C(A1 C(M4 C19 . . 118.8(2) ?
    C(A1 C(M4 C(A8 . . 122.8(2) ?
    C(A8 C(M4 C19 . . 118.3(2) ?
    C1S C1S H1SA 2 . 109.1 ?
    C1S C1S H1SB 2 . 109.1 ?
    C1S C1S C2S 2 . 112.6(3) ?
    H1SA C1S H1SB . . 107.8 ?
    C2S C1S H1SA . . 109.1 ?
    C2S C1S H1SB . . 109.1 ?
    C1S C2S H2SA . . 109.4 ?
    C1S C2S H2SB . . 109.4 ?
    H2SA C2S H2SB . . 108.0 ?
    C3S C2S C1S . . 111.0(3) ?
    C3S C2S H2SA . . 109.4 ?
    C3S C2S H2SB . . 109.4 ?
    C2S C3S H3SA . . 109.5 ?
    C2S C3S H3SB . . 109.5 ?
    C2S C3S H3SC . . 109.5 ?
    H3SA C3S H3SB . . 109.5 ?
    H3SA C3S H3SC . . 109.5 ?
    H3SB C3S H3SC . . 109.5 ?
    C5S C4S H4S . . 121.1 ?
    C5S C4S C9S . . 117.8(11) ?
    C9S C4S H4S . . 121.1 ?
    C4S C5S H5S . . 118.5 ?
    C6S C5S C4S . . 122.9(16) ?
    C6S C5S H5S . . 118.6 ?
    C5S C6S H6S . . 120.8 ?
    C5S C6S C7S . . 118.4(12) ?
    C7S C6S H6S . . 120.8 ?
    C6S C7S H7S . . 121.6 ?
    C8S C7S C6S . . 116.7(14) ?
    C8S C7S H7S . . 121.7 ?
    C7S C8S H8S . . 119.3 ?
    C9S C8S C7S . . 121.5(11) ?
    C9S C8S H8S . . 119.3 ?
    C4S C9S H9S . . 118.7 ?
    C8S C9S C4S . . 122.6(7) ?
    C8S C9S H9S . . 118.7 ?
loop_
    _geom_torsion_atom_site_label_1
    _geom_torsion_atom_site_label_2
    _geom_torsion_atom_site_label_3
    _geom_torsion_atom_site_label_4
    _geom_torsion_site_symmetry_1
    _geom_torsion_site_symmetry_2
    _geom_torsion_site_symmetry_3
    _geom_torsion_site_symmetry_4
    _geom_torsion
    _geom_torsion_publ_flag
    Mn1 O1 N5 O2 . . . . -169.95(16) ?
    Mn1 O1 N5 O3 . . . . 11.9(3) ?
    Mn1 N1 C(A1 C(B1 . . . . -162.14(16) ?
    Mn1 N1 C(A1 C(M4 . . . . 18.3(3) ?
    Mn1 N1 C(A2 C(B2 . . . . 162.58(16) ?
    Mn1 N1 C(A2 C(M1 . . . . -17.0(3) ?
    Mn1 N2 C(A3 C(B3 . . . . -179.46(17) ?
    Mn1 N2 C(A3 C(M1 . . . . -0.9(4) ?
    Mn1 N2 C(A4 C(B4 . . . . 179.21(16) ?
    Mn1 N2 C(A4 C(M2 . . . . 1.9(4) ?
    Mn1 N3 C(A5 C(B5 . . . . -167.60(17) ?
    Mn1 N3 C(A5 C(M2 . . . . 15.5(4) ?
    Mn1 N3 C(A6 C(B6 . . . . 166.81(17) ?
    Mn1 N3 C(A6 C(M3 . . . . -14.5(4) ?
    Mn1 N4 C(A7 C(B7 . . . . -179.11(16) ?
    Mn1 N4 C(A7 C(M3 . . . . -2.0(4) ?
    Mn1 N4 C(A8 C(B8 . . . . 179.77(16) ?
    Mn1 N4 C(A8 C(M4 . . . . 3.1(3) ?
    N1 C(A1 C(B1 C(B2 . . . . -1.6(3) ?
    N1 C(A1 C(M4 C19 . . . . -177.4(2) ?
    N1 C(A1 C(M4 C(A8 . . . . -1.0(4) ?
    N1 C(A2 C(B2 C(B1 . . . . 0.4(3) ?
    N1 C(A2 C(M1 C1 . . . . -174.8(2) ?
    N1 C(A2 C(M1 C(A3 . . . . 4.9(4) ?
    N2 C(A3 C(B3 C(B4 . . . . 0.9(3) ?
    N2 C(A3 C(M1 C1 . . . . -175.7(2) ?
    N2 C(A3 C(M1 C(A2 . . . . 4.6(4) ?
    N2 C(A4 C(B4 C(B3 . . . . -0.2(3) ?
    N2 C(A4 C(M2 C7 . . . . 176.1(2) ?
    N2 C(A4 C(M2 C(A5 . . . . -5.4(4) ?
    N3 C(A5 C(B5 C(B6 . . . . 1.1(3) ?
    N3 C(A5 C(M2 C7 . . . . 174.8(2) ?
    N3 C(A5 C(M2 C(A4 . . . . -3.7(4) ?
    N3 C(A6 C(B6 C(B5 . . . . 1.5(3) ?
    N3 C(A6 C(M3 C13 . . . . 174.4(2) ?
    N3 C(A6 C(M3 C(A7 . . . . -0.3(4) ?
    N4 C(A7 C(B7 C(B8 . . . . 1.6(3) ?
    N4 C(A7 C(M3 C13 . . . . -165.7(2) ?
    N4 C(A7 C(M3 C(A6 . . . . 9.0(4) ?
    N4 C(A8 C(B8 C(B7 . . . . -3.5(3) ?
    N4 C(A8 C(M4 C19 . . . . 166.2(2) ?
    N4 C(A8 C(M4 C(A1 . . . . -10.3(4) ?
    C1 C2 C3 C4 . . . . 0.2(4) ?
    C2 C1 C6 C5 . . . . -1.2(4) ?
    C2 C1 C(M1 C(A2 . . . . 64.2(3) ?
    C2 C1 C(M1 C(A3 . . . . -115.5(3) ?
    C2 C3 C4 C5 . . . . -0.8(5) ?
    C3 C4 C5 C6 . . . . 0.4(5) ?
    C4 C5 C6 C1 . . . . 0.6(5) ?
    C6 C1 C2 C3 . . . . 0.8(4) ?
    C6 C1 C(M1 C(A2 . . . . -114.8(3) ?
    C6 C1 C(M1 C(A3 . . . . 65.5(3) ?
    C7 C8 C9 C10 . . . . -0.2(4) ?
    C8 C7 C12 C11 . . . . -0.5(4) ?
    C8 C7 C(M2 C(A4 . . . . 72.7(3) ?
    C8 C7 C(M2 C(A5 . . . . -105.9(3) ?
    C8 C9 C10 C11 . . . . -0.1(4) ?
    C9 C10 C11 C12 . . . . 0.2(4) ?
    C10 C11 C12 C7 . . . . 0.1(4) ?
    C12 C7 C8 C9 . . . . 0.5(3) ?
    C12 C7 C(M2 C(A4 . . . . -105.3(3) ?
    C12 C7 C(M2 C(A5 . . . . 76.1(3) ?
    C13 C14 C15 C16 . . . . 0.4(6) ?
    C14 C13 C18 C17 . . . . -0.1(4) ?
    C14 C13 C(M3 C(A6 . . . . -105.4(3) ?
    C14 C13 C(M3 C(A7 . . . . 69.6(3) ?
    C14 C15 C16 C17 . . . . 1.0(5) ?
    C15 C16 C17 C18 . . . . -2.0(5) ?
    C16 C17 C18 C13 . . . . 1.5(5) ?
    C18 C13 C14 C15 . . . . -0.8(5) ?
    C18 C13 C(M3 C(A6 . . . . 74.1(3) ?
    C18 C13 C(M3 C(A7 . . . . -110.9(3) ?
    C19 C20 C21 C22 . . . . 0.6(4) ?
    C20 C19 C24 C23 . . . . -0.1(4) ?
    C20 C19 C(M4 C(A1 . . . . -57.4(3) ?
    C20 C19 C(M4 C(A8 . . . . 125.9(2) ?
    C20 C21 C22 C23 . . . . -0.1(4) ?
    C21 C22 C23 C24 . . . . -0.6(4) ?
    C22 C23 C24 C19 . . . . 0.6(4) ?
    C24 C19 C20 C21 . . . . -0.5(4) ?
    C24 C19 C(M4 C(A1 . . . . 119.8(2) ?
    C24 C19 C(M4 C(A8 . . . . -56.8(3) ?
    C(A1 N1 C(A2 C(B2 . . . . -1.3(3) ?
    C(A1 N1 C(A2 C(M1 . . . . 179.1(2) ?
    C(A1 C(B1 C(B2 C(A2 . . . . 0.8(3) ?
    C(A2 N1 C(A1 C(B1 . . . . 1.8(3) ?
    C(A2 N1 C(A1 C(M4 . . . . -177.7(2) ?
    C(A3 N2 C(A4 C(B4 . . . . 0.7(3) ?
    C(A3 N2 C(A4 C(M2 . . . . -176.7(2) ?
    C(A3 C(B3 C(B4 C(A4 . . . . -0.4(3) ?
    C(A4 N2 C(A3 C(B3 . . . . -0.9(3) ?
    C(A4 N2 C(A3 C(M1 . . . . 177.6(2) ?
    C(A5 N3 C(A6 C(B6 . . . . -0.8(3) ?
    C(A5 N3 C(A6 C(M3 . . . . 177.9(2) ?
    C(A5 C(B5 C(B6 C(A6 . . . . -1.5(3) ?
    C(A6 N3 C(A5 C(B5 . . . . -0.1(3) ?
    C(A6 N3 C(A5 C(M2 . . . . -177.1(2) ?
    C(A7 N4 C(A8 C(B8 . . . . 4.5(3) ?
    C(A7 N4 C(A8 C(M4 . . . . -172.3(2) ?
    C(A7 C(B7 C(B8 C(A8 . . . . 1.1(3) ?
    C(A8 N4 C(A7 C(B7 . . . . -3.7(3) ?
    C(A8 N4 C(A7 C(M3 . . . . 173.4(2) ?
    C(B1 C(A1 C(M4 C19 . . . . 3.1(3) ?
    C(B1 C(A1 C(M4 C(A8 . . . . 179.5(2) ?
    C(B2 C(A2 C(M1 C1 . . . . 5.7(4) ?
    C(B2 C(A2 C(M1 C(A3 . . . . -174.6(2) ?
    C(B3 C(A3 C(M1 C1 . . . . 2.6(4) ?
    C(B3 C(A3 C(M1 C(A2 . . . . -177.1(2) ?
    C(B4 C(A4 C(M2 C7 . . . . -0.9(4) ?
    C(B4 C(A4 C(M2 C(A5 . . . . 177.6(2) ?
    C(B5 C(A5 C(M2 C7 . . . . -1.7(4) ?
    C(B5 C(A5 C(M2 C(A4 . . . . 179.8(2) ?
    C(B6 C(A6 C(M3 C13 . . . . -7.1(4) ?
    C(B6 C(A6 C(M3 C(A7 . . . . 178.2(2) ?
    C(B7 C(A7 C(M3 C13 . . . . 11.0(4) ?
    C(B7 C(A7 C(M3 C(A6 . . . . -174.2(2) ?
    C(B8 C(A8 C(M4 C19 . . . . -10.0(4) ?
    C(B8 C(A8 C(M4 C(A1 . . . . 173.5(2) ?
    C(M1 C1 C2 C3 . . . . -178.2(2) ?
    C(M1 C1 C6 C5 . . . . 177.8(3) ?
    C(M1 C(A2 C(B2 C(B1 . . . . 180.0(2) ?
    C(M1 C(A3 C(B3 C(B4 . . . . -177.7(2) ?
    C(M2 C7 C8 C9 . . . . -177.6(2) ?
    C(M2 C7 C12 C11 . . . . 177.6(2) ?
    C(M2 C(A4 C(B4 C(B3 . . . . 177.2(2) ?
    C(M2 C(A5 C(B5 C(B6 . . . . 178.1(2) ?
    C(M3 C13 C14 C15 . . . . 178.7(3) ?
    C(M3 C13 C18 C17 . . . . -179.6(3) ?
    C(M3 C(A6 C(B6 C(B5 . . . . -177.3(3) ?
    C(M3 C(A7 C(B7 C(B8 . . . . -175.6(2) ?
    C(M4 C19 C20 C21 . . . . 176.7(2) ?
    C(M4 C19 C24 C23 . . . . -177.4(2) ?
    C(M4 C(A1 C(B1 C(B2 . . . . 177.9(2) ?
    C(M4 C(A8 C(B8 C(B7 . . . . 173.2(2) ?
    C1S C1S C2S C3S 2 . . . -178.4(3) ?
    C4S C5S C6S C7S . . . . -6(3) ?
    C5S C4S C9S C8S . . . . -0.6(15) ?
    C5S C6S C7S C8S . . . . 5(3) ?
    C6S C7S C8S C9S . . . . -2(3) ?
    C7S C8S C9S C4S . . . . -0.2(19) ?
    C9S C4S C5S C6S . . . . 4(3) ?
loop_
    _geom_hbond_atom_site_label_D
    _geom_hbond_atom_site_label_H
    _geom_hbond_atom_site_label_A
    _geom_hbond_site_symmetry_A
    _geom_hbond_distance_DH
    _geom_hbond_distance_HA
    _geom_hbond_distance_DA
    _geom_hbond_angle_DHA
    C4S H4S O3 . 0.95 2.38 3.177(8) 141
    C10 H10 O2 4_465 0.95 2.50 3.182(3) 129
    C17 H17 O2 7_576 0.95 2.53 3.350(4) 145
    C22 H22 O2 4_565 0.95 2.49 3.085(3) 120
_shelx_space_group_comment
;
The symmetry employed for this shelxl refinement is uniquely defined
by the following loop, which should always be used as a source of
symmetry information in preference to the above space-group names.
They are only intended as comments.
;
_shelx_estimated_absorpt_T_min     0.881
_shelx_estimated_absorpt_T_max     0.956
_shelx_hkl_file
;
   0   0  -2  203.78    8.70
   0   0   2  205.48    8.60
   0   0  -3    1.00    0.80
   0   0  -3   -1.00    0.80
   0   0   3    1.20    0.80
   0   0   3   -0.40    1.00
   0   0   5   -1.40    1.60
   0   0  -5    1.40    1.50
   0   0  -5    4.00    1.40
   0   0   6 1128.39   48.50
   0   0   6 1194.28   48.20
   0   0  -6 1176.08   48.30
   0   0  -7    2.60    1.70
   0   0   7    2.40    1.80
   0   0  -7    1.90    2.00
   0   0   7   -1.50    2.10
   0   0   8  927.31   37.80
   0   0  -8  898.91   37.80
   0   0  -8  868.71   37.90
   0   0   8  888.21   38.20
   0   0  -9    3.80    2.60
   0   0   9    1.80    2.30
   0   0   9    0.90    2.80
   0   0  -9    2.50    2.30
   0   0 -10 1356.86   57.39
   0   0  10 1425.46   57.39
   0   0  10 1351.96   57.99
   0   0 -10 1354.86   57.59
   0   0  11   22.40    5.20
   0   0  11   18.60    4.20
   0   0 -12   32.10    4.40
   0   0  12   24.70    4.10
   0   0  12   30.80    5.40
   0   0  13   15.30    4.50
   0   0 -13   32.20    5.10
   0   0  13   17.50    5.30
   0   0 -13   24.60    4.50
   0   0  14  570.44   27.00
   0   0 -14  615.24   27.20
   0   0  14  569.34   28.10
   0   0 -14  584.34   27.20
   0   0 -15    8.50    5.10
   0   0  15    4.70    6.50
   0   0 -15   14.10    5.20
   0   0  15   -5.20    4.70
   0   0  16  172.68   14.90
   0   0  16  145.69   12.70
   0   0 -16  198.08   12.40
   0   0 -17    2.90    6.00
   0   0  17    3.40    8.20
   0   0 -18  614.74   27.90
   0   0  18  496.85   29.80
   0   0  19   -1.70   10.20
   0   0 -19   -0.80    7.00
   0   0 -20  209.48   15.80
   0   0  20  173.28   19.80
   0   0 -21   -3.50    7.90
   0   0 -22   10.00    9.90
   1   0   3   -0.90    1.00
   1   0   3    0.10    0.80
  -1   0   3    0.20    1.00
   1   0  -3    0.30    0.90
  -1   0   3   -0.80    0.90
  -1   0  -3    0.50    0.90
   1   0  -3   -1.70    0.90
  -1   0  -3   -0.40    0.70
   1   0  -4  890.31   37.50
   1   0  -4  867.01   37.60
  -1   0  -4  920.21   37.40
  -1   0   4  919.21   37.50
  -1   0  -4  972.00   37.70
   1   0   4  929.61   37.40
  -1   0   4  869.81   37.60
   1   0   4  894.01   37.70
  -1   0  -5    1.00    1.50
  -1   0  -5   -0.90    1.30
   1   0  -5   -1.30    1.30
   1   0   5    0.70    1.30
  -1   0   5   -2.10    1.50
   1   0  -5   -3.10    1.40
  -1   0   5    0.00    1.40
   1   0   5   -1.40    1.60
  -1   0  -6 2110.39   84.29
   1   0   6 2098.49   84.69
   1   0  -6 1943.61   84.59
  -1   0   6 1941.81   84.49
  -1   0   6 2109.29   84.29
   1   0  -6 2033.10   84.29
   1   0   6 2097.99   84.19
  -1   0  -6 2132.29   84.49
   1   0   7   -1.00    1.90
   1   0  -7    0.30    1.70
  -1   0   7   -1.00    2.10
  -1   0  -7    2.40    1.80
  -1   0   7   -2.00    1.70
   1   0   7    0.60    1.80
   1   0  -7   -2.60    1.80
  -1   0  -7   -1.30    1.50
   1   0  -8  330.57   15.90
  -1   0  -8  371.96   16.20
   1   0   8  354.46   16.50
   1   0  -8  322.47   15.90
  -1   0  -8  358.46   15.90
  -1   0   8  350.36   16.00
  -1   0   8  352.46   16.40
   1   0   8  366.06   15.90
   1   0  -9    0.80    2.30
  -1   0  -9   -1.00    2.30
   1   0  -9   -2.90    2.20
  -1   0   9   -0.80    2.30
  -1   0   9    2.70    2.90
   1   0   9    1.10    2.60
   1   0   9   -5.10    2.50
   1   0 -10  523.85   22.80
  -1   0  10  503.75   22.50
  -1   0 -10  490.85   22.50
   1   0 -10  493.45   22.60
   1   0  10  521.65   22.50
  -1   0  10  483.15   23.00
   1   0  10  492.55   23.10
  -1   0 -10  511.05   22.70
   1   0  11   -2.70    2.90
   1   0 -11    0.00    2.80
  -1   0  11   -4.20    3.00
  -1   0 -11    0.40    3.20
   1   0  11   -1.40    3.70
  -1   0  11   -0.30    3.90
   1   0 -11   -3.00    3.00
  -1   0 -11    0.40    2.80
  -1   0 -12  136.39    9.40
   1   0 -12  140.79    9.70
  -1   0  12  136.59   10.30
   1   0  12  131.09    9.80
  -1   0  12  150.18    9.70
  -1   0 -12  145.19    9.40
   1   0  12  142.09    9.60
   1   0 -12  145.49    9.30
  -1   0 -13    0.10    3.80
  -1   0  13   -6.10    3.60
   1   0 -13   -4.10    3.40
  -1   0  13    0.00    4.90
  -1   0 -13   -4.90    3.70
   1   0  13   -3.90    4.60
   1   0  13    0.30    3.70
   1   0 -14  204.18   12.40
  -1   0  14  198.28   12.90
  -1   0  14  196.18   13.70
   1   0  14  208.88   12.80
  -1   0 -14  183.88   12.70
   1   0  14  207.28   14.00
  -1   0 -14  211.38   12.40
  -1   0 -15    0.50    4.60
   1   0  15    2.90    6.50
  -1   0  15    3.30    6.40
   1   0 -15   -1.10    4.80
  -1   0 -15   -2.70    4.60
  -1   0  15   -8.70    4.90
   1   0  15    3.60    4.80
  -1   0 -16   -1.10    5.10
   1   0  16    4.70    5.10
  -1   0  16   -0.40    7.40
  -1   0  16   -7.10    4.80
   1   0  16    2.30    6.80
   1   0 -16   -6.20    5.20
  -1   0 -16   -4.90    5.20
  -1   0 -17   -4.20    5.80
   1   0  17    3.10    8.30
  -1   0  17   -7.80    7.80
   1   0 -17  -13.30    5.40
  -1   0 -17   -1.30    5.40
  -1   0 -18   47.20    7.80
   1   0 -18   39.10    7.70
  -1   0  18   59.19   10.80
   1   0  18   49.00   11.00
   1   0  19   -2.20    9.80
  -1   0 -19   -0.60    7.00
   1   0 -19    3.10    7.00
  -1   0  19    9.80   10.50
  -1   0 -20   12.00    8.00
   1   0 -20   19.00    7.90
  -1   0  20   26.20   12.40
   1   0 -21  -14.60    7.80
  -1   0 -21   -1.00   10.10
  -1   0 -22  -17.70    8.90
   1   0 -22   -5.00   10.30
   2   0   1    0.00    0.40
  -2   0  -2   17.50    1.50
   2   0   2   16.30    1.50
   2   0   2   17.20    1.50
   2   0  -2   15.00    1.50
  -2   0  -2   16.60    1.40
  -2   0  -3   -0.50    1.00
  -2   0   3   -1.00    1.10
  -2   0  -3   -0.80    0.80
   2   0  -3   -1.60    1.00
   2   0   3    0.40    0.90
   2   0   3    1.10    1.10
   2   0  -4  318.57   14.00
  -2   0   4  314.47   14.10
  -2   0   4  319.17   14.00
   2   0   4  316.77   14.10
   2   0   4  315.07   13.80
  -2   0  -4  342.47   14.10
  -2   0  -4  326.07   13.90
   2   0   5   -1.90    1.50
  -2   0   5    0.70    1.50
   2   0   5    0.00    1.30
   2   0  -5   -2.50    1.50
  -2   0  -6   37.50    3.50
  -2   0   6   35.40    3.80
  -2   0   6   38.20    3.90
   2   0   6   42.10    3.90
   2   0  -6   29.20    3.40
   2   0   6   41.30    3.70
  -2   0  -6   48.10    3.50
  -2   0  -7    0.60    1.50
  -2   0   7    1.60    1.90
  -2   0   7    0.20    2.10
  -2   0  -7   -2.10    1.70
   2   0   7    0.60    1.70
   2   0  -7   -1.50    1.80
   2   0   7    4.00    2.30
   2   0  -8    2.00    2.50
  -2   0   8    7.00    2.90
  -2   0  -8   14.70    2.70
  -2   0  -8    6.80    2.20
   2   0   8   10.10    2.40
  -2   0   8   13.10    2.70
   2   0   8    5.90    3.00
  -2   0  -9   -2.90    2.10
  -2   0   9   -2.60    2.70
  -2   0  -9   -1.40    2.20
   2   0   9    0.20    2.90
  -2   0 -10  443.06   20.60
  -2   0  10  432.46   21.00
  -2   0  10  468.55   20.70
   2   0  10  452.75   21.60
   2   0  10  463.35   20.60
  -2   0 -10  486.35   20.90
   2   0 -10  431.06   20.70
   2   0  11   -2.40    3.90
   2   0 -11    1.50    3.20
  -2   0 -11   -2.90    2.70
  -2   0  11   -2.60    3.10
  -2   0  11   -1.20    3.60
  -2   0 -11    1.00    2.80
   2   0  11   -5.50    3.00
   2   0 -12  337.07   16.60
   2   0  12  319.67   17.30
  -2   0 -12  329.37   16.50
  -2   0 -12  333.87   16.30
   2   0  12  336.37   16.50
  -2   0  12  317.97   17.40
  -2   0  12  344.47   16.70
   2   0  13    1.80    3.70
   2   0  13   -6.70    4.60
  -2   0 -13    2.10    3.80
  -2   0 -13   -1.70    3.70
  -2   0  13   -1.90    3.70
  -2   0  13   -2.40    4.60
   2   0 -13    4.20    4.00
  -2   0 -14  157.78   10.70
  -2   0 -14  148.39   11.10
   2   0  14  150.08   11.10
  -2   0  14  132.99   11.80
   2   0 -14  159.28   10.70
   2   0  14  138.59   12.00
  -2   0  14  138.69   11.10
  -2   0  15  -12.90    4.80
  -2   0  15    7.10    6.40
  -2   0 -15   -2.30    4.70
   2   0  15    3.20    6.50
   2   0 -15    1.80    4.90
  -2   0 -15    1.60    4.80
   2   0  15   -2.40    4.70
  -2   0 -16   23.40    5.90
  -2   0 -16   23.70    5.90
   2   0  16   33.40    8.50
   2   0 -16   29.50    6.70
   2   0  16   24.90    5.70
  -2   0  16   21.90    5.90
  -2   0  16   27.60    8.20
   2   0 -17    3.70    5.90
  -2   0  17   17.40    8.40
   2   0  17   11.30    9.00
  -2   0 -17   -4.70    5.50
  -2   0 -17   -7.60    5.40
  -2   0  18   30.40    9.90
   2   0 -18   43.30    8.00
  -2   0 -18   30.60    7.60
   2   0  18   37.80   10.30
  -2   0 -18   39.10    7.90
   2   0 -19   -8.90    6.60
  -2   0 -19   -1.00    7.50
  -2   0  19   -2.00   10.90
  -2   0 -19    9.70    7.10
   2   0  19   -3.80   10.00
  -2   0  20  151.08   16.60
   2   0 -20  156.48   14.50
  -2   0 -20  155.98   13.60
   2   0 -21   -2.30    8.20
  -2   0 -21  -15.60   10.00
   2   0 -22   19.20   16.40
  -2   0 -22   -5.30    9.50
  -3   0   0    0.60    0.70
   3   0   0    1.30    0.80
  -3   0  -1    0.50    0.60
   3   0   1    0.80    0.70
  -3   0   1   -1.50    0.90
   3   0  -1   -1.50    0.90
  -3   0  -3   -0.50    0.90
  -3   0  -3    0.50    1.10
   3   0   3    0.00    1.20
   3   0   3    0.20    1.00
   3   0  -3   -1.40    1.20
  -3   0  -4  647.64   28.30
   3   0   4  666.03   27.50
  -3   0   4  660.93   27.70
   3   0  -4  625.74   27.70
   3   0   4  700.53   27.90
  -3   0  -4  659.43   27.60
   3   0   5   -1.30    1.20
  -3   0   5   -2.00    1.60
  -3   0  -5   -0.20    1.20
  -3   0  -5   -0.60    1.50
  -3   0   5   -3.70    1.60
   3   0   5    0.00    1.60
   3   0  -5   -2.90    1.40
   3   0  -6  107.09    6.20
  -3   0   6  116.99    6.50
  -3   0  -6  115.19    6.00
   3   0   6  103.99    6.30
   3   0   6  107.79    6.00
  -3   0  -6  113.79    6.10
  -3   0   6  102.29    6.20
  -3   0   7   -1.80    2.10
  -3   0   7   -4.10    2.00
  -3   0  -7   -0.20    1.50
  -3   0  -7    1.20    2.00
   3   0   7   -4.50    2.00
   3   0   7   -1.90    1.60
  -3   0  -8   71.09    5.30
  -3   0   8   68.19    5.80
   3   0   8   71.09    5.50
  -3   0  -8   61.69    5.00
   3   0  -8   50.19    5.10
   3   0   8   65.99    5.20
  -3   0   8   53.09    5.30
  -3   0   9   -4.40    2.80
  -3   0  -9   -1.20    2.50
   3   0   9   -1.50    2.20
   3   0  -9   -5.10    2.30
  -3   0   9   -0.70    3.10
   3   0   9   -0.80    3.00
  -3   0  -9   -1.70    2.20
   3   0  10  116.89    8.50
  -3   0 -10  140.79    8.20
  -3   0  10  122.59    8.50
   3   0 -10  123.39    8.10
  -3   0  10  125.69    8.60
  -3   0 -10  107.49    7.90
   3   0  10  121.89    8.00
   3   0 -11   -2.00    3.20
  -3   0 -11    0.70    3.10
   3   0  11   -1.70    3.80
  -3   0  11   -8.20    3.20
   3   0  11   -0.80    3.00
  -3   0 -11    0.90    2.80
  -3   0  11    1.60    3.70
   3   0 -12    3.70    4.00
  -3   0 -12   10.60    3.70
   3   0  12   13.00    3.70
  -3   0  12    7.20    3.80
  -3   0 -12    4.40    3.60
   3   0  12   10.70    4.70
  -3   0  13   -3.70    3.90
  -3   0  13   -8.80    4.50
  -3   0 -13   -2.00    3.60
  -3   0 -13    2.80    3.80
   3   0  13    2.00    3.60
   3   0  13   -5.30    4.60
   3   0 -13   -1.60    3.80
   3   0 -14  295.37   15.80
  -3   0 -14  316.87   15.90
   3   0  14  272.27   15.70
   3   0  14  286.17   17.20
  -3   0  14  267.77   16.70
  -3   0 -14  296.47   16.00
  -3   0  14  284.57   16.20
   3   0  15   -2.70    6.90
   3   0 -15   -5.00    4.70
  -3   0 -15   -3.20    5.00
  -3   0  15   -9.00    5.10
   3   0  15   -5.20    4.30
  -3   0 -15  -10.40    4.50
   3   0  16  270.57   16.40
   3   0 -16  309.07   17.10
  -3   0 -16  300.97   17.30
   3   0  16  298.97   19.20
  -3   0 -16  332.87   17.30
  -3   0  16  282.57   18.60
  -3   0  16  259.27   16.90
   3   0 -17   -0.80    5.60
  -3   0 -17   -4.40    6.00
  -3   0 -17    0.50    5.60
   3   0  17   -3.40    8.50
  -3   0  17   -6.40    7.70
   3   0  18   14.60    9.50
   3   0 -18   28.20    7.30
  -3   0 -18   22.50    7.30
  -3   0 -18   20.10    7.10
  -3   0  18   10.70    9.30
   3   0 -19  -13.10    6.90
  -3   0  19    2.50   11.00
  -3   0 -19  -17.20    6.90
  -3   0 -19   -0.40    7.40
   3   0 -20  128.69   13.20
  -3   0 -20   83.69   11.30
  -3   0  20  124.79   14.90
  -3   0 -20   89.79   11.30
  -3   0 -21   -4.80    8.70
   3   0 -21  -12.50    8.00
   3   0 -22   -4.90    9.60
  -4   0   0  484.15   20.10
   4   0   0  469.65   20.20
   4   0  -1   -0.20    1.40
   4   0   1   -0.70    1.10
  -4   0   1    2.60    1.50
  -4   0  -1    0.50    1.00
   4   0   2  150.98    7.20
  -4   0  -2  161.68    7.20
  -4   0  -3    0.20    1.10
   4   0   3    0.20    1.00
   4   0   3   -1.00    1.20
   4   0   4 3163.28  134.19
  -4   0  -4 3210.48  134.29
  -4   0  -4 3533.75  134.59
   4   0   4 3323.07  134.59
   4   0  -4 3273.17  134.59
   4   0   5   -1.00    1.20
  -4   0  -5    1.10    1.60
   4   0  -5   -2.50    1.60
   4   0   5    3.00    1.80
  -4   0  -5    0.10    1.20
  -4   0   5   -1.20    1.60
  -4   0  -6    8.60    2.20
  -4   0  -6    5.80    1.70
   4   0   6    6.10    1.80
   4   0  -6    4.20    2.10
   4   0   6    3.80    2.10
  -4   0   6    4.30    2.20
  -4   0   7   -1.50    2.10
   4   0   7   -1.40    2.20
  -4   0   7    1.70    2.20
   4   0   7    0.80    1.80
  -4   0  -7   -0.60    2.00
  -4   0  -7   -1.30    1.60
   4   0  -7   -1.90    2.20
   4   0   8    1.40    2.70
  -4   0  -8    2.80    2.00
   4   0  -8   -0.40    2.20
   4   0   8    3.00    2.10
  -4   0   8    4.90    2.80
  -4   0   8    1.90    2.60
  -4   0  -8    5.60    2.40
  -4   0  -9   -1.80    2.20
  -4   0  -9    0.40    2.50
   4   0  -9   -5.10    2.50
   4   0   9    3.30    2.30
  -4   0   9   -1.70    2.60
  -4   0   9   -0.30    3.00
  -4   0  10  457.45   21.40
   4   0  10  440.26   21.70
   4   0 -10  429.76   21.00
   4   0  10  524.15   24.00
  -4   0 -10  472.55   21.10
  -4   0  10  456.15   21.60
  -4   0 -10  452.45   20.80
   4   0  11    0.60    2.80
   4   0 -11   -6.40    3.20
  -4   0 -11    1.50    3.10
  -4   0  11   -2.00    3.90
  -4   0  11   -0.70    3.60
   4   0  11   -2.20    3.70
  -4   0 -11    0.80    2.90
   4   0  12  188.38   12.40
  -4   0 -12  206.28   11.40
  -4   0  12  177.28   11.70
   4   0 -12  161.78   11.00
   4   0  12  200.58   11.20
  -4   0 -12  196.38   11.20
   4   0  13   -0.30    3.30
  -4   0  13  -12.60    4.80
  -4   0  13   -6.30    4.00
   4   0  13   -5.80    4.70
  -4   0 -13   -6.20    3.90
   4   0 -13   -4.20    4.00
  -4   0 -13   -2.60    3.60
  -4   0  14   92.99   10.60
   4   0 -14  105.59    9.70
   4   0  14  101.99    9.70
   4   0  14  120.59   11.40
  -4   0  14  107.59   11.40
  -4   0 -14  132.99    9.90
  -4   0 -14  120.89   10.00
   4   0 -15   -4.00    5.00
   4   0  15    4.80    4.70
  -4   0 -15   -2.20    4.50
   4   0  15    3.30    6.90
  -4   0  15    2.90    6.70
  -4   0  15   -0.80    5.00
  -4   0 -15   -0.30    4.70
  -4   0 -16   34.50    6.80
   4   0  16   22.70    5.00
   4   0  16   42.10    9.30
  -4   0  16   29.50    6.30
  -4   0  16   37.90    8.40
  -4   0 -16   37.60    6.60
   4   0 -16   22.10    6.50
  -4   0  17   15.40    8.50
  -4   0 -17   -9.50    5.70
  -4   0 -17   -1.70    5.80
   4   0  17    3.60    8.40
   4   0 -17   -5.30    5.80
  -4   0  18  109.09   13.40
   4   0 -18  122.39   12.30
   4   0  18   93.29   13.10
  -4   0 -18  141.19   12.80
  -4   0 -18  122.29   13.60
  -4   0 -19   -9.80    7.60
  -4   0 -19    6.90    7.40
  -4   0  19   11.50   11.30
   4   0 -19   -2.90    7.00
  -4   0  20   11.00   12.50
  -4   0 -20   16.80    8.90
   4   0 -20   21.00    8.30
  -4   0 -21   -4.00    9.60
   4   0 -21   -1.00    8.20
  -4   0 -21   -7.60    8.60
  -4   0  21  -17.90   15.50
   4   0 -22   32.30   10.20
   5   0   0    4.00    1.60
  -5   0  -1   -0.40    1.20
  -5   0   1    2.10    1.50
   5   0  -1   -3.30    1.60
   5   0   1   -0.40    1.20
  -5   0   2 2761.12  125.09
   5   0   2 3330.67  124.19
   5   0   3    0.70    1.40
  -5   0  -3   -1.00    1.00
   5   0   3    0.50    1.30
  -5   0  -4  150.88    7.30
   5   0   4  165.88    7.70
   5   0   4  148.39    7.40
   5   0  -4  136.39    7.50
   5   0  -5   -1.70    1.70
   5   0   5   -1.40    1.80
   5   0   5    0.80    1.40
  -5   0  -5   -1.20    1.10
   5   0   6  682.33   29.50
   5   0   6  670.93   29.10
  -5   0  -6  664.03   29.00
  -5   0  -6  730.23   29.50
  -5   0  -7    2.40    2.30
  -5   0   7   -1.40    2.30
   5   0  -7   -4.00    2.20
  -5   0  -7    0.00    1.70
   5   0   7   -0.80    1.80
   5   0   7   -2.60    2.20
  -5   0   8  224.28   11.20
  -5   0  -8  222.98   11.00
  -5   0  -8  211.18   10.60
   5   0  -8  213.48   11.00
   5   0   8  200.68   11.10
   5   0   8  189.18   11.40
  -5   0  -9   -1.10    2.20
   5   0   9    1.20    2.30
  -5   0   9   -0.50    2.90
  -5   0  -9    1.00    2.80
  -5   0   9    1.60    3.00
   5   0   9   -2.20    3.20
   5   0  -9   -2.80    2.70
   5   0 -10 1223.08   53.59
  -5   0 -10 1347.47   53.69
  -5   0  10 1296.77   53.79
   5   0  10 1252.67   54.09
   5   0  10 1287.67   53.29
  -5   0 -10 1247.38   53.19
  -5   0  10 1199.18   54.99
  -5   0  11   -0.90    3.60
   5   0  11    0.70    4.00
  -5   0  11   -3.10    3.60
  -5   0 -11   -1.10    2.70
   5   0  11   -2.70    2.80
   5   0 -11   -0.20    3.30
  -5   0 -11    3.20    3.40
   5   0  12   12.70    3.70
  -5   0 -12   10.80    3.80
  -5   0 -12   14.60    4.30
   5   0  12   12.60    5.30
   5   0 -12    9.20    4.20
  -5   0  12   11.10    5.50
  -5   0  12   13.10    4.70
   5   0 -13    1.60    4.20
   5   0  13   -7.00    4.70
  -5   0 -13    4.50    4.00
   5   0  13    4.20    3.70
  -5   0  13   -1.40    5.00
  -5   0  13   -4.40    4.10
  -5   0 -13    2.60    4.40
  -5   0 -14  280.17   14.70
   5   0 -14  253.97   15.00
  -5   0  14  236.68   15.60
   5   0  14  262.17   16.50
  -5   0 -14  260.77   14.90
   5   0  14  245.68   14.60
  -5   0  14  240.58   15.60
  -5   0 -15    2.00    5.70
  -5   0  15   -3.30    5.20
  -5   0 -15    0.40    4.90
  -5   0  15    4.00    6.30
   5   0  15   -4.70    6.00
   5   0 -15  -11.30    4.80
   5   0  15   -6.30    4.30
  -5   0  16  167.68   13.40
   5   0  16  159.88   12.30
   5   0  16  151.78   14.50
  -5   0 -16  188.28   12.60
   5   0 -16  173.28   12.60
  -5   0  16  160.68   14.70
  -5   0 -16  180.48   13.30
   5   0 -17    3.20    6.00
  -5   0  17    4.40    8.80
  -5   0 -17   -4.60    6.00
   5   0  17    0.40    8.10
  -5   0 -17   -3.00    5.80
  -5   0 -18    7.40    7.00
  -5   0 -18   15.50    7.40
  -5   0  18   -1.60    9.80
   5   0  18   31.70   16.00
   5   0 -18    7.60    6.50
  -5   0 -19  -12.60    7.40
  -5   0 -19   -3.00    7.10
  -5   0  19  -19.20   10.80
   5   0 -19  -15.00    7.00
  -5   0 -20  128.09   19.70
  -5   0 -20  188.58   16.30
  -5   0  20  178.98   21.80
   5   0 -20  186.98   15.30
  -5   0 -21   17.10    9.70
  -5   0  21  -17.20   13.70
   5   0 -21    0.40    8.20
  -5   0 -22   -3.80   10.90
   5   0 -22   -0.80    9.60
  -6   0  -1   -0.60    1.20
   6   0  -1   -1.00    1.90
  -6   0   1    2.00    1.60
   6   0   1    1.60    1.60
  -6   0  -2  913.11   37.90
  -6   0   2  922.61   38.40
   6   0   2  894.21   37.90
  -6   0  -3    0.40    1.20
   6   0   3   -0.40    1.60
   6   0   3   -0.70    1.30
  -6   0   3   -0.90    1.80
  -6   0  -4  326.17   14.60
   6   0   4  331.27   14.70
   6   0   4  333.97   14.90
  -6   0  -5   -0.30    1.40
   6   0   5   -1.80    1.50
   6   0   5    0.40    1.80
   6   0  -6    6.70    2.70
  -6   0  -6    9.30    2.00
   6   0   6    8.80    2.60
   6   0   6   11.70    2.30
   6   0   7   -3.00    1.90
  -6   0  -7   -1.30    1.80
   6   0   7   -1.70    2.40
   6   0  -7   -0.30    2.30
   6   0  -8  533.45   24.60
  -6   0  -8  592.84   24.70
   6   0   8  538.65   24.90
   6   0   8  556.74   24.30
  -6   0  -8  545.15   24.20
  -6   0   9   -3.40    3.20
  -6   0   9   -1.70    3.30
   6   0  -9   -8.80    2.90
  -6   0  -9   -2.40    2.80
   6   0   9   -0.90    2.70
  -6   0  -9   -3.50    2.30
   6   0   9   -6.70    3.10
  -6   0 -10    0.40    3.40
   6   0  10    2.40    2.80
  -6   0  10    0.40    3.80
  -6   0  10    2.70    3.70
  -6   0 -10    2.30    2.80
   6   0  10    0.40    3.80
   6   0 -10   -5.80    3.30
  -6   0  11   -5.60    3.80
  -6   0 -11   -0.10    3.00
  -6   0  11   -2.90    3.60
   6   0  11    1.30    3.00
   6   0  11   -8.20    4.10
  -6   0 -11   -1.40    3.40
   6   0 -11    1.60    3.70
   6   0  12  156.98   10.20
   6   0 -12  135.59   10.20
   6   0  12  140.89   10.80
  -6   0 -12  163.48   10.20
  -6   0  12  160.18   11.50
  -6   0 -12  167.28   10.30
  -6   0 -13   -8.40    3.70
  -6   0 -13   -0.40    4.40
   6   0 -13   -2.60    4.30
   6   0  13    4.70    5.50
  -6   0  13    3.50    4.60
  -6   0  13   -8.60    4.80
   6   0  13   -0.40    3.70
   6   0  14 1052.79   51.29
  -6   0 -14 1307.47   51.09
   6   0 -14 1169.38   50.69
  -6   0 -14 1195.18   50.49
  -6   0  14 1201.78   51.39
   6   0  14 1132.59   50.19
  -6   0  14 1101.99   50.79
  -6   0  15   -3.80    6.60
  -6   0 -15    0.80    5.00
  -6   0 -15    1.10    5.00
   6   0  15    1.60    4.30
  -6   0  15   -8.00    5.20
   6   0  15    4.40    7.00
   6   0 -15   -2.40    5.50
  -6   0  16   43.80    7.60
  -6   0 -16   54.79    7.70
  -6   0 -16   70.99    8.50
  -6   0  16   63.39    9.40
   6   0  16   59.09   10.80
   6   0 -16   53.49    7.60
   6   0  16   68.69    9.80
  -6   0 -17   -4.00    6.10
   6   0  17    2.80    8.00
  -6   0  17  -13.80    8.70
  -6   0 -17   -9.80    5.90
   6   0 -17   -7.80    6.00
  -6   0 -18  356.16   19.80
  -6   0  18  347.57   23.10
   6   0 -18  298.47   18.80
  -6   0 -18  292.87   19.50
  -6   0  19   -6.80   11.10
   6   0 -19    5.60    7.30
  -6   0 -19   -4.00    7.40
   6   0 -20  172.48   15.70
  -6   0 -20  147.59   17.50
  -6   0  20  212.98   21.20
  -6   0  21   12.90   14.60
  -6   0 -21    1.90    9.30
   6   0 -21    3.00    8.80
  -6   0 -22   14.70   11.00
   6   0 -22    3.80    9.40
   7   0   1    0.00    1.60
  -7   0  -1    1.70    1.40
   7   0  -1   -1.90    1.90
  -7   0   1    0.30    1.50
   7   0  -2  717.23   32.90
  -7   0   2  806.82   33.00
   7   0   2  775.12   32.60
  -7   0  -2  781.62   32.40
   7   0   3    0.60    1.70
  -7   0  -3    1.00    1.40
   7   0   3   -0.70    1.70
  -7   0   3   -3.60    1.90
   7   0   4   32.00    3.40
   7   0   4   25.90    2.80
  -7   0  -4   18.80    2.30
  -7   0   4   26.10    3.70
   7   0   5    0.60    2.00
  -7   0  -5    0.10    1.50
   7   0   5    0.40    1.60
   7   0  -5   -1.80    2.40
   7   0   6  263.87   12.20
  -7   0  -6  245.58   12.00
   7   0  -6  257.37   12.50
   7   0   6  245.68   12.40
   7   0  -7   -3.60    2.50
  -7   0  -7   -2.10    1.90
   7   0   7   -2.10    2.00
   7   0   7   -0.60    2.80
   7   0   8   -2.90    2.80
   7   0  -8   -5.10    2.70
   7   0   8   -0.10    2.30
  -7   0  -8   -2.70    2.00
   7   0  -9   -4.50    3.00
  -7   0   9   -0.70    3.70
   7   0   9   -3.10    2.50
  -7   0  -9    2.60    2.70
   7   0   9   -9.30    2.90
  -7   0  10   22.40    4.60
   7   0  10   17.90    4.50
   7   0 -10   21.90    4.50
   7   0  10   25.60    3.90
  -7   0 -10   20.10    3.50
  -7   0  11   -5.20    4.10
  -7   0 -11   -2.70    3.40
  -7   0 -11   -3.30    3.10
   7   0 -11   -4.20    3.80
   7   0  11    1.50    4.50
   7   0  11    1.50    2.90
  -7   0 -12   10.60    4.40
   7   0  12    0.90    4.60
  -7   0  12   -0.80    4.60
   7   0  12    3.90    3.60
   7   0 -12    2.40    4.50
  -7   0 -12    2.40    3.70
  -7   0  13   -2.80    5.00
  -7   0 -13   -4.10    4.30
   7   0  13   -3.40    5.70
   7   0  13    0.90    3.60
  -7   0 -13    0.10    4.00
   7   0 -13   -9.20    4.60
  -7   0  13   -4.10    5.50
   7   0  14  247.08   16.60
  -7   0  14  249.18   16.70
  -7   0 -14  279.77   15.60
  -7   0 -14  280.07   15.50
   7   0 -14  265.27   15.60
   7   0  14  278.87   15.50
  -7   0  14  279.27   16.50
  -7   0  15   -7.50    6.80
   7   0  15    4.40    7.40
  -7   0 -15    0.70    5.10
  -7   0  15  -15.00    5.20
   7   0 -15   -4.70    5.30
   7   0  15   -1.20    4.20
  -7   0 -15    1.20    5.30
  -7   0 -16   56.39    7.80
   7   0 -16   67.09    8.50
  -7   0  16   74.29   10.20
   7   0  16   68.59   10.00
  -7   0  17    1.30    8.60
   7   0 -17   -7.10    6.20
  -7   0 -17    3.40    6.40
  -7   0 -18   34.00    8.20
   7   0 -18   42.20    8.50
  -7   0  18   26.80   11.10
   7   0 -19  -10.00    7.50
  -7   0  19   -3.50   11.80
  -7   0 -19    2.60    8.00
  -7   0  20   52.89   13.50
  -7   0 -20   27.80    9.70
   7   0 -20   28.60    8.90
  -7   0 -21  -11.30    9.80
   7   0 -21  -11.80    8.50
  -7   0  21    3.20   14.70
   8   0   0 9133.29  373.26
  -8   0   0 9256.47  373.06
   8   0  -1   -2.00    2.40
  -8   0  -1    3.00    1.70
  -8   0   1    1.30    1.90
   8   0   1    1.70    2.20
   8   0   2  239.68   11.50
  -8   0  -2  242.18   11.10
  -8   0   2  229.38   11.80
   8   0  -2  222.98   12.00
  -8   0   3   -2.20    2.10
   8   0   3   -1.10    1.70
  -8   0  -3   -0.30    1.50
   8   0   4   27.10    3.30
   8   0   4   33.50    3.40
  -8   0   4   22.40    3.40
  -8   0  -4   26.20    2.80
  -8   0  -5   -2.10    1.70
   8   0   5   -3.20    1.80
   8   0   5   -0.70    2.30
  -8   0   5   -5.40    2.50
   8   0   6   49.70    5.00
   8   0   6   48.80    4.90
   8   0  -6   37.30    4.50
  -8   0  -6   47.60    4.70
   8   0   7    2.10    2.90
  -8   0  -7    0.60    2.10
   8   0  -7   -1.90    2.80
   8   0   7    0.90    2.20
   8   0   8  356.86   18.10
   8   0   8  367.26   18.10
  -8   0  -8  402.66   17.60
   8   0  -8  379.36   18.10
   8   0   9   -5.30    2.40
   8   0   9   -1.20    3.60
   8   0  -9   -6.60    3.30
  -8   0  -9   -1.50    2.60
   8   0  10    0.90    4.00
   8   0 -10    3.90    4.30
  -8   0  10    9.00    4.40
  -8   0 -10   10.90    3.30
   8   0  10    8.20    3.10
   8   0 -11    0.20    4.00
  -8   0 -11    2.20    3.30
  -8   0  11    8.80    4.50
   8   0  11   -0.60    4.50
   8   0  11   -1.90    3.10
  -8   0 -12  171.48   11.20
   8   0  12  172.48   11.10
  -8   0  12  155.08   12.60
   8   0 -12  156.08   11.50
   8   0  12  175.88   12.10
   8   0  13   -3.70    3.80
   8   0 -13   -1.10    5.40
  -8   0  13  -11.90    5.20
  -8   0 -13   -8.90    3.80
   8   0  13    1.90    6.00
   8   0  14  199.68   13.10
   8   0  14  196.68   14.70
  -8   0  14  201.08   15.00
  -8   0 -14  212.08   13.60
   8   0 -14  211.68   13.80
   8   0 -15   -1.70    5.70
  -8   0  15    7.50    6.00
   8   0  15    5.10    7.40
  -8   0 -15    4.70    5.20
   8   0  15   -2.90    4.40
   8   0  16   20.50    8.80
  -8   0 -16   23.70    6.90
   8   0 -16   25.10    6.90
  -8   0 -17   -8.50    6.40
   8   0 -17    0.50    6.70
  -8   0 -18  149.99   15.00
   8   0 -18  141.29   13.90
   8   0 -19    4.70    8.00
  -8   0 -20   26.30    9.80
   8   0 -20   35.50    9.20
   8   0 -21   -7.60    8.80
  -8   0 -21    8.60   10.20
   9   0   0    3.00    2.50
  -9   0   0    1.70    1.80
  -9   0  -1   -0.90    1.60
   9   0   1    2.20    2.60
  -9   0   1    0.40    2.10
   9   0  -1   -0.10    2.60
  -9   0  -2 1004.50   41.60
  -9   0   2 1012.20   42.20
   9   0  -2  925.61   42.20
   9   0   2 1007.50   41.90
   9   0   3    0.30    2.30
  -9   0  -3   -3.30    1.50
  -9   0   3    1.20    2.80
  -9   0  -4  284.47   13.60
   9   0   4  303.37   14.00
  -9   0   4  275.17   14.70
   9   0   5    2.50    2.50
  -9   0   5   -4.30    2.40
  -9   0  -5   -2.10    1.90
   9   0   5   -2.60    2.00
  -9   0   6  232.38   13.50
  -9   0  -6  244.68   12.00
   9   0   6  240.48   12.30
   9   0   6  244.38   12.20
   9   0  -6  242.68   12.50
   9   0   7   -2.80    2.90
   9   0  -7   -7.30    2.90
  -9   0  -7    0.70    2.40
   9   0   7   -2.90    3.10
   9   0   8   95.89    7.40
   9   0   8  110.19    7.90
   9   0  -8  100.99    7.70
  -9   0  -8   95.89    7.20
   9   0   9    4.80    3.80
  -9   0  -9    0.40    2.70
   9   0  -9   -7.40    3.60
   9   0   9   -2.80    2.70
   9   0  10  966.90   42.10
   9   0 -10  884.81   41.50
  -9   0 -10  977.50   41.20
   9   0  10  983.70   41.20
  -9   0 -11    4.80    3.60
  -9   0  11    5.70    4.70
   9   0 -11    3.40    4.80
   9   0  11    1.10    5.00
   9   0  11   -4.70    3.30
  -9   0  12  163.68   12.70
  -9   0 -12  164.28   11.20
   9   0  12  167.08   11.20
   9   0 -12  151.38   11.60
   9   0  12  139.79   11.80
   9   0  13   -6.40    5.40
   9   0  13   -4.90    4.00
  -9   0 -13   -3.40    4.20
  -9   0  13   -6.90    5.70
   9   0 -13   -1.80    5.40
  -9   0 -14  466.95   22.60
  -9   0  14  449.06   23.30
   9   0  14  460.95   22.10
   9   0 -14  467.85   22.80
   9   0  14  372.06   23.10
   9   0 -15    5.00    6.30
  -9   0 -15   -0.60    5.30
   9   0  15    6.10    7.50
   9   0 -16  374.06   20.80
  -9   0 -16  370.46   20.60
   9   0 -17   -7.00    6.70
   9   0 -18  251.07   17.50
  -9   0 -18  240.48   18.10
   9   0 -19    5.60    8.40
  -9   0 -19   10.90    8.50
  -9   0 -20   30.60   10.60
   9   0 -20   51.29   10.00
   9   0 -21   10.90    9.40
  -9   0 -21   -1.30   10.40
 -10   0   0   17.50    2.80
  10   0   0   18.40    4.50
 -10   0  -1    1.40    2.00
  10   0  -1   -1.00    3.60
 -10   0   1   -3.10    2.10
 -10   0  -2    4.90    2.00
  10   0   2   -2.00    2.80
 -10   0   2    2.70    2.80
 -10   0   3   -0.20    2.90
 -10   0  -3    0.70    1.90
  10   0   3    2.10    2.70
 -10   0  -4  552.24   25.30
 -10   0   4  579.54   26.60
  10   0   4  607.24   25.80
  10   0   5    3.10    2.70
 -10   0   5   -4.80    3.00
 -10   0  -5   -0.30    2.10
  10   0   5   -2.10    2.30
  10   0   6   -2.70    2.50
 -10   0   6   -6.30    3.00
  10   0   6   -0.10    3.00
 -10   0  -6    1.10    2.20
  10   0  -7   -2.90    3.40
 -10   0   7   -6.90    3.40
  10   0   7   -3.50    2.40
  10   0   7    1.30    3.20
 -10   0  -7   -3.50    2.40
  10   0  -8   -0.30    3.90
 -10   0  -8    3.50    2.40
  10   0   8   -2.40    3.40
  10   0   8   -0.60    2.80
  10   0   9   -2.10    4.10
  10   0  -9    1.90    4.30
  10   0   9    2.20    3.20
 -10   0  -9   -0.80    2.90
  10   0  10   33.50    5.90
  10   0 -10   39.40    6.10
  10   0  10   37.40    4.90
 -10   0 -10   46.40    5.20
  10   0  11  -10.20    4.80
 -10   0  11   -2.90    5.00
  10   0 -11   -2.00    4.90
  10   0  11    2.50    3.80
 -10   0 -11   -1.70    3.70
  10   0  12    5.80    5.80
 -10   0 -12   17.50    4.60
 -10   0  12   16.90    5.80
  10   0  12    5.20    4.20
  10   0 -12   -4.80    5.10
 -10   0  13    3.40    5.80
  10   0  13   -1.90    4.10
  10   0  13    2.90    6.00
  10   0 -13   -8.80    5.50
 -10   0 -13   -4.10    4.40
 -10   0  14   -3.50    6.20
  10   0 -14   -4.00    5.80
  10   0  14   -1.90    4.50
 -10   0 -14    5.80    5.10
  10   0  14   -0.50    6.40
  10   0 -15   -6.60    6.20
 -10   0 -15   -2.40    5.70
  10   0 -16   -5.20    6.70
 -10   0 -16    7.40    6.50
  10   0 -17    2.00    7.40
 -10   0 -17   -7.20    6.50
  10   0 -18   72.69   10.20
 -10   0 -19  -18.20    8.60
  10   0 -19   -0.30    8.50
 -10   0 -20    5.70   10.10
  10   0 -20   18.00    9.60
 -11   0   0    3.30    2.40
  11   0   0   -1.50    3.30
 -11   0  -1    3.40    2.40
 -11   0   1   -0.80    2.40
  11   0   1   -3.50    3.00
  11   0  -1   -4.90    3.40
 -11   0  -2 2827.42  113.49
 -11   0   2 2845.62  114.09
  11   0   2 2745.03  113.89
  11   0  -2 2616.44  114.19
 -11   0   3   -5.30    2.80
 -11   0  -3    2.40    2.30
  11   0   3   -4.00    2.90
 -11   0   4   24.60    4.40
  11   0   4   43.90    5.10
 -11   0  -4   43.80    5.10
  11   0   5    1.80    3.10
  11   0   5    0.30    2.80
 -11   0  -5    0.30    2.40
 -11   0   5    0.20    3.30
  11   0   6   34.90    4.80
 -11   0   6   22.10    4.50
 -11   0  -6   27.60    3.60
  11   0   6   30.30    4.20
 -11   0   7   -3.10    4.00
 -11   0  -7    0.40    2.70
  11   0   7    0.80    3.40
  11   0   7   -1.00    3.00
  11   0  -7    2.40    3.90
 -11   0  -8   46.90    4.80
  11   0   8   44.20    5.80
  11   0  -8   30.40    5.50
 -11   0   8   24.00    5.30
  11   0   8   41.60    4.90
  11   0  -9   -2.50    4.40
 -11   0  -9    1.90    3.10
  11   0   9   -3.00    4.40
  11   0   9    1.30    3.60
  11   0  10  552.24   27.50
  11   0  10  592.94   26.90
 -11   0 -10  610.24   26.90
  11   0 -10  581.94   27.60
 -11   0 -11    6.80    4.10
  11   0  11    1.10    4.00
  11   0  11    1.10    5.60
  11   0 -11    7.70    5.50
  11   0  12    7.20    4.40
 -11   0 -12    5.60    4.60
 -11   0  12    6.70    5.50
  11   0  12   13.50    7.10
  11   0 -12    9.90    6.00
  11   0  13   -8.70    5.90
  11   0  13   -1.60    4.20
  11   0 -13   -8.20    5.90
 -11   0  13   -0.20    5.70
 -11   0 -13   -3.20    4.60
 -11   0 -14   63.29    7.60
  11   0 -14   52.39    8.20
  11   0  14   58.59    9.60
 -11   0 -15    2.70    5.90
  11   0 -15  -12.80    6.40
 -11   0 -16  206.68   15.90
  11   0 -16  207.28   15.80
 -11   0 -17   11.40    7.60
  11   0 -17   -2.30    8.10
 -11   0 -18   -2.20    8.20
  11   0 -18    8.90    8.20
 -11   0 -19    4.80    9.20
  11   0 -19    4.00    9.20
 -11   0 -20    6.20   10.40
  11   0 -20   11.30    9.80
 -12   0   0 3031.10  124.79
 -12   0  -1    1.70    2.50
 -12   0   1    1.20    2.80
 -12   0  -2  243.88   12.80
  12   0   2  255.27   14.00
 -12   0   2  254.87   13.70
 -12   0   3    1.10    3.10
 -12   0  -3    0.40    2.20
  12   0   3    0.70    3.10
  12   0   4  152.78    9.00
 -12   0  -4  136.39    8.70
  12   0   4  131.69    9.70
 -12   0   4  142.39   10.30
 -12   0  -5   -2.10    2.50
  12   0   5   -0.50    3.30
 -12   0   5   -4.80    3.70
  12   0   5    4.60    3.70
 -12   0   6   51.49    6.90
 -12   0  -6   62.89    6.60
  12   0   6   70.69    7.00
  12   0   6   75.09    7.40
  12   0  -7    4.90    4.60
  12   0   7    0.50    3.20
 -12   0  -7    4.60    3.10
 -12   0   7   -3.50    4.20
  12   0   7   -5.80    3.80
 -12   0   8  971.40   43.80
  12   0   8  959.90   42.20
  12   0   8  976.40   42.60
  12   0  -8  930.71   42.60
 -12   0  -8 1014.90   42.10
 -12   0  -9    5.00    3.40
  12   0   9    6.60    5.20
  12   0  -9   -6.40    5.10
 -12   0   9    2.90    4.80
  12   0   9    3.50    3.60
  12   0  10  -14.80    4.70
 -12   0  10    1.80    5.30
 -12   0 -10    4.40    3.90
  12   0 -10    6.60    5.60
  12   0  10    3.20    4.20
 -12   0 -11    7.80    4.30
  12   0 -11   -1.30    5.80
  12   0  11   -7.70    5.50
  12   0  11    2.00    4.20
  12   0 -12  465.95   24.20
 -12   0  12  450.45   24.50
  12   0  12  459.65   24.80
 -12   0 -12  523.15   23.80
  12   0  12  479.25   23.30
 -12   0 -13    8.20    5.40
  12   0 -13    1.10    6.30
  12   0  13    9.40    6.90
 -12   0 -14  434.36   22.20
  12   0 -14  401.26   22.50
 -12   0 -15    1.70    6.30
  12   0 -15  -11.50    6.90
 -12   0 -16  335.77   19.90
  12   0 -16  294.37   19.60
  12   0 -17    3.20    8.10
 -12   0 -17    0.40    7.70
 -12   0 -18  186.88   17.40
  12   0 -18  168.38   16.60
  12   0 -19   14.30    9.80
 -12   0 -19  -17.40    9.30
  12   0 -20  265.47   20.30
 -12   0 -20  237.08   21.80
  13   0   0    3.20    4.40
 -13   0   1    0.10    2.90
  13   0  -1   -2.80    4.10
 -13   0  -1   -1.60    2.50
  13   0   1   -1.30    4.10
 -13   0  -2   72.59    6.60
  13   0   2   75.29    8.90
 -13   0   2   73.69    7.80
  13   0  -2   59.79    7.10
  13   0   3   -1.90    3.70
 -13   0   3   -9.10    2.90
 -13   0  -3    2.90    2.60
  13   0   4   60.19    6.40
  13   0   4   57.79    6.80
 -13   0  -4   71.19    6.70
 -13   0   4   57.19    6.80
  13   0   5   -5.40    3.70
 -13   0  -5    3.90    3.00
  13   0   5    1.60    3.70
 -13   0   5    5.00    4.30
  13   0   6  133.39   10.20
 -13   0  -6  147.49    9.60
  13   0   6  139.89   10.20
 -13   0   6  138.39   11.70
  13   0   7    0.20    3.50
  13   0   7   -9.60    4.00
 -13   0   7   -6.60    4.30
 -13   0  -7    0.20    3.10
  13   0  -7    4.00    5.30
 -13   0   8  242.48   16.20
  13   0  -8  224.58   14.40
  13   0   8  239.08   14.20
 -13   0  -8  256.67   13.80
  13   0   8  246.18   14.30
  13   0   9    7.70    4.30
 -13   0  -9    5.10    3.90
 -13   0   9    8.50    5.30
  13   0  -9   -4.20    5.30
  13   0   9   -1.40    5.00
 -13   0 -10    8.10    4.20
  13   0  10    4.10    5.90
  13   0  10    3.40    4.00
 -13   0  10    1.10    5.60
  13   0 -10   -8.90    5.70
  13   0  11    4.30    3.80
 -13   0  11  -13.10    5.70
  13   0 -11   -2.00    6.00
  13   0  11   -7.00    5.60
 -13   0 -11    0.70    4.30
  13   0  12    5.30    6.30
 -13   0  12   -2.40    6.30
 -13   0 -12   -1.60    4.80
  13   0 -12   14.00    6.70
  13   0  12   14.00    7.60
 -13   0 -13    3.90    5.40
  13   0 -13    0.90    6.90
 -13   0 -14   75.39    8.40
  13   0 -14   66.69    9.60
  13   0 -15   -2.30    7.60
 -13   0 -15    3.40    6.40
  13   0 -16  132.09   14.30
 -13   0 -16   89.89   15.90
  13   0 -17   -8.70    8.60
 -13   0 -17   -4.40    8.00
  13   0 -18    0.80    9.40
 -13   0 -18    9.30    8.90
  13   0 -19    2.50    9.90
 -13   0 -19  -14.60   10.00
 -14   0   0 5619.24  222.08
  14   0   0 5228.68  222.58
  14   0   1   -1.90    4.40
 -14   0  -1    7.80    3.40
  14   0  -1    0.20    4.90
 -14   0  -2   10.90    3.50
 -14   0   2    4.70    3.60
  14   0  -2    3.80    4.90
  14   0   2    9.80    4.60
  14   0   3   -5.40    4.30
 -14   0  -3    0.00    2.90
 -14   0   3   -2.60    3.70
  14   0   4  472.25   24.70
 -14   0   4  531.65   25.30
  14   0   4  546.35   24.50
 -14   0  -4  512.15   23.80
 -14   0   5   -2.40    4.10
 -14   0  -5   -3.70    2.80
  14   0   5   -5.70    3.80
  14   0   5   -7.80    4.30
  14   0   6   49.00    6.70
 -14   0  -6   64.19    7.50
 -14   0   6   73.49    8.10
  14   0   6   61.99    7.00
  14   0   7   -7.30    4.70
 -14   0  -7   -1.10    3.40
 -14   0   7   -4.90    4.90
  14   0   7    2.50    4.30
 -14   0  -8   13.30    4.20
  14   0   8   12.50    5.80
 -14   0   8    5.60    5.50
  14   0   8   14.70    4.70
  14   0  -8    5.40    6.20
  14   0  -9   -6.10    5.60
 -14   0   9  -10.80    5.20
 -14   0  -9   -2.00    3.50
  14   0   9   -1.50    4.20
  14   0   9   -1.00    5.80
  14   0  10   55.69    6.20
 -14   0 -10   67.49    7.00
  14   0 -10   53.39    8.00
  14   0  10   65.49    8.30
 -14   0  10   48.90    7.90
  14   0 -11   -7.70    6.30
 -14   0  11    0.10    6.20
  14   0  11  -12.30    6.40
 -14   0 -11    1.80    4.90
  14   0  11   -2.00    7.20
 -14   0 -12   40.80    6.40
 -14   0  12   39.50    8.10
  14   0 -12   32.00    8.20
  14   0 -13   -8.80    7.10
 -14   0  13   -5.30    7.40
 -14   0 -13   -6.30    5.40
 -14   0  14   15.80   12.20
 -14   0 -14   29.50    7.20
  14   0 -14   26.00    8.40
  14   0 -15   -6.20    8.40
 -14   0 -16  132.89   15.40
  14   0 -16  142.89   15.40
  14   0 -17    8.40    9.30
 -14   0 -17   -2.00    8.20
  14   0 -18   16.60    9.90
 -14   0 -18    3.00    9.20
 -14   0 -19    1.20   10.20
  15   0   0    5.30    5.30
 -15   0   0   10.80    3.80
  15   0  -1   11.70    5.60
 -15   0  -1    1.20    3.40
  15   0   1    1.80    5.40
 -15   0   1    1.90    3.50
 -15   0  -2 1791.72   72.49
  15   0   2 1665.93   73.29
  15   0  -2 1591.04   73.49
 -15   0   2 1832.12   73.19
 -15   0  -3    0.20    3.10
 -15   0   3   -1.80    4.40
  15   0   3   -0.10    4.20
  15   0   3   -0.40    5.00
  15   0   4   24.00    5.90
  15   0   4   34.60    5.90
 -15   0  -4   30.20    4.70
 -15   0   4   31.10    6.00
  15   0   5   -0.20    4.90
 -15   0  -5   -1.20    3.50
  15   0   5   -7.80    4.80
 -15   0   5    3.10    4.70
  15   0   6    4.90    4.70
 -15   0  -6    0.30    3.50
  15   0   6    4.10    5.30
 -15   0   6   -0.40    4.70
  15   0   7   -7.00    5.10
 -15   0  -7   -0.90    3.80
  15   0   7    0.50    4.50
 -15   0   7    0.00    5.40
 -15   0  -8   57.59    6.30
  15   0   8   63.29    8.20
 -15   0   8   53.29    7.80
  15   0   8   44.80    6.30
  15   0  -8   62.59    8.40
 -15   0   9    1.80    6.30
  15   0   9    3.50    4.80
 -15   0  -9    3.00    4.30
  15   0   9    4.20    5.80
  15   0  -9    2.30    6.30
 -15   0 -10  261.07   15.00
  15   0 -10  221.58   16.10
  15   0  10  259.97   21.40
 -15   0  10  215.78   17.70
  15   0  10  205.58   15.00
  15   0 -11   -7.40    6.80
 -15   0  11   -9.20    6.40
 -15   0 -11    2.60    4.70
  15   0 -12  134.19   13.80
 -15   0 -12  154.18   13.10
 -15   0  12  137.19   16.30
  15   0 -13    5.00    8.00
 -15   0 -13   -8.80    5.80
  15   0 -14  302.47   20.30
 -15   0  14  308.77   23.00
 -15   0 -15    0.30    7.60
 -15   0  15   -4.30    8.80
  15   0 -15    5.80    9.20
 -15   0  16   26.60   10.30
  15   0 -16   38.20   10.10
 -15   0 -16   19.00    8.30
  15   0 -17    4.30    9.70
 -15   0 -17    2.90    8.80
 -15   0  17  -15.80   10.20
  15   0 -18  200.28   19.10
 -15   0 -18  228.28   20.20
 -16   0   0   22.70    4.60
  16   0   0    6.70    6.10
  16   0   1    3.80    6.10
 -16   0  -1    2.90    3.90
 -16   0   1    9.00    4.30
  16   0  -1    9.50    6.20
  16   0  -2   21.80    6.60
  16   0   2   17.50    6.60
 -16   0  -2   26.80    4.70
 -16   0   2   41.00    5.80
 -16   0  -3    4.00    3.80
  16   0   3    4.70    5.30
 -16   0   3    3.10    4.70
  16   0   3   -6.30    5.40
 -16   0  -4    4.60    3.70
  16   0   4    0.00    5.30
  16   0   4   -0.10    5.50
 -16   0   4  -12.20    4.10
 -16   0   5   -3.60    4.80
  16   0   5    0.80    5.20
  16   0   5   -5.00    4.40
 -16   0  -5    0.50    4.00
  16   0   6   32.60    7.20
 -16   0  -6   34.70    5.50
 -16   0   6   43.10    7.60
  16   0   6   35.40    6.70
 -16   0   7   -2.80    5.60
  16   0   7   -0.10    5.90
 -16   0  -7   -4.40    3.90
  16   0   7    2.70    5.20
  16   0   8   13.50    6.40
  16   0   8   18.30    5.20
 -16   0   8    5.80    6.60
  16   0  -8    4.10    6.90
 -16   0  -8    9.10    4.50
  16   0  -9    1.60    7.10
 -16   0  -9    9.40    4.70
 -16   0   9    8.10    6.30
  16   0   9   -3.50    6.10
  16   0 -10  190.88   15.50
 -16   0  10  247.08   18.70
 -16   0 -10  236.48   14.90
 -16   0 -11   -7.90    5.30
 -16   0  11    2.50    7.40
  16   0 -11    2.80    7.70
 -16   0 -12   10.00    6.00
  16   0 -12    5.80    8.00
  16   0 -13    0.50    8.50
 -16   0  13   -4.90    8.30
 -16   0  14  120.19   13.60
 -16   0 -14  157.48   15.20
  16   0 -14  137.39   15.90
  16   0 -15   -0.50    9.40
 -16   0 -15    0.00    7.70
 -16   0  15   19.60   10.10
 -16   0 -16   16.10    8.60
  16   0 -16   11.50   10.30
 -16   0  16   35.90   11.20
 -16   0  17   10.40   11.30
 -16   0 -17  -14.60    8.70
  16   0 -17   -3.20   10.30
  17   0   0   15.80    7.00
 -17   0   1    4.80    4.30
 -17   0  -1    0.20    3.90
  17   0  -1   10.70    6.80
  17   0   1    6.90    6.20
 -17   0   2 2422.86   94.99
  17   0  -2 2025.90   95.29
  17   0   2 2180.68   95.39
 -17   0  -2 2356.26   94.29
 -17   0  -3   -0.80    3.90
  17   0   3   -0.30    6.00
  17   0   3    2.60    5.50
 -17   0   3    4.20    5.20
  17   0   4   86.19   10.00
 -17   0   4   99.19   11.60
  17   0   4   70.29    8.80
 -17   0  -4   92.19    9.70
  17   0   5  -14.20    5.20
 -17   0  -5   -3.30    4.10
 -17   0   5   -3.30    5.20
  17   0   5   -0.50    5.30
  17   0   6   36.00    6.30
 -17   0  -6   47.70    6.40
 -17   0   6   41.00    7.30
  17   0   6   42.40    7.40
 -17   0  -7    4.40    4.70
 -17   0   7   -1.70    5.50
  17   0   7   -5.60    5.60
  17   0   7    1.00    6.00
 -17   0  -8    8.90    4.90
 -17   0   8   15.20    7.10
  17   0  -8   10.30    7.90
  17   0  -9   -4.00    7.50
 -17   0  -9    2.30    5.10
 -17   0   9   -3.20    6.80
 -17   0  10  300.17   21.00
  17   0 -10  255.47   18.20
 -17   0 -10  292.07   17.50
  17   0 -11    2.70    8.50
 -17   0  11   -6.30   11.10
 -17   0 -11   -6.20    5.70
 -17   0 -12    4.00    6.30
  17   0 -12   -7.90    8.50
 -17   0  12   -8.20    7.80
  17   0 -13   -8.20    9.40
 -17   0 -13   -4.90    6.70
 -17   0  13   -8.80    9.00
 -17   0 -14  120.49   11.90
  17   0 -14  121.59   13.20
 -17   0  14  121.59   14.70
 -17   0 -15    0.00    8.20
 -17   0  15   -3.50   11.00
  17   0 -15   15.50   10.50
 -17   0  16  265.37   24.60
  17   0 -16  227.38   20.90
 -17   0 -16  245.18   20.20
  18   0   0 2017.40   91.79
 -18   0   0 2277.47   90.89
  18   0   1   -2.00    6.60
  18   0  -1    8.40    6.90
 -18   0  -1    3.10    4.40
 -18   0   1    4.70    4.90
  18   0  -2   17.20    7.00
  18   0   2   11.20    6.60
 -18   0   2    7.80    5.50
 -18   0  -2    8.50    4.80
  18   0   3   -2.00    5.90
 -18   0  -3    2.90    4.60
  18   0   3   -8.80    6.30
 -18   0   3   -3.20    5.10
 -18   0   4  233.48   16.10
  18   0   4  213.88   15.30
  18   0   4  194.28   16.10
 -18   0  -4  225.98   14.30
 -18   0  -5   -2.10    4.50
 -18   0   5   -2.90    5.50
  18   0   5   -9.30    5.80
  18   0   6   40.90    7.70
 -18   0   6   54.59    8.60
 -18   0  -6   38.90    6.30
 -18   0  -7   -7.60    4.60
 -18   0   7   12.00    7.10
  18   0  -8    4.20    8.40
 -18   0   8    8.80    7.00
 -18   0  -8   18.30    5.50
 -18   0  -9   -2.60    5.20
  18   0  -9    2.00    8.30
  18   0 -10  284.47   19.50
 -18   0  10  311.87   22.20
 -18   0  11   -1.20    8.30
 -18   0 -11    3.60    6.30
  18   0 -11   -1.80    8.40
  18   0 -12   21.60   10.20
 -18   0  12   19.70    9.70
 -18   0 -12   15.70    6.90
 -18   0  13   -2.20    9.30
 -18   0 -13   -2.30    7.10
  18   0 -13   -5.20   10.00
 -18   0  14   10.30   10.90
 -18   0 -14    2.40    8.10
  18   0 -14   22.60   11.10
  18   0 -15   11.20   11.30
 -18   0  15    0.40   10.90
 -18   0 -15    2.20    8.60
 -18   0 -16   54.19   11.00
 -18   0  16   42.90   13.20
  18   0 -16   56.29   12.00
  19   0   0   17.70    7.40
 -19   0   0   22.80    5.90
 -19   0  -1   -4.30    4.50
  19   0  -1    1.40    7.00
 -19   0   1   -4.50    5.00
  19   0   1    6.60    8.70
  19   0   2   12.20    6.90
  19   0  -2    8.30    7.30
 -19   0   2   -0.10    5.10
 -19   0  -2   -9.70    4.20
 -19   0   3   -5.90    5.40
 -19   0  -3    1.50    4.60
  19   0   3   -4.00    6.60
  19   0   4   27.70    7.50
 -19   0  -4   33.10    6.60
 -19   0   4   32.10    7.40
 -19   0  -5   -3.70    4.60
 -19   0   5    0.70    6.30
 -19   0  -6  188.28   14.20
 -19   0   6  191.48   16.50
 -19   0  -7   -9.90    5.10
 -19   0   7  -13.20    7.70
 -19   0   8  227.18   18.80
  19   0  -8  209.18   18.00
  19   0  -9    8.90    9.40
 -19   0   9   -4.40    7.50
 -19   0  -9    5.20    6.10
 -19   0  10   20.30    9.10
  19   0 -10   20.40   10.20
 -19   0 -10   14.10    6.50
 -19   0  11   -7.20    8.80
 -19   0 -11   11.60    6.80
  19   0 -11   -5.60    9.80
 -19   0 -12   13.80    7.60
  19   0 -12   24.70   10.70
 -19   0  12   -3.10    9.70
  19   0 -13    0.20   10.80
 -19   0  13   11.50   10.60
 -19   0 -13    2.20    7.80
 -19   0 -14   -8.80    8.50
 -19   0  14   11.00   10.60
  19   0 -14   12.10   11.80
  19   0 -15    0.60   11.90
 -19   0  15    3.00   11.40
 -19   0 -15   -1.80    9.30
 -20   0   0   29.30    6.80
 -20   0  -1   -1.10    5.10
 -20   0   1   -4.70    5.10
  20   0   2   53.69    8.90
 -20   0  -2   44.70    7.30
 -20   0   2   62.79    8.40
 -20   0   3  -13.30    5.80
 -20   0  -3   -2.20    5.50
 -20   0  -4   16.60    6.10
 -20   0   5   -2.80    9.70
 -20   0  -6   43.00    7.90
 -20   0   6   30.60    8.70
 -20   0   7   -3.70    7.10
 -20   0  -7   -8.70    5.60
 -20   0  -8  190.98   15.50
 -20   0   8  198.58   18.50
  20   0  -8  161.78   18.10
 -20   0  -9    3.50    6.50
  20   0  -9    5.30    9.90
 -20   0   9   10.40    8.80
 -20   0 -10   28.80    7.70
 -20   0  10   12.20    9.10
  20   0 -10   24.70   11.10
 -20   0  11   -5.00    9.10
 -20   0 -11   -3.60    7.00
  20   0 -11  -13.50   10.50
 -20   0  12  175.18   17.80
  20   0 -12  183.38   20.00
 -20   0 -12  225.18   18.10
 -20   0 -13   -1.40    8.60
  20   0 -13    8.60   11.70
 -20   0  13   -4.80   10.50
 -20   0 -14  312.77   23.20
 -20   0  14  378.36   28.10
  20   0 -14  259.97   23.80
 -21   0   0   10.10    6.20
 -21   0  -1   -5.30    5.60
 -21   0   1   -8.10    5.70
 -21   0  -2   43.90    7.80
 -21   0   2   37.30    7.90
 -21   0   3   -3.10    6.30
 -21   0  -3   -2.00    5.60
 -21   0   4   -1.70    6.80
 -21   0  -4    1.80    6.20
 -21   0   5   -3.70    7.40
 -21   0  -5   -2.30    5.80
 -21   0   6   38.30    9.00
 -21   0  -6   21.10    7.10
 -21   0   7   -1.80    8.30
 -21   0  -7    1.10    6.60
  21   0  -8   21.50   11.50
 -21   0   8   20.80    8.90
 -21   0  -8   23.70    7.50
 -21   0   9   -6.20    8.80
 -21   0  -9    4.40    7.10
  21   0  -9   11.50   11.20
  21   0 -10  191.28   20.60
 -21   0 -10  229.08   18.10
 -21   0  10  201.38   21.00
  21   0 -11   -3.60   11.60
 -21   0 -11    1.80    7.50
 -21   0  11    7.60   10.50
 -21   0 -12   28.20    9.30
  21   0 -12   37.10   12.70
 -21   0  12   31.10   11.40
 -22   0   0   40.00    7.70
 -22   0  -1   -6.70    6.20
 -22   0   1   -6.60    6.10
 -22   0  -2    7.30    6.80
 -22   0   2   17.10    7.50
 -22   0   3   -7.70    6.90
 -22   0  -3   -8.50    6.00
 -22   0  -4    3.90    6.80
 -22   0   4   -1.20    7.40
 -22   0  -5   -9.60    6.30
 -22   0   5    0.30    7.90
 -22   0  -6   68.69    9.20
 -22   0   6   99.59   12.30
 -22   0  -7  -11.10    6.90
 -22   0   7    7.40    8.90
 -22   0   8   21.20    9.20
  22   0  -8   33.80   12.60
 -22   0  -8   42.30    8.50
  22   0  -9   -0.60   11.90
 -22   0   9  -12.00    8.90
 -22   0  -9    7.60    7.70
  22   0 -10   33.40   13.20
 -22   0  10   19.10   10.40
 -22   0 -10   20.40    8.80
 -22   0 -11    0.60    8.40
 -22   0  11  -11.40   10.40
  22   0 -11   12.90   13.10
 -23   0   0   22.00    7.70
 -23   0   1    2.80    6.90
 -23   0  -1   12.10    7.60
 -23   0   2  471.35   26.20
 -23   0  -2  424.36   25.20
 -23   0   3   10.50    7.80
 -23   0  -3    6.10    7.30
 -23   0   4   -2.10    7.80
 -23   0  -4    8.70    7.80
 -23   0   5  -17.30    8.00
 -23   0  -5   -1.40    7.00
 -23   0  -6    9.90    7.80
 -23   0   6   24.70    9.80
 -23   0   7   11.10   10.20
 -23   0  -7   -9.70    7.50
 -23   0  -8    3.60    8.00
 -23   0   8    1.50    9.40
  23   0  -8    1.20   13.50
  23   0  -9   18.40   13.90
 -23   0  -9    6.20    8.10
 -23   0   9   -6.70    9.70
 -24   0   0  572.14   30.80
 -24   0   1    9.40    7.90
 -24   0  -1   10.20    8.20
 -24   0  -2    3.50    7.80
 -24   0   2   13.10    8.50
 -24   0  -3   -3.50    7.50
 -24   0   3   15.40    8.30
 -24   0  -4  178.18   18.00
 -24   0   4  183.88   18.80
 -24   0   5   -5.10    8.60
 -24   0  -5   -6.10    7.60
 -24   0  -6    6.60    8.20
 -24   0   6   13.90   10.20
 -24   0   7   -3.40   10.20
 -24   0  -7    0.00    8.10
 -25   0   0    8.30    8.70
 -25   0   1   -2.30    8.20
 -25   0  -1    4.60    8.60
 -25   0   2   -7.10    8.00
 -25   0  -2   10.80    8.90
 -25   0   3    0.90    9.20
 -25   0  -3    8.20    9.20
 -25   0  -4   10.10    8.90
 -25   0   4    6.30    9.20
   0  -1  -2  239.08   10.60
   0  -1   2  245.28   10.30
   0   1   2  246.48   10.40
   0   1  -2  253.77   10.30
   0  -1  -3    0.60    0.90
   0   1   3    2.40    0.90
   0  -1  -3   -1.10    1.10
   0  -1   3   -0.30    0.80
   0   1   3    1.70    1.20
   0  -1   3   -0.10    0.80
   0   1  -3    1.30    0.80
   0   1   5    2.30    1.50
   0   1   5    2.20    1.90
   0   1  -5    2.80    1.60
   0  -1  -5   -1.20    1.70
   0  -1   5   -0.30    1.30
   0   1  -5    3.60    1.40
   0  -1   5   -2.50    1.50
   0  -1  -6 3859.31  156.98
   0   1  -6 3778.52  156.98
   0   1   6 3909.21  156.98
   0  -1  -6 3825.72  157.28
   0  -1   6 3714.93  157.08
   0   1  -6 4028.40  156.98
   0   1   6 3820.52  157.38
   0  -1   6 3919.91  156.88
   0  -1   7   -3.70    1.80
   0  -1  -7   -1.30    1.70
   0   1   7   -2.90    2.20
   0  -1  -7   -0.90    1.90
   0  -1   7   -0.90    1.70
   0   1   7    0.90    1.70
   0   1  -7    1.20    1.70
   0   1  -7    0.50    1.60
   0   1   8 3512.35  144.49
   0   1  -8 3551.94  143.89
   0   1  -8 3502.15  143.79
   0  -1  -8 3558.14  143.99
   0  -1  -8 3449.46  144.19
   0  -1   8 3628.54  143.79
   0  -1   8 3369.26  144.09
   0   1   8 3612.94  143.89
   0   1   9    0.90    3.10
   0  -1  -9   -0.30    2.50
   0  -1   9   -2.30    2.50
   0  -1   9   -1.10    2.20
   0   1  -9   -1.10    2.40
   0   1  -9   -3.40    2.00
   0  -1  -9   -2.60    2.20
   0   1  10   11.80    3.00
   0   1  10    0.60    3.60
   0  -1 -10    4.20    3.10
   0  -1 -10    4.80    2.80
   0   1 -10    6.90    2.90
   0  -1  10   16.10    3.70
   0   1 -10    4.10    3.00
   0  -1  10   11.10    3.00
   0   1 -11    0.90    3.10
   0  -1 -11   -0.90    3.50
   0  -1  11   -7.10    3.50
   0   1  11   -3.60    2.90
   0   1  11   -2.90    3.90
   0   1 -11   -4.80    2.90
   0  -1 -11   -3.10    3.00
   0   1 -12   79.99    7.00
   0  -1  12   89.49    8.30
   0   1 -12   80.79    7.60
   0   1  12   66.69    8.40
   0   1  12   90.29    7.90
   0  -1 -12   83.69    7.80
   0  -1  12   93.79    8.00
   0  -1 -12   88.19    7.70
   0   1  13   -0.50    4.60
   0  -1  13   -4.10    3.50
   0   1 -13    0.00    3.30
   0  -1  13   -3.10    4.30
   0   1 -13   -5.20    3.40
   0   1  13   -0.70    3.80
   0  -1 -13   -3.60    3.60
   0  -1 -13    2.70    3.90
   0  -1 -14   60.49    7.00
   0   1 -14   59.19    6.20
   0  -1  14   52.09    7.30
   0   1  14   44.70    5.70
   0   1  14   56.79    8.10
   0   1 -14   43.80    5.90
   0  -1 -14   54.19    6.30
   0  -1  14   41.70    5.80
   0  -1  15   -1.70    6.10
   0  -1  15   10.10    5.00
   0  -1 -15   -8.20    4.80
   0   1  15   -2.40    4.90
   0   1  15   -5.70    6.30
   0  -1 -15    5.10    5.30
   0   1 -15    0.30    4.80
   0  -1 -16   40.60    7.00
   0  -1  16   51.09    6.70
   0  -1  16   40.30    8.50
   0   1  16   53.39    6.90
   0  -1 -16   44.10    7.10
   0   1  16   53.99    9.30
   0   1 -16   49.99    6.70
   0   1 -17   -2.20    5.60
   0  -1  17   -7.00    6.10
   0  -1 -17   -7.40    6.00
   0  -1  17    9.30    8.10
   0   1  17   15.00    9.00
   0  -1 -18   18.90    7.20
   0  -1  18   18.50    9.90
   0   1 -18   14.70    6.20
   0   1  18   12.00    9.20
   0  -1  19   -9.20   10.10
   0   1  19   10.00   10.70
   0  -1 -19    6.00    7.00
   0   1 -19    1.10    6.50
   0   1 -20   11.40    7.10
   0  -1 -20    2.70    8.20
   0  -1  20   34.10   11.90
   0   1 -21   -7.20    8.00
   0  -1 -21   10.00   16.30
   0  -1 -22   -1.90    9.10
   0   1 -22  -15.70   15.40
   1  -1   2   37.50    1.80
  -1   1   2   33.20    2.00
  -1  -1  -2   33.40    2.00
   1  -1   2   27.10    1.70
  -1  -1  -2   32.40    2.00
  -1   1   2   24.00    2.00
   1   1  -2   30.90    1.60
   1  -1  -2   32.10    2.20
   1   1   2   34.50    1.90
  -1  -1   2   30.10    1.60
   1   1   2   26.60    2.20
   1  -1  -2   28.90    2.00
  -1   1  -2   35.50    1.80
  -1  -1  -3 2672.63  106.89
   1  -1   3 2639.34  106.59
  -1   1   3 2677.63  106.69
  -1   1   3 2641.44  106.99
   1   1  -3 2616.04  106.59
   1  -1   3 2694.63  106.69
   1   1   3 2674.93  106.69
   1  -1  -3 2498.65  106.99
   1   1   3 2529.05  106.89
  -1   1  -3 2583.14  106.59
  -1   1  -3 2750.22  106.69
   1  -1  -3 2557.04  106.69
  -1  -1   3 2597.54  106.59
  -1  -1  -4  226.08   10.40
  -1   1   4  237.08   10.30
   1  -1   4  235.18   10.20
   1   1  -4  222.68   10.00
  -1  -1  -4  232.48   10.20
  -1   1   4  222.18   10.60
   1  -1   4  237.08   10.10
   1  -1  -4  197.08   10.40
  -1  -1   4  234.58   10.20
  -1   1  -4  229.88   10.10
  -1   1  -4  252.17   10.20
   1   1   4  229.88   10.50
   1   1   4  239.58   10.20
   1  -1  -4  220.38   10.30
  -1  -1   4  214.48   10.10
   1  -1   5 3703.43  148.09
  -1   1   5 3731.83  147.99
   1   1  -5 3600.44  147.89
  -1   1   5 3512.65  148.29
   1  -1   5 3718.83  147.89
  -1  -1  -5 3706.63  148.49
   1  -1  -5 3423.86  148.39
   1   1   5 3696.53  147.99
  -1  -1   5 3729.43  147.89
   1  -1  -5 3660.63  148.39
  -1   1  -5 3726.33  147.99
  -1  -1   5 3532.65  147.99
  -1   1  -5 3686.13  147.89
   1   1   5 3510.95  148.29
  -1   1   6 1579.14   64.39
   1   1  -6 1543.85   64.39
  -1  -1  -6 1593.54   64.39
  -1  -1  -6 1604.64   64.79
   1  -1   6 1586.94   64.29
   1  -1   6 1573.94   64.59
  -1   1   6 1516.15   64.79
  -1  -1   6 1555.94   64.49
   1  -1  -6 1550.74   64.49
   1   1   6 1615.94   64.39
   1   1   6 1573.24   64.89
  -1  -1   6 1586.84   64.39
  -1   1  -6 1475.85   64.89
  -1   1  -6 1575.74   64.29
   1  -1  -6 1545.55   64.79
   1   1  -7   38.50    3.90
   1  -1   7   40.40    4.00
  -1   1   7   35.40    4.00
   1  -1   7   38.80    4.00
  -1   1   7   42.10    4.20
   1   1  -7   29.00    3.70
  -1  -1  -7   38.60    4.10
  -1  -1  -7   37.50    3.90
   1  -1  -7   36.50    4.20
  -1   1  -7   38.20    3.60
   1  -1  -7   31.10    3.20
  -1  -1   7   39.90    4.10
   1   1   7   39.80    4.50
  -1   1  -7   36.30    3.70
   1   1   7   43.50    4.10
  -1  -1   7   50.39    4.00
  -1   1   8  430.76   18.40
  -1   1   8  394.26   18.90
   1  -1   8  440.26   18.20
   1  -1   8  423.06   18.60
   1   1  -8  414.06   18.20
  -1  -1  -8  388.46   18.30
  -1  -1  -8  397.46   18.50
   1   1  -8  412.46   18.20
   1  -1  -8  387.66   18.30
  -1   1  -8  424.76   18.20
  -1  -1   8  429.16   18.30
  -1  -1   8  391.76   18.40
  -1   1  -8  392.36   18.10
   1   1   8  387.26   18.70
   1   1   8  408.96   18.20
   1  -1  -8  412.36   18.70
   1  -1   9  845.02   36.30
   1  -1   9  862.71   35.80
  -1   1   9  833.82   36.60
   1   1  -9  848.52   35.90
   1   1  -9  841.92   35.80
  -1  -1  -9  867.41   36.30
  -1  -1  -9  845.12   36.00
   1  -1  -9  789.52   36.20
   1   1   9  847.02   36.70
  -1   1  -9  876.51   36.00
   1  -1  -9  845.02   36.10
  -1  -1   9  796.42   36.20
  -1  -1   9  868.71   35.90
  -1   1  -9  847.02   35.80
  -1   1  10  217.28   12.00
   1  -1  10  227.78   11.30
  -1   1  10  217.58   11.30
  -1  -1 -10  218.08   11.60
   1  -1  10  212.08   11.60
   1   1 -10  202.18   10.90
  -1  -1 -10  212.78   11.30
   1  -1 -10  189.58   11.30
   1   1  10  218.88   11.30
  -1   1 -10  204.08   11.10
  -1   1 -10  226.98   11.10
  -1  -1  10  205.08   11.40
  -1  -1  10  224.88   11.30
   1  -1 -10  219.68   11.70
   1   1  10  189.28   11.80
  -1  -1 -11  603.54   26.30
   1   1 -11  609.24   25.90
  -1  -1 -11  578.04   26.00
   1  -1  11  527.55   27.60
  -1   1  11  576.64   25.90
   1  -1 -11  543.15   25.90
   1   1  11  587.34   25.90
  -1   1 -11  607.04   25.90
  -1  -1  11  590.34   26.40
  -1   1 -11  573.94   25.80
   1  -1 -11  596.04   26.40
   1   1  11  556.54   26.60
  -1  -1 -12   31.50    4.70
  -1   1  12   32.70    5.80
  -1  -1 -12   38.90    4.60
  -1   1  12   26.70    4.30
   1  -1  12   35.00    5.70
   1  -1  12   35.00    4.60
   1   1 -12   24.80    4.30
  -1  -1  12   21.90    4.20
  -1   1 -12   31.80    4.30
   1  -1 -12   31.60    4.50
   1   1  12   34.10    4.50
   1   1  12   35.60    6.10
   1  -1 -12   39.30    5.50
  -1   1 -12   36.80    4.80
   1  -1  13   59.59    5.70
  -1  -1 -13   67.09    7.40
  -1  -1 -13   58.99    6.20
   1   1 -13   61.19    6.70
  -1   1  13   71.19    6.60
   1  -1  13   63.69    7.30
  -1   1  13   63.19    7.50
  -1   1 -13   38.40    5.20
  -1  -1  13   53.89    6.60
   1   1  13   59.49    7.30
   1  -1 -13   68.59    7.70
  -1   1 -13   60.19    6.70
   1   1  13   53.59    5.60
  -1  -1  13   46.80    5.40
   1  -1 -13   46.20    5.70
   1  -1  14   58.99    7.90
  -1   1  14   56.19    6.30
   1  -1  14   47.70    6.00
   1   1 -14   61.39    6.60
  -1  -1 -14   67.99    8.20
  -1   1  14   72.89    8.60
  -1  -1 -14   81.09    9.00
   1  -1 -14   69.59    7.40
   1   1  14   54.99    8.50
  -1   1 -14   74.09    8.30
   1  -1 -14   62.09    6.80
  -1   1 -14   65.49    7.50
  -1  -1  14   62.19    6.50
  -1  -1  14   60.19    7.90
   1   1  14   79.59    8.90
   1   1 -15  222.98   12.80
  -1  -1 -15  222.08   13.40
   1  -1  15  205.38   13.60
  -1   1  15  198.28   13.80
   1  -1  15  211.18   14.80
  -1   1  15  195.98   14.90
  -1  -1 -15  191.78   13.70
  -1   1 -15  217.98   13.00
  -1  -1  15  199.48   13.70
  -1   1 -15  199.98   13.30
   1  -1 -15  231.58   13.70
  -1  -1  15  200.08   14.20
   1   1  15  198.28   13.60
   1   1  15  198.88   14.30
  -1   1  16   22.40    5.50
  -1  -1 -16    7.80    5.60
  -1  -1 -16    2.90    5.80
   1  -1  16   34.70    6.00
   1  -1  16   24.50    8.00
   1   1 -16   15.10    5.80
  -1   1  16   -4.20    7.30
  -1   1 -16    8.70    5.50
   1   1  16   24.60    8.60
  -1   1 -16   12.90    5.60
   1  -1 -16    9.40    6.20
  -1  -1  16    1.90    5.20
   1   1  16   10.50    5.30
  -1  -1  16   25.70    7.70
   1  -1  17   43.90    9.50
   1   1 -17   58.99    7.50
  -1   1  17   60.89   10.10
  -1  -1 -17   59.89    8.00
  -1  -1 -17   60.99    8.00
   1  -1  17   48.30    9.50
  -1  -1  17   63.99   10.00
   1  -1 -17   67.19    8.50
   1   1  17   57.19   11.30
  -1   1 -17   60.09    7.80
  -1  -1  17   54.19   10.00
  -1  -1 -18   14.60    7.30
  -1  -1 -18    6.20    6.90
   1   1 -18    8.70    6.30
  -1   1  18    3.70   10.10
   1  -1  18    9.00    9.10
   1  -1 -18    8.20    6.80
  -1   1 -18    9.70    6.40
  -1  -1  18    1.90    9.20
   1   1  18   -0.70    9.50
   1  -1  19   81.39   13.00
  -1   1  19  123.79   14.00
   1   1 -19  106.69   11.90
  -1  -1 -19  113.09   12.50
  -1   1 -19  111.19   12.10
   1  -1 -19  113.09   12.40
   1   1  19   97.69   13.70
  -1  -1  19  111.99   13.80
   1  -1  20   39.20   12.60
  -1  -1 -20   25.10    9.10
   1   1 -20   34.50    8.30
   1  -1 -20   34.10    8.90
  -1  -1  20   14.90   11.90
  -1   1 -20   24.90    8.50
  -1  -1 -21  124.29   15.30
   1   1 -21  154.18   14.50
  -1   1 -21  147.69   14.90
   1  -1 -21  134.09   15.20
  -1  -1 -22    3.50    9.40
   1   1 -22   -8.30   10.30
  -1   1 -22   -2.40    9.40
   1  -1 -22   12.00   10.00
   2   1   0    0.70    0.50
   2  -1   0    0.40    0.50
  -2  -1  -1 1102.09   44.30
   2  -1   1 1073.99   44.20
   2   1   1 1075.99   44.20
  -2   1   2   48.00    2.90
   2   1  -2   45.40    2.40
   2  -1   2   48.30    2.50
  -2  -1  -2   48.80    2.60
  -2  -1  -2   48.50    2.70
  -2   1  -2   46.30    2.50
   2   1   2   50.19    2.80
   2  -1  -2   51.99    3.00
   2   1   2   49.50    2.60
   2   1  -3    1.30    0.90
  -2   1   3    0.30    1.50
   2  -1   3    2.20    1.10
  -2   1   3    2.40    1.30
  -2  -1  -3    2.90    1.30
   2  -1   3    1.90    0.90
  -2  -1  -3    0.40    0.90
  -2   1  -3    2.50    0.90
  -2  -1   3    0.50    0.90
   2   1   3   -0.40    1.20
   2  -1  -3    1.30    1.30
   2   1   3    1.80    0.90
   2  -1   4 1049.89   41.70
  -2  -1  -4 1065.49   41.90
   2  -1   4 1012.50   41.40
  -2   1   4  986.20   41.90
  -2  -1  -4 1017.60   41.50
  -2   1   4 1006.70   41.70
   2   1  -4  946.91   41.40
   2  -1  -4  918.11   41.80
   2   1   4 1009.70   41.50
  -2   1  -4 1002.60   41.40
   2   1   4 1023.40   41.90
  -2  -1   4  950.50   41.50
  -2   1  -4 1110.09   41.70
  -2   1   5   82.59    5.10
   2  -1   5   94.09    4.90
   2   1  -5   70.49    4.60
   2  -1   5   87.69    4.80
  -2   1   5   84.69    5.30
  -2  -1  -5   85.19    4.90
  -2  -1  -5   93.29    5.20
  -2   1  -5   90.79    5.20
  -2   1  -5   83.49    4.90
   2   1   5   92.79    5.30
  -2  -1   5   71.19    4.70
   2   1   5   84.09    4.90
   2  -1  -5   84.09    5.20
  -2  -1   5   83.09    5.10
   2  -1   6   54.69    4.00
   2   1  -6   41.40    3.60
  -2   1   6   59.49    4.50
   2  -1   6   52.89    4.00
  -2  -1  -6   60.29    4.30
  -2  -1  -6   54.59    4.10
  -2   1   6   54.79    4.60
  -2  -1   6   52.09    4.40
  -2   1  -6   44.60    3.80
  -2   1  -6   60.99    3.80
  -2  -1   6   51.79    4.10
   2  -1  -6   43.20    4.20
   2   1   6   54.39    4.10
   2  -1  -6   49.99    4.50
   2   1   6   57.09    4.40
   2  -1   7 1962.20   78.59
  -2  -1  -7 1842.12   78.69
  -2   1   7 1860.81   79.29
   2  -1   7 1892.21   78.99
  -2   1   7 1946.71   78.89
  -2  -1  -7 1948.80   79.09
  -2   1  -7 2019.50   78.89
   2   1   7 1912.51   79.39
   2  -1  -7 1897.81   79.19
   2  -1  -7 1862.91   78.79
  -2  -1   7 1945.51   78.79
  -2  -1   7 1838.02   78.89
  -2   1  -7 1945.61   78.69
   2   1   7 1945.11   78.69
  -2   1   8  113.59    7.00
   2  -1   8  114.19    7.10
  -2  -1  -8   95.99    6.70
   2  -1   8  120.09    6.80
  -2  -1  -8  115.29    6.90
   2   1  -8  113.39    6.70
  -2   1   8  101.89    7.30
   2  -1  -8   91.79    6.90
   2  -1  -8  104.19    7.00
  -2  -1   8  106.69    6.80
  -2   1  -8  108.89    6.60
  -2  -1   8  122.39    7.10
  -2   1  -8  117.69    6.40
   2   1   8  114.19    6.90
   2   1   8  118.09    7.60
   2  -1   9  259.47   12.20
  -2  -1  -9  236.78   12.00
  -2   1   9  251.57   12.80
   2  -1   9  248.18   12.50
   2   1  -9  234.98   11.80
  -2   1   9  225.08   12.90
  -2  -1  -9  245.08   12.20
  -2   1  -9  256.77   12.00
  -2  -1   9  220.18   12.10
  -2   1  -9  245.28   11.90
   2  -1  -9  247.18   12.30
   2  -1  -9  236.08   12.40
  -2  -1   9  234.18   12.10
   2   1   9  234.38   12.10
   2   1   9  259.77   12.90
   2  -1  10  293.57   13.70
  -2   1  10  272.27   13.90
  -2   1  10  276.97   14.50
  -2  -1 -10  296.17   14.20
   2  -1  10  286.37   14.30
   2   1 -10  257.77   13.50
  -2  -1 -10  275.67   13.90
  -2   1 -10  272.87   13.70
   2  -1 -10  279.27   14.30
  -2  -1  10  262.87   14.10
   2   1  10  290.67   13.90
  -2   1 -10  298.57   13.80
  -2  -1  10  273.67   13.90
   2  -1 -10  266.27   13.90
   2  -1  11   38.00    4.70
   2  -1  11   30.10    5.00
  -2   1  11   24.60    4.20
   2   1 -11   28.60    4.10
  -2  -1 -11   31.50    4.70
  -2   1  11   19.00    6.00
  -2  -1 -11   29.40    4.30
   2   1  11   34.80    5.60
  -2  -1  11   28.60    6.50
  -2  -1  11   33.10    4.90
   2   1  11   39.70    4.50
  -2   1 -11   30.30    4.10
  -2   1 -11   23.00    4.00
   2  -1 -11   33.40    4.90
   2  -1  12    4.70    3.40
   2  -1  12    2.50    4.20
  -2  -1 -12   -0.60    3.70
   2   1 -12   -7.90    3.10
  -2   1  12   -2.20    3.40
  -2  -1 -12    3.90    3.30
  -2   1  12    0.80    4.50
  -2  -1  12   -0.40    3.40
  -2   1 -12    0.90    3.30
   2  -1 -12   -2.90    3.70
   2   1  12    0.50    4.60
   2   1  12    0.00    3.20
  -2  -1  12   -2.10    4.10
  -2   1 -12   -2.80    3.00
  -2   1  13  162.48   11.20
  -2   1  13  162.18   12.00
  -2  -1 -13  162.28   11.00
   2   1 -13  151.68   10.10
   2  -1  13  164.38   11.70
  -2  -1 -13  175.18   11.00
   2  -1  13  160.88   10.80
  -2  -1  13  169.68   11.10
   2  -1 -13  167.98   10.90
   2   1  13  163.28   11.50
  -2  -1  13  160.28   11.30
  -2   1 -13  152.68   10.40
  -2   1 -13  184.58   10.50
   2   1  13  149.88   10.80
   2  -1  14   55.79    6.20
   2  -1  14   66.69    8.00
  -2   1  14   53.59    6.40
  -2   1  14   59.69    7.70
  -2  -1 -14   46.50    6.30
   2   1 -14   44.30    6.00
  -2  -1 -14   56.09    6.80
  -2   1 -14   59.39    6.40
  -2  -1  14   42.00    5.80
   2  -1 -14   67.19    7.30
   2   1  14   44.00    7.30
   2   1  14   46.40    5.90
  -2  -1  14   47.60    7.50
  -2   1 -14   59.49    6.70
  -2   1  15   -5.60    5.90
  -2  -1 -15   -1.50    4.80
  -2   1  15    1.10    4.70
   2  -1  15    4.20    6.10
   2   1 -15    8.80    4.70
  -2  -1 -15    1.90    4.90
   2  -1  15    4.80    4.90
  -2  -1  15    2.60    5.00
   2   1  15   -3.60    4.50
  -2  -1  15    0.90    6.10
   2  -1 -15    7.50    5.60
  -2   1 -15   11.00    4.60
   2   1  15    2.60    7.30
  -2   1 -15    0.70    4.60
  -2  -1 -16   -1.90    5.10
  -2   1  16   -4.00    5.00
  -2   1  16   -3.10    7.20
   2   1 -16   -6.00    4.80
   2  -1  16    3.30    4.90
  -2  -1 -16   -2.80    5.50
   2  -1  16    1.70    7.00
   2   1  16    4.90    7.70
   2  -1 -16    1.40    5.30
  -2   1 -16    5.40    5.20
  -2   1 -16    0.10    4.90
  -2  -1  16   -3.70    5.00
  -2  -1  16    0.50    6.80
   2   1  16   -4.00    4.70
   2  -1  17  191.58   17.10
   2   1 -17  251.37   14.70
  -2   1  17  204.18   17.50
  -2  -1 -17  234.78   15.70
  -2  -1 -17  242.58   15.70
  -2   1 -17  263.97   14.60
   2  -1 -17  271.57   15.70
  -2  -1  17  227.88   17.70
   2   1  17  196.78   16.90
  -2   1 -17  228.88   15.50
  -2  -1 -18   42.70    8.00
   2   1 -18   50.09    8.00
   2  -1  18   59.79   10.80
  -2   1  18   32.10   10.40
  -2  -1 -18   55.09    8.30
   2  -1 -18   45.60    8.60
  -2   1 -18   41.10    7.80
  -2   1 -18   43.00    7.70
  -2  -1  18   51.69   10.50
   2   1  18   49.40   10.60
   2  -1  19   35.00   10.70
  -2  -1 -19   26.20    8.30
  -2   1  19   48.50   11.90
  -2  -1 -19   17.00    8.30
   2   1 -19   35.30    8.00
   2   1  19   48.40   17.90
  -2   1 -19   36.80    8.30
  -2  -1  19   25.70   11.90
   2  -1 -19   36.30    8.40
  -2  -1 -20    3.10    8.50
   2   1 -20    2.80    7.40
  -2  -1 -20    2.30   10.40
  -2   1  20   -4.00   12.90
  -2  -1  20   11.30   11.50
  -2   1 -20    2.30    7.80
   2  -1 -20   -1.20    7.60
  -2  -1 -21    5.70    8.40
   2   1 -21    5.50    8.10
   2  -1 -21   -1.50    8.50
  -2   1 -21   17.90   10.50
  -2  -1  21   30.50   14.40
   2   1 -22   -6.10    8.70
  -2  -1 -22  -24.60   17.10
   2  -1 -22    4.50    9.70
  -2   1 -22   12.20    9.50
   3   1   0  233.18   10.10
  -3  -1   0  238.98   10.10
   3  -1   0  231.98   10.10
  -3   1   0  229.08   10.10
   3   1  -1   27.10    2.60
  -3  -1  -1   35.30    2.20
   3  -1   1   36.20    2.30
  -3   1   1   37.30    2.80
   3   1   1   35.80    2.20
   3  -1  -1   29.30    2.80
  -3   1  -1   33.60    2.10
   3   1   1   35.90    2.30
  -3  -1   1   33.00    2.70
  -3  -1  -2 3435.06  137.59
   3  -1   2 3397.26  137.39
  -3  -1  -2 3364.06  137.39
   3   1   2 3407.86  137.59
  -3   1  -2 3330.47  137.39
   3   1   2 3380.76  137.39
   3  -1   3   70.69    3.90
   3  -1   3   75.99    4.10
  -3  -1  -3   76.19    4.10
   3   1  -3   69.39    3.70
  -3  -1  -3   66.29    3.90
   3   1   3   70.09    4.20
   3  -1  -3   69.69    4.40
  -3   1  -3   69.09    3.80
   3  -1   4    0.90    1.10
   3  -1   4    1.40    1.30
  -3   1   4    0.00    1.60
   3   1  -4   -2.00    1.20
  -3  -1   4   -0.80    1.30
   3   1   4    7.60    1.90
   3  -1  -4    2.80    1.60
  -3   1  -4    0.80    1.10
   3   1   4   -0.70    1.10
  -3   1   5  378.96   16.90
   3  -1   5  399.26   16.90
  -3   1   5  393.76   17.10
  -3  -1  -5  377.16   16.60
   3   1  -5  350.66   16.50
   3  -1   5  385.16   16.50
  -3  -1  -5  406.46   17.00
   3  -1  -5  393.46   17.20
  -3  -1   5  357.56   16.60
   3   1   5  370.36   16.60
  -3   1  -5  394.56   16.70
   3   1   5  382.06   17.10
  -3   1  -5  406.56   16.80
   3   1  -6  420.56   19.10
  -3  -1  -6  437.46   19.20
   3  -1   6  435.26   19.10
   3  -1   6  468.65   19.50
  -3  -1  -6  463.95   19.60
  -3   1   6  434.66   19.70
  -3   1   6  449.36   19.50
   3   1   6  445.96   19.20
  -3   1  -6  469.65   19.40
   3  -1  -6  424.46   19.70
  -3  -1   6  454.35   19.40
   3   1   6  429.86   19.70
  -3  -1   6  437.76   19.30
  -3   1  -6  436.96   19.10
  -3   1   7   23.10    3.10
   3  -1   7   32.30    3.70
  -3   1   7   27.80    3.80
  -3  -1  -7   30.30    3.00
   3   1  -7   21.70    2.90
  -3  -1  -7   24.30    3.20
   3  -1   7   34.80    3.80
   3  -1  -7   30.30    3.70
   3   1   7   21.50    2.50
  -3  -1   7   27.30    3.20
  -3   1  -7   32.00    3.60
  -3   1  -7   21.80    2.60
   3   1   7   28.90    3.60
  -3  -1   7   31.20    3.40
   3   1  -8    1.70    2.30
  -3  -1  -8    7.50    2.60
  -3   1   8   11.50    2.90
  -3  -1  -8    5.50    2.40
   3  -1   8   10.90    3.00
  -3   1   8    8.50    3.30
   3  -1   8    6.00    2.30
  -3   1  -8    7.90    2.20
  -3  -1   8    8.00    2.70
  -3  -1   8    6.10    2.50
  -3   1  -8   11.30    2.70
   3   1   8   10.90    2.50
   3  -1  -8    2.10    2.60
   3   1   8    7.70    3.10
  -3  -1  -9  111.09    7.20
  -3  -1  -9  119.79    7.30
  -3   1   9  112.69    7.90
   3   1  -9  103.59    6.80
  -3   1   9  113.79    7.70
   3  -1   9  114.59    7.40
   3  -1  -9  100.89    7.40
  -3  -1   9  101.89    7.40
  -3   1  -9  110.49    7.00
   3   1   9  113.29    7.20
  -3   1  -9  111.79    6.80
   3   1   9  121.59    7.90
   3  -1  10   18.90    3.50
   3   1 -10   14.00    3.40
  -3  -1 -10   17.50    3.40
  -3  -1 -10   16.00    3.80
  -3   1  10   17.10    4.50
  -3   1  10   14.20    3.50
  -3   1 -10   19.20    3.40
  -3   1 -10   23.80    3.80
   3  -1 -10   15.30    3.80
   3   1  10   14.60    3.20
  -3  -1  10   19.00    4.10
   3   1  10   17.20    4.60
  -3  -1  10   13.40    3.60
  -3   1  11   45.70    6.00
   3  -1  11   60.69    6.60
   3   1 -11   46.80    5.70
   3  -1  11   67.09    6.70
  -3  -1 -11   46.50    5.00
  -3  -1 -11   64.29    6.10
  -3   1  11   52.19    5.40
   3   1  11   57.39    6.50
  -3   1 -11   74.09    6.30
   3   1  11   62.39    6.80
  -3  -1  11   61.69    7.10
   3  -1 -11   45.20    5.50
  -3   1 -11   47.90    4.90
  -3  -1  11   59.49    6.50
   3   1 -12   50.39    5.40
  -3   1  12   59.39    6.90
  -3  -1 -12   47.00    5.00
  -3   1  12   45.20    5.70
  -3  -1 -12   58.19    6.40
   3  -1  12   49.60    6.60
   3  -1  12   52.99    5.40
  -3   1 -12   61.99    6.40
  -3  -1  12   46.40    5.40
  -3   1 -12   45.50    5.00
  -3  -1  12   55.29    6.40
   3  -1 -12   42.50    5.90
   3   1  12   61.89    7.20
   3   1  12   47.30    5.20
  -3   1  13   12.90    5.80
  -3  -1 -13   -1.30    3.90
   3   1 -13    4.90    4.00
  -3   1  13    8.40    4.50
  -3  -1 -13   -0.80    4.30
   3  -1  13    3.10    4.80
   3  -1  13    8.70    3.80
   3   1  13    5.90    5.60
  -3   1 -13    8.90    4.00
  -3   1 -13   -1.20    3.60
  -3  -1  13    1.30    4.70
   3  -1 -13   -1.70    4.40
   3   1  13    5.20    3.80
  -3  -1  13   -0.10    4.20
   3  -1  14    7.20    4.20
  -3  -1 -14    3.40    4.80
  -3   1  14    5.60    6.10
  -3  -1 -14   -0.30    4.50
  -3   1  14    2.40    4.60
   3  -1  14    4.30    5.80
   3   1 -14   -5.30    4.10
   3   1  14    4.70    6.20
   3  -1 -14    7.60    5.00
  -3   1 -14   12.10    4.60
  -3  -1  14   -0.50    4.40
  -3   1 -14    4.70    4.30
   3   1  14    4.90    4.10
  -3  -1  14   -2.40    5.40
   3  -1  15    7.00    4.60
   3  -1  15   -2.60    6.50
  -3   1  15    7.00    7.10
  -3  -1 -15   -7.00    4.60
   3   1 -15   -2.40    4.40
  -3  -1 -15    1.30    5.20
  -3   1  15    1.20    5.20
  -3   1 -15    2.50    5.10
  -3  -1  15   -4.10    6.20
   3  -1 -15   -5.20    5.40
  -3   1 -15   -1.00    4.60
   3   1  15    0.30    4.40
   3   1  15    0.70    6.90
  -3  -1  15    3.40    5.10
  -3   1  16    4.40    5.30
  -3  -1 -16   -5.40    5.40
   3  -1  16   -0.80    4.60
   3   1 -16   -4.40    5.00
  -3   1  16    9.90    7.60
   3  -1  16   -0.40    7.00
  -3  -1 -16   -0.70    5.20
  -3   1 -16   -4.10    5.30
  -3   1 -16    3.00    5.30
  -3  -1  16    0.00    5.00
  -3  -1  16  -11.10    6.90
   3   1  16   -4.00    4.30
   3  -1 -16  -12.10    5.10
   3   1  16   -1.90    7.40
  -3  -1 -17    8.30    6.30
  -3   1  17   22.50    9.10
  -3  -1 -17   15.20    6.50
   3   1 -17   22.20    6.20
   3  -1  17   30.90    8.80
  -3   1 -17    9.60    6.00
   3   1  17   13.10    8.40
  -3  -1  17   28.90    8.80
  -3   1 -17    9.60    5.90
   3  -1 -17   25.80    7.10
  -3   1  18   38.00   10.70
   3  -1  18   45.50    9.90
  -3  -1 -18   29.50    7.20
   3   1 -18   36.30    7.00
  -3  -1 -18   33.00    7.60
   3   1  18   26.70    9.70
   3  -1 -18   37.80    8.10
  -3   1 -18   26.20    7.40
  -3   1 -18   42.40    7.60
  -3  -1  18   35.20   10.10
   3  -1  19    4.10    9.50
  -3   1  19    2.30   11.10
  -3  -1 -19   -3.30    7.00
   3   1 -19   -6.90    6.40
  -3  -1 -19   -1.10    7.20
   3  -1 -19   -3.60    6.90
  -3  -1  19    7.20   11.00
  -3   1 -19   -5.40    7.10
  -3   1 -19    9.90    7.20
  -3  -1 -20    1.30   15.00
   3   1 -20    9.50    7.50
  -3   1  20   21.90   12.70
   3  -1 -20    9.50    8.10
  -3   1 -20    6.00    8.20
  -3  -1  20   -6.60   12.00
  -3  -1 -21   11.00    9.00
  -3  -1 -21  -19.40    9.50
   3   1 -21    7.60    8.30
   3  -1 -21    4.00    8.40
  -3   1 -21    7.00    9.10
  -3  -1  21   42.20   14.30
  -3  -1 -22  -17.50   10.30
   3   1 -22  -15.20    8.70
   3  -1 -22  -18.50   11.20
  -4  -1   0    2.10    1.20
   4  -1   0    1.80    1.40
   4   1   0    1.90    1.30
  -4   1   0    1.20    1.20
   4   1  -1   55.79    4.30
  -4  -1  -1   73.29    3.90
  -4   1   1   75.59    4.50
   4  -1   1   70.89    4.00
   4  -1  -1   65.99    4.50
   4   1   1   73.19    3.80
  -4  -1   1   69.09    4.40
   4   1   1   67.19    4.00
  -4   1  -1   64.89    3.80
  -4  -1  -2   48.80    3.20
   4  -1   2   51.09    3.20
  -4   1   2   40.10    4.10
   4   1   2   54.19    3.40
   4   1   2   51.59    3.30
  -4   1  -2   50.29    3.10
  -4  -1   2   41.80    3.90
   4  -1   3 1456.15   58.49
  -4  -1  -3 1266.97   58.79
   4  -1  -3 1375.66   58.89
  -4   1  -3 1470.05   58.49
   4   1   3 1527.95   58.79
   4   1   3 1464.15   58.49
  -4  -1  -4  589.84   23.80
  -4  -1  -4  539.15   23.50
   4   1  -4  520.35   23.50
   4  -1   4  557.44   23.70
   4  -1   4  542.85   23.40
   4   1   4  561.74   23.50
   4  -1  -4  558.54   24.00
   4   1   4  589.84   24.00
  -4  -1  -5    5.70    1.60
   4   1  -5    4.50    1.60
   4  -1   5    6.20    1.90
  -4  -1  -5    9.50    1.90
   4  -1   5    5.50    1.50
  -4   1   5    4.90    2.10
   4   1   5    6.50    1.70
  -4   1  -5    6.10    1.50
   4  -1  -5    1.70    2.10
   4   1   5    6.80    2.10
  -4   1   6    5.10    2.20
   4   1  -6   11.70    2.20
  -4   1   6   10.20    2.60
  -4  -1  -6   12.20    2.40
   4  -1   6   10.80    2.00
  -4  -1  -6    9.50    1.90
   4  -1   6   14.80    2.50
  -4   1  -6   10.30    1.90
   4  -1  -6    8.80    2.60
  -4  -1   6   11.80    2.20
   4   1   6   12.50    2.80
  -4   1  -6   12.00    2.30
   4   1   6    7.00    1.80
  -4  -1  -7  900.71   38.30
   4  -1   7  925.01   38.20
   4  -1   7  935.61   38.70
   4   1  -7  826.92   38.60
  -4   1   7  913.31   38.60
  -4  -1  -7  927.01   38.70
  -4   1   7  917.31   38.90
  -4   1  -7  946.81   38.50
  -4  -1   7  924.61   38.50
  -4  -1   7  927.81   38.50
   4   1   7  926.81   38.30
   4   1   7  927.51   39.00
  -4   1  -7  917.41   38.20
   4  -1  -7  847.72   38.80
  -4   1   8   33.50    4.40
   4   1  -8   26.30    3.40
  -4   1   8   30.30    4.00
  -4  -1  -8   30.50    3.40
   4  -1   8   43.90    4.90
  -4  -1  -8   45.10    4.80
   4  -1   8   39.80    3.70
   4   1   8   36.30    4.70
  -4   1  -8   41.40    4.50
  -4  -1   8   39.00    4.10
  -4   1  -8   37.00    4.10
  -4  -1   8   31.70    3.80
   4  -1  -8   34.30    4.10
   4   1   8   33.30    4.00
  -4  -1  -9  189.18   10.20
   4  -1   9  193.98   10.50
   4  -1   9  198.38   10.10
  -4   1   9  190.58   10.80
  -4  -1  -9  198.38   10.40
   4   1  -9  177.68    9.90
  -4   1   9  204.38   11.00
   4   1   9  199.48   10.30
  -4  -1   9  169.38   10.10
   4  -1  -9  180.28   10.60
  -4  -1   9  193.48   10.90
  -4   1  -9  196.98   10.10
   4   1   9  179.58   11.90
  -4   1  -9  215.18   10.50
  -4   1  10   47.60    5.60
   4  -1  10   47.80    5.70
   4  -1  10   55.49    5.80
   4   1 -10   43.40    4.90
  -4  -1 -10   52.49    6.10
  -4  -1 -10   51.59    5.80
  -4  -1  10   45.50    5.00
  -4  -1  10   47.00    5.30
  -4   1 -10   53.39    5.70
  -4   1 -10   51.79    5.20
   4   1  10   49.50    5.90
   4  -1 -10   46.30    5.30
  -4   1  11  327.87   16.50
  -4  -1 -11  340.77   16.10
   4   1 -11  296.17   15.70
  -4  -1 -11  349.87   16.50
   4  -1  11  311.47   15.80
  -4   1  11  332.07   16.90
   4  -1  11  311.87   16.70
  -4  -1  11  337.47   16.40
   4   1  11  313.77   16.90
   4  -1 -11  322.67   16.50
  -4   1 -11  332.67   15.90
  -4  -1  11  328.17   16.20
   4   1  11  329.07   15.90
  -4   1 -11  328.77   16.00
   4   1 -12   87.99    7.90
   4  -1  12  104.29    8.70
  -4  -1 -12  104.59    8.50
   4  -1  12  107.59    8.30
  -4   1  12   99.99    9.10
  -4  -1 -12  108.69    8.20
  -4   1  12  108.19    9.40
   4  -1 -12   99.69    8.90
  -4   1 -12  115.79    8.30
  -4  -1  12  105.69    9.00
   4   1  12  115.69    8.40
  -4   1 -12  109.39    7.80
  -4  -1  12   97.99    9.20
   4   1  12   92.09    8.90
   4  -1  13    1.50    5.20
   4  -1  13    6.50    3.90
  -4  -1 -13    2.40    4.30
  -4   1  13   -0.30    4.00
  -4   1  13    8.80    5.60
   4   1 -13   -4.90    3.80
  -4  -1 -13    3.00    4.00
   4   1  13    1.40    3.40
   4   1  13    3.00    5.50
   4  -1 -13    1.80    4.50
  -4   1 -13   -0.70    3.80
  -4  -1  13    5.30    5.50
  -4   1 -13   -0.30    3.80
  -4  -1  13   -0.60    4.10
  -4  -1 -14   19.50    5.20
  -4   1  14   25.60    7.00
   4  -1  14   17.30    5.90
   4   1 -14   23.00    5.30
  -4   1  14   25.00    5.70
   4  -1  14   24.60    5.10
  -4  -1 -14   31.60    6.10
   4  -1 -14   20.20    5.90
   4   1  14   29.00    7.30
  -4   1 -14   28.40    5.50
   4   1  14   26.20    4.80
  -4   1 -14   23.80    5.30
  -4  -1  14   18.90    6.10
  -4  -1  14   20.90    5.50
   4  -1  15  457.15   24.30
  -4   1  15  491.05   24.30
  -4   1  15  439.96   23.10
  -4  -1 -15  503.15   23.20
   4  -1  15  436.26   22.30
   4   1 -15  461.15   22.40
  -4  -1 -15  448.26   22.90
  -4   1 -15  459.45   22.70
  -4   1 -15  494.55   22.60
  -4  -1  15  436.06   23.40
  -4  -1  15  438.56   23.10
   4   1  15  435.36   22.40
   4   1  15  462.95   24.70
   4  -1 -15  474.45   23.20
  -4   1  16    4.10    8.00
  -4  -1 -16    2.20    5.60
  -4  -1 -16    1.00    5.30
  -4   1  16    1.00    5.40
   4  -1  16    3.90    7.20
   4  -1  16    4.40    4.60
   4   1 -16   -1.50    5.10
  -4   1 -16    2.30    5.60
   4   1  16   -3.90    7.90
  -4   1 -16    6.50    5.40
   4   1  16    7.90    4.80
  -4  -1  16    7.60    5.40
   4  -1 -16    4.50    6.10
  -4  -1  16   -0.30    7.00
  -4  -1 -17    3.00    5.90
  -4  -1 -17   -0.30    5.80
   4   1 -17   -8.00    5.20
   4  -1  17   16.50    8.40
  -4   1  17   17.30    8.70
  -4   1 -17    3.90    6.10
   4  -1 -17   -8.60    6.00
  -4   1 -17    0.40    6.00
  -4  -1  17   15.60    8.60
   4   1  17    8.60    8.70
  -4  -1 -18    3.90    6.70
  -4  -1 -18    6.10    6.80
  -4   1  18   21.80   10.50
   4   1 -18   -3.00    6.20
   4  -1  18    3.30    8.60
   4   1  18   19.40   10.20
  -4  -1  18   12.50    9.70
   4  -1 -18   -5.20    6.70
  -4   1 -18    2.60    6.40
  -4   1 -18    0.20    6.50
   4   1 -19  405.36   22.00
  -4  -1 -19  431.46   23.10
  -4   1  19  368.46   26.00
  -4  -1 -19  369.16   23.20
   4  -1 -19  420.46   22.60
  -4   1 -19  423.26   22.40
  -4  -1  19  380.96   26.00
  -4   1 -19  384.56   22.80
  -4   1  20  -31.00   12.30
  -4  -1 -20    5.20    9.70
  -4  -1 -20   -6.50    8.70
   4   1 -20   -4.10    7.40
  -4   1 -20   -1.90    8.30
  -4  -1  20  -11.00   12.40
   4  -1 -20  -11.10    7.50
   4   1 -21   -6.80    7.90
  -4  -1 -21   -7.10    9.60
  -4  -1 -21   -7.50    9.20
  -4  -1  21   14.70   13.80
   4  -1 -21    9.00    8.90
  -4  -1 -22   -2.30   10.90
  -4  -1 -22    0.00    9.40
   4   1 -22    1.40    8.80
   5   1   0  724.93   30.50
  -5  -1   0  729.73   30.40
  -5   1   0  735.63   30.40
   5  -1   0  713.93   30.50
  -5   1   1    0.00    1.40
  -5  -1  -1    3.70    1.20
   5   1  -1    0.40    1.50
   5  -1   1    2.40    1.40
  -5   1  -1    3.20    1.30
   5  -1  -1   -1.50    1.60
  -5  -1   1    2.60    1.50
   5   1   1    3.50    1.30
   5  -1   2   93.39    5.00
   5   1   2   92.69    4.90
  -5   1  -2   86.69    5.50
  -5  -1   2   88.49    5.60
   5   1   2   92.39    5.00
   5  -1   3  440.46   19.30
  -5  -1  -3  453.35   19.30
  -5   1  -3  444.16   19.30
   5   1   3  468.85   19.60
   5   1   3  455.95   19.40
   5  -1   4   49.70    3.70
   5  -1   4   56.29    4.00
   5   1  -4   49.50    3.60
  -5  -1  -4   47.10    3.60
  -5  -1  -4   54.39    3.80
   5   1   4   60.09    4.00
  -5   1  -4   46.40    3.50
   5   1   4   51.39    3.70
   5  -1  -4   44.80    4.00
   5  -1   5  343.47   15.10
  -5  -1  -5  368.66   15.60
   5   1  -5  319.87   15.20
  -5  -1  -5  345.67   15.20
   5  -1   5  356.26   15.40
  -5   1  -5  338.47   15.10
   5   1   5  344.27   15.20
   5  -1  -5  325.07   15.90
   5   1   5  349.47   15.60
  -5  -1  -6  422.26   18.50
   5   1  -6  368.06   18.00
  -5  -1  -6  411.06   18.10
   5  -1   6  421.86   18.40
   5  -1   6  417.06   18.00
  -5   1  -6  408.96   18.00
   5   1   6  413.56   18.10
   5   1   6  416.36   18.70
   5  -1  -6  424.56   18.80
  -5   1   7   62.49    6.10
  -5   1   7   77.19    5.90
  -5  -1  -7   78.39    5.40
   5  -1   7   76.69    5.30
   5  -1   7   72.39    5.70
  -5  -1  -7   71.49    5.30
   5   1   7   66.49    5.20
   5  -1  -7   71.09    5.70
  -5  -1   7   70.69    5.20
   5   1   7   69.09    5.70
  -5   1  -7   70.89    5.00
  -5   1   8   23.40    3.90
  -5  -1  -8   24.00    3.80
  -5   1   8   19.20    3.60
  -5  -1  -8   14.50    2.80
   5  -1   8   23.00    3.60
   5   1  -8   11.80    2.90
   5   1   8   19.30    4.50
   5  -1  -8   14.70    3.50
  -5  -1   8   17.00    3.40
   5   1   8   21.60    3.00
  -5  -1   8   18.30    3.30
  -5   1  -8   18.90    2.70
  -5   1  -8   17.20    3.20
  -5   1   9 1705.73   71.99
  -5   1   9 1743.43   71.79
   5   1  -9 1693.33   71.49
   5  -1   9 1669.63   71.89
  -5  -1  -9 1811.72   71.89
   5  -1   9 1723.43   71.29
  -5  -1  -9 1708.63   71.39
   5  -1  -9 1611.14   71.89
   5   1   9 1725.43   71.39
  -5   1  -9 1859.71   71.79
  -5  -1   9 1693.13   71.59
  -5   1  -9 1695.13   71.29
   5   1   9 1719.83   72.19
  -5  -1   9 1721.83   71.59
   5  -1  10   16.60    4.20
  -5   1  10   15.50    4.40
  -5   1  10   16.40    4.00
  -5  -1 -10   13.70    3.10
   5   1 -10   11.60    3.50
  -5  -1 -10   20.00    4.00
   5  -1  10   16.50    4.10
  -5   1 -10   15.20    3.20
   5   1  10   17.70    5.00
   5   1  10   14.80    3.30
  -5  -1  10   20.60    4.00
   5  -1 -10   10.50    3.70
  -5   1 -10   16.30    3.70
  -5   1  11  249.78   13.80
   5   1 -11  240.78   13.00
   5  -1  11  231.58   12.80
  -5   1  11  262.07   14.00
   5  -1  11  220.78   13.30
  -5  -1 -11  261.47   13.20
  -5  -1 -11  253.57   13.10
   5  -1 -11  231.28   13.50
   5   1  11  238.78   13.90
  -5   1 -11  268.07   13.10
  -5  -1  11  246.18   13.30
  -5   1 -11  248.18   13.00
  -5  -1  11  260.67   13.80
   5   1  11  251.57   13.10
  -5   1  12    5.40    4.30
  -5   1  12   11.00    5.30
  -5  -1 -12   13.30    3.80
  -5  -1 -12   18.30    4.50
   5  -1  12   17.20    3.80
   5   1 -12   12.40    4.10
   5  -1  12   11.60    4.60
   5  -1 -12   11.70    4.70
   5   1  12   10.40    3.70
  -5   1 -12   12.20    3.70
  -5   1 -12   18.40    4.40
   5   1  12   14.00    5.40
  -5  -1  12   14.80    4.40
  -5  -1  12   11.10    4.50
  -5   1  13  510.95   25.30
   5  -1  13  514.65   24.60
   5  -1  13  539.45   25.70
  -5   1  13  554.74   25.90
  -5  -1 -13  512.05   24.80
  -5  -1 -13  556.94   25.30
   5   1 -13  521.75   24.80
   5  -1 -13  517.85   25.30
  -5  -1  13  540.85   25.40
  -5   1 -13  544.45   24.80
   5   1  13  523.95   26.30
  -5   1 -13  578.14   25.20
   5   1  13  519.35   24.70
  -5   1  14   27.50    6.90
  -5   1  14   13.40    5.60
   5  -1  14   37.00    7.10
  -5  -1 -14   20.50    5.20
  -5  -1 -14   19.30    5.50
   5   1 -14   17.90    5.40
   5  -1  14   31.20    5.10
  -5   1 -14   25.00    5.30
  -5  -1  14   17.50    6.30
   5   1  14   21.60    4.50
   5  -1 -14   22.00    5.70
  -5  -1  14   25.00    5.60
  -5   1 -14   27.20    5.00
   5   1  14   23.70    7.30
  -5  -1 -15   14.80    5.40
   5  -1  15    1.60    6.20
  -5   1  15   20.10    7.50
  -5  -1 -15   -0.20    5.00
   5  -1  15    7.90    4.50
   5   1 -15    4.30    5.10
  -5   1  15    6.70    5.50
  -5  -1  15    0.00    6.60
  -5   1 -15   10.80    5.60
  -5  -1  15   11.40    5.50
   5  -1 -15    3.40    5.50
  -5   1 -15    6.10    5.00
   5   1  15    3.40    4.20
   5   1  15   -1.40    6.70
   5  -1  16    4.10    4.20
  -5  -1 -16   -7.80    5.70
   5   1 -16   -7.40    5.10
   5  -1  16    4.70    7.40
  -5   1  16    2.20    5.60
  -5   1  16    3.20    8.00
  -5  -1 -16    3.50    5.50
  -5   1 -16    1.50    5.30
   5  -1 -16   -2.30    5.90
   5   1  16   -0.10    4.40
   5   1  16   15.00    7.80
  -5   1 -16   -3.70    5.20
  -5  -1  16   -3.30    5.40
  -5  -1  16    0.40    6.90
  -5  -1 -17  171.58   13.90
   5   1 -17  173.68   12.50
  -5   1  17  173.48   16.40
  -5  -1 -17  160.68   14.10
   5  -1  17  188.08   16.50
  -5  -1  17  172.58   16.10
   5   1  17  150.78   15.10
  -5   1 -17  187.58   13.50
  -5   1 -17  157.18   13.80
   5  -1 -17  164.78   13.70
  -5  -1 -18   12.00    7.30
  -5  -1 -18   10.60    7.40
   5   1 -18   11.70    6.40
  -5   1  18   15.30   10.10
   5  -1  18   22.30   10.30
   5  -1 -18   13.90    7.50
  -5  -1  18   14.50    9.80
  -5   1 -18   16.50    7.10
  -5  -1 -19   44.20    9.00
   5   1 -19   23.60    8.00
  -5   1  19   42.10   12.80
  -5  -1 -19   37.70   10.40
  -5  -1  19   27.10   11.50
   5  -1 -19   43.60    9.00
  -5   1 -19   33.50    7.90
  -5  -1 -20    8.80    8.60
  -5  -1 -20    1.90    9.20
  -5   1  20    0.40   12.90
   5   1 -20    2.00    7.20
   5  -1 -20   -3.20    7.60
  -5  -1  20  -18.60   12.10
  -5   1 -20   22.00    8.80
   5   1 -21   34.00    9.20
  -5  -1 -21   41.30   10.70
  -5  -1  21   51.79   14.70
  -5   1 -21   41.00   10.50
   5  -1 -21   58.39   10.70
   5   1 -22   -4.70    9.00
  -5  -1 -22  -15.30    9.70
  -5  -1 -22   -7.70   10.50
   5  -1 -22    2.40   17.00
   6   1   0    2.20    1.70
  -6   1   1   52.19    4.40
  -6  -1  -1   56.29    3.80
   6   1  -1   56.69    4.60
   6  -1   1   54.49    4.20
  -6   1  -1   54.89    3.80
   6   1   1   56.59    4.30
   6  -1  -1   48.90    4.70
  -6  -1   1   54.19    4.20
   6  -1   2  111.19    5.90
  -6  -1  -2  106.99    5.70
  -6   1   2  105.99    6.50
   6  -1  -2   92.59    6.60
   6   1   2  113.09    6.00
   6   1   2  112.79    5.70
  -6  -1   2  105.19    6.40
  -6   1  -2  108.69    5.70
   6  -1   3  106.59    5.70
  -6  -1  -3   99.19    5.60
  -6   1   3   94.39    6.50
  -6  -1   3  101.09    6.50
   6   1   3  114.99    5.80
  -6   1  -3   99.39    5.50
   6   1   3  108.59    5.80
  -6  -1  -4  560.54   24.40
   6  -1   4  604.74   24.70
   6  -1   4  565.84   24.40
  -6   1  -4  564.84   24.30
   6   1   4  567.34   24.40
   6   1   4  575.34   24.70
  -6  -1  -5    5.90    1.70
   6   1  -5    4.10    2.00
   6  -1   5    9.30    2.00
  -6  -1  -5    5.10    2.10
   6  -1   5    3.80    2.00
   6  -1  -5    3.50    2.50
  -6   1  -5    5.80    1.60
   6   1   5    3.20    1.70
   6   1   5    7.80    2.30
   6   1  -6    1.70    2.10
   6  -1   6   -0.60    1.80
  -6  -1  -6    2.20    1.70
  -6  -1  -6    0.80    2.10
   6  -1   6    0.70    2.30
   6   1   6   -0.40    1.70
  -6   1  -6    3.20    1.60
   6   1   6    1.30    2.40
   6  -1  -6   -1.70    2.30
  -6  -1  -7   11.20    3.10
   6  -1   7   10.70    2.90
   6   1  -7    9.40    2.70
  -6  -1  -7   10.20    2.40
   6  -1   7   10.50    2.20
  -6   1  -7   10.70    2.20
   6   1   7   10.30    3.10
   6  -1  -7   12.30    3.30
  -6  -1  -8  119.29    7.30
   6   1  -8  101.79    6.90
   6  -1   8   92.19    7.10
  -6  -1  -8   98.89    6.90
  -6   1   8   96.19    7.90
   6  -1   8  102.69    6.80
  -6   1  -8  104.09    6.70
   6   1   8  108.49    7.00
   6  -1  -8  104.49    7.40
   6   1   8  113.89    7.60
  -6   1   9   49.99    6.10
  -6  -1  -9   47.40    5.60
   6   1  -9   41.80    5.20
  -6  -1  -9   56.69    5.70
   6  -1   9   54.09    5.60
  -6   1   9   61.39    6.00
   6  -1   9   52.39    5.60
  -6   1  -9   49.00    5.30
   6  -1  -9   42.90    5.40
  -6  -1   9   46.00    5.20
   6   1   9   47.20    5.60
   6   1 -10  163.78   10.10
   6  -1  10  179.38   10.20
  -6   1  10  174.38   11.30
  -6   1  10  190.48   11.10
   6  -1  10  165.18   11.00
  -6  -1 -10  187.88   10.50
  -6  -1 -10  188.98   10.30
  -6  -1  10  185.48   10.50
  -6   1 -10  168.28   10.00
   6   1  10  184.38   10.30
   6   1  10  185.98   11.30
  -6  -1  10  185.58   11.30
   6  -1 -10  171.38   10.90
  -6   1  11    2.30    5.10
  -6  -1 -11    7.70    3.90
  -6   1  11   -0.40    3.80
  -6  -1 -11    1.00    3.30
   6   1 -11   -1.90    3.20
   6  -1  11    1.60    3.00
   6  -1  11    0.50    4.10
  -6  -1  11    2.70    4.10
   6   1  11    0.30    3.00
   6   1  11    4.70    4.40
  -6  -1  11    3.80    3.80
   6  -1 -11    6.10    4.20
  -6   1 -11    0.10    3.00
   6   1 -12   16.40    4.20
  -6   1  12   19.50    5.40
  -6  -1 -12   14.60    4.10
  -6  -1 -12   23.20    4.80
  -6   1  12   12.10    4.70
   6  -1  12   21.50    4.10
   6  -1  12   10.90    5.30
  -6  -1  12   15.00    5.00
   6   1  12   22.70    5.90
   6  -1 -12   23.80    5.40
  -6   1 -12   13.80    4.20
   6   1  12   17.00    3.80
  -6  -1  12   14.90    4.70
   6   1 -13   38.50    5.80
  -6  -1 -13   51.79    6.50
  -6  -1 -13   34.20    5.30
   6  -1  13   35.10    5.00
  -6   1  13   27.50    6.10
  -6   1  13   47.00    7.30
   6  -1  13   39.90    6.80
   6   1  13   33.80    5.30
  -6  -1  13   37.80    6.30
  -6   1 -13   38.70    5.50
   6  -1 -13   27.50    6.10
   6   1  13   37.50    7.00
   6  -1  14   49.20    6.10
   6  -1  14   58.09    7.80
  -6  -1 -14   60.69    7.40
  -6   1  14   74.59    8.60
  -6   1  14   48.90    7.00
   6   1 -14   56.99    6.80
  -6  -1 -14   86.09    9.30
  -6  -1  14   69.29    7.70
  -6  -1  14   62.09    7.70
   6   1  14   50.29    5.90
   6   1  14   53.69    8.50
  -6   1 -14   84.19    8.90
   6  -1 -14   55.99    7.60
  -6   1  15   72.09    8.30
  -6  -1 -15   97.49   10.40
   6  -1  15   82.59   10.30
  -6  -1 -15   90.19   10.70
   6  -1  15   85.39    9.70
  -6   1  15   96.69   10.30
   6   1 -15  100.79    9.70
  -6  -1  15  106.69   11.50
   6  -1 -15   85.69   10.50
  -6  -1  15   99.89   10.90
  -6   1 -15  102.39   10.30
   6   1  15   87.49   10.70
   6   1  15   89.69    9.70
  -6  -1 -16   -4.00    6.00
  -6   1  16    6.10    8.10
   6   1 -16   -4.80    5.40
   6  -1  16    3.60    7.30
   6  -1  16   -4.40    5.80
  -6  -1 -16   -0.90    5.50
   6  -1 -16  -12.80    6.00
  -6  -1  16   -9.80    5.50
  -6  -1  16   -6.20    7.00
  -6   1 -16   -2.90    5.60
   6   1  16   -4.30    8.00
  -6  -1 -17   40.20    8.20
  -6  -1 -17   23.90    7.20
   6   1 -17   19.10    6.40
   6  -1  17   24.00    8.80
  -6   1  17   33.70   10.10
  -6  -1  17   33.10    9.40
   6  -1 -17   32.10    7.70
   6   1  17   22.10    9.60
  -6   1 -17   28.00    7.00
  -6  -1 -18   74.39    9.70
  -6   1  18   82.69   12.50
  -6  -1 -18   80.39   10.50
   6   1 -18   81.59    9.10
  -6  -1  18   57.19   11.70
  -6   1 -18   74.09    9.20
   6  -1 -18   58.59    9.30
  -6  -1 -19   11.80    9.40
   6   1 -19    5.80    7.30
  -6   1  19   29.30   12.10
  -6  -1 -19   12.50    8.30
  -6  -1  19   22.40   11.60
  -6   1 -19   12.30    8.00
   6  -1 -19   10.30    8.20
  -6  -1 -20  -10.60    8.60
  -6  -1 -20   -0.30    8.90
  -6   1  20   51.79   13.80
   6   1 -20    1.40    7.50
  -6   1 -20   12.50    9.10
  -6  -1  20   10.50   11.90
   6  -1 -20   10.70    8.40
   6   1 -21   32.30    9.30
  -6  -1 -21   31.10   10.30
  -6  -1  21   39.10   14.10
   6  -1 -21   36.90   10.30
  -6   1 -21   30.60   10.30
   6   1 -22    1.30    9.40
  -6  -1 -22    0.00   10.70
  -6   1 -22   -2.10   10.60
   6  -1 -22   -1.10   10.60
  -7   1   0    3.50    1.50
   7   1   0    1.50    1.90
   7  -1   0    3.70    2.10
  -7   1   1  240.98   11.40
   7  -1   1  242.08   11.40
   7   1  -1  218.48   11.50
  -7  -1  -1  240.18   11.00
  -7  -1   1  247.28   11.40
  -7   1  -1  237.78   11.00
   7  -1  -1  228.88   11.70
   7   1   1  238.88   11.30
   7  -1   2  626.44   26.10
  -7   1   2  613.74   26.50
   7   1  -2  587.44   26.50
   7  -1  -2  546.35   26.50
   7   1   2  666.43   26.10
  -7  -1   2  617.24   26.50
  -7   1  -2  617.84   25.90
   7   1   2  600.74   26.10
  -7  -1  -3  212.68   10.30
   7  -1   3  216.88   10.50
  -7   1   3  205.38   11.20
  -7  -1   3  223.78   11.20
   7   1   3  231.28   10.60
   7   1   3  234.48   10.50
  -7   1  -3  213.98   10.20
  -7  -1  -4   19.70    2.40
   7  -1   4   28.00    3.30
   7  -1   4   18.60    2.50
  -7   1   4   13.90    3.00
   7   1   4   22.90    3.00
  -7   1  -4   18.20    2.20
   7   1   4   20.60    2.60
  -7  -1   4   15.10    2.90
  -7  -1  -5  448.66   20.10
   7  -1   5  469.55   20.40
   7  -1   5  467.95   20.20
   7  -1  -5  452.95   20.70
   7   1   5  458.85   20.20
  -7   1  -5  451.25   20.00
   7   1   5  464.55   20.50
   7  -1   6  897.41   37.90
   7   1  -6  876.61   38.30
  -7  -1  -6  887.11   37.90
   7  -1   6  931.31   38.30
  -7   1  -6  902.61   37.90
   7  -1  -6  889.41   38.60
   7   1   6  909.81   38.10
   7   1   6  893.41   38.40
   7   1  -7    2.50    2.70
   7  -1   7    8.80    2.60
   7  -1   7   14.10    3.20
  -7  -1  -7   10.10    3.00
  -7  -1  -7    4.00    2.30
   7   1   7   10.60    2.60
   7  -1  -7    7.60    3.20
   7   1   7    4.80    3.20
  -7   1  -7   11.40    2.40
   7  -1   8    7.80    2.70
  -7  -1  -8   15.00    3.00
   7   1  -8   10.50    3.20
  -7  -1  -8   15.20    3.60
   7  -1   8    9.30    3.60
   7   1   8   13.70    3.80
  -7   1  -8   14.10    2.80
   7   1   8   15.10    3.20
   7  -1  -8   10.30    3.70
   7   1  -9  731.83   32.70
   7  -1   9  741.53   33.10
  -7  -1  -9  741.83   32.60
   7  -1   9  753.72   32.70
  -7  -1  -9  805.62   33.10
  -7   1   9  736.53   33.10
  -7   1  -9  747.93   32.40
   7   1   9  756.92   33.50
   7  -1  -9  738.83   33.30
   7   1   9  763.32   32.60
   7  -1  10   41.00    4.50
   7  -1  10   44.70    5.80
  -7  -1 -10   49.20    4.90
  -7   1  10   57.39    6.10
  -7  -1 -10   55.29    6.70
   7   1 -10   39.90    5.00
   7   1  10   53.79    6.30
   7  -1 -10   38.40    5.80
  -7   1 -10   55.39    6.10
   7   1  10   54.09    6.30
  -7  -1  10   37.00    5.20
  -7  -1 -11  169.78   10.70
   7  -1  11  174.58   11.50
   7   1 -11  159.68   10.40
   7  -1  11  185.48   10.60
  -7  -1 -11  197.68   10.90
  -7   1  11  161.28   11.80
   7  -1 -11  165.88   11.30
   7   1  11  164.48   11.50
  -7  -1  11  162.08   11.70
  -7   1 -11  170.18   10.30
   7   1  11  168.78   10.50
  -7   1  12   -2.80    4.40
  -7  -1 -12    0.80    4.10
  -7  -1 -12   -1.30    3.70
   7   1 -12   -5.50    3.80
  -7   1  12    8.50    5.20
   7  -1  12   -0.30    4.90
   7  -1  12    6.40    3.60
  -7  -1  12    0.20    4.60
  -7   1 -12    0.60    3.60
   7  -1 -12   -2.80    4.50
   7   1  12    0.70    3.40
   7   1  12   -0.60    5.20
   7  -1  13  386.86   21.90
  -7  -1 -13  444.96   21.50
  -7   1  13  469.55   22.80
  -7  -1 -13  470.15   21.70
  -7   1  13  433.06   22.30
   7   1 -13  423.26   21.20
   7  -1  13  441.06   21.20
  -7  -1  13  442.86   22.30
   7  -1 -13  411.56   21.80
   7   1  13  429.76   22.50
  -7   1 -13  446.86   21.30
   7   1  13  434.66   21.20
  -7   1  14   -1.50    6.50
  -7   1  14   -9.10    5.50
  -7  -1 -14    8.20    5.50
   7  -1  14   -6.30    6.30
  -7  -1 -14    4.90    4.50
   7  -1  14    8.10    4.30
   7   1 -14    5.10    4.80
  -7   1 -14   -9.40    4.30
  -7  -1  14    3.10    6.10
   7   1  14    0.10    4.10
   7  -1 -14   -6.30    5.30
   7   1  14    7.10    6.50
  -7  -1  14    4.70    5.50
   7   1 -15   -6.00    5.10
  -7  -1 -15   -1.70    5.70
  -7   1  15   -8.50    5.20
   7  -1  15    4.30    7.10
   7  -1  15   -2.50    4.40
  -7  -1 -15   -7.10    5.10
  -7   1  15   -4.10    7.20
   7   1  15    2.20    7.00
   7   1  15   -8.10    4.20
  -7   1 -15  -12.90    4.60
  -7  -1  15    5.00    5.90
  -7  -1  15    3.00    6.70
   7  -1 -15   -7.60    5.90
  -7   1  16  117.19   13.80
  -7  -1 -16  113.49   10.70
   7   1 -16   82.29    8.90
  -7  -1 -16  101.29   11.90
   7  -1  16  132.19   14.00
  -7  -1  16   98.39   10.60
   7  -1 -16   93.69   10.20
  -7   1 -16   85.89    9.00
   7   1  16   91.99   11.70
  -7  -1 -17  289.47   18.70
   7  -1  17  234.78   19.00
  -7   1  17  323.37   20.90
   7   1 -17  281.87   16.90
  -7  -1 -17  316.37   17.90
  -7   1 -17  304.37   18.40
  -7  -1  17  328.27   20.30
   7  -1 -17  285.37   18.00
  -7  -1 -18    8.80    7.60
  -7  -1 -18   10.90    8.40
  -7   1  18    5.00   11.00
   7   1 -18   -7.30    6.40
  -7  -1  18   12.00   10.30
   7  -1 -18  -12.80    7.20
  -7   1 -18  -11.00    6.50
   7   1 -19   -0.70    7.20
  -7   1  19   25.50   12.40
  -7  -1 -19  -11.00   13.10
  -7  -1  19   -6.90   11.30
   7  -1 -19   17.80    8.50
  -7   1 -19    0.70    7.70
   7   1 -20    1.60    7.80
  -7  -1 -20   -9.50    8.80
  -7   1  20   -6.80   13.50
  -7  -1  20   -9.00   12.30
   7  -1 -20    6.80    8.80
  -7  -1 -21  139.09   14.80
   7   1 -21  155.78   15.30
   7  -1 -21  155.58   16.90
  -7   1 -21  158.28   18.50
  -8  -1   0    4.70    1.90
   8  -1   0    2.00    2.40
  -8   1   0    1.20    1.70
   8   1   0    3.90    2.60
   8   1  -1 2305.67   97.79
  -8   1   1 2436.36   97.79
  -8  -1  -1 2401.46   97.49
   8   1   1 2358.26   97.69
   8  -1  -1 2350.66   97.99
  -8   1  -1 2357.96   97.39
  -8  -1   1 2419.66   97.79
   8  -1   2    5.60    2.00
  -8  -1  -2    2.60    1.50
   8   1  -2    4.40    2.60
  -8   1   2    2.10    2.10
  -8  -1   2    4.00    2.20
   8   1   2    2.20    2.00
   8  -1  -2    2.10    2.70
  -8   1  -2    2.90    1.50
  -8   1   3   68.99    6.20
   8  -1   3   73.59    5.50
  -8  -1  -3   80.09    5.20
  -8  -1   3   84.49    6.40
  -8   1  -3   86.09    5.20
   8   1   3   84.99    5.40
   8   1   3   85.19    5.70
   8  -1   4  741.73   30.80
  -8  -1  -4  706.33   30.60
  -8  -1   4  699.23   31.50
   8   1   4  702.23   30.70
  -8   1  -4  714.83   30.50
   8   1   4  746.83   31.00
   8  -1   5  274.97   13.00
  -8   1   5  262.57   14.00
   8  -1   5  279.77   13.00
  -8  -1  -5  274.07   12.80
  -8  -1   5  261.07   13.90
   8   1   5  249.28   13.30
   8   1   5  277.17   13.20
  -8   1  -5  272.67   12.70
   8  -1   6    1.70    2.60
   8  -1   6    1.50    2.20
  -8  -1  -6    0.00    1.90
   8   1  -6    2.90    2.60
  -8   1  -6    1.60    1.90
   8   1   6    5.00    2.40
   8   1   6    4.10    2.70
   8  -1  -6    2.40    2.90
   8  -1   7  360.26   16.50
   8   1  -7  329.57   16.20
   8  -1   7  353.16   16.10
  -8  -1  -7  332.77   16.00
   8  -1  -7  340.97   16.80
   8   1   7  340.77   16.70
  -8   1  -7  345.27   15.90
   8   1   7  351.36   16.10
   8  -1   8    4.20    3.30
  -8  -1  -8    5.30    2.60
   8   1  -8   11.30    3.40
   8   1   8    0.20    3.80
  -8   1  -8    7.00    2.60
   8   1   8    5.80    2.90
   8  -1  -8    8.10    3.90
   8   1  -9  108.79    8.10
  -8  -1  -9  130.69    8.30
  -8   1   9  112.39    9.50
   8  -1   9  110.49    8.40
   8  -1   9  126.19    8.10
   8   1   9  114.79    9.20
   8  -1  -9  121.19    9.00
  -8   1  -9  116.99    8.00
   8   1   9  129.39    8.30
   8  -1  10  272.97   14.90
  -8   1  10  273.07   15.10
  -8  -1 -10  280.37   14.20
   8  -1  10  279.97   14.00
   8   1 -10  277.37   14.10
   8  -1 -10  263.47   14.80
   8   1  10  257.17   14.80
   8   1  10  266.87   13.90
  -8   1 -10  270.17   13.80
   8  -1  11  632.04   29.00
   8   1 -11  616.74   29.10
  -8  -1 -11  681.13   29.30
  -8   1  11  627.24   29.90
   8  -1  11  644.34   30.00
  -8  -1 -11  701.83   29.70
   8   1  11  659.33   29.10
  -8  -1  11  639.74   29.80
  -8   1 -11  688.03   29.10
   8  -1 -11  605.54   29.70
   8   1  11  641.94   30.10
   8   1 -12   -1.10    4.40
  -8   1  12   -0.80    4.90
   8  -1  12   -4.60    5.00
  -8  -1 -12    7.10    4.60
  -8  -1 -12   -0.30    3.70
   8  -1  12   -0.60    3.80
   8   1  12   -8.10    5.30
   8  -1 -12    0.30    5.20
   8   1  12    0.20    3.70
  -8   1 -12   -3.20    3.60
  -8  -1  12   -0.60    4.80
   8  -1  13   25.90    6.40
   8  -1  13   30.90    5.40
   8   1 -13   21.30    5.60
  -8  -1 -13   20.00    5.10
  -8   1  13   18.10    6.10
  -8  -1 -13   21.90    5.70
   8   1  13   20.70    6.80
  -8   1 -13   12.80    4.70
   8  -1 -13   10.00    5.90
   8   1  13   19.70    5.00
  -8  -1  13   10.40    5.80
   8  -1  14   12.20    7.00
   8   1 -14   16.60    5.60
  -8  -1 -14   20.50    6.00
  -8  -1 -14   21.50    5.60
  -8   1  14   12.50    5.90
   8  -1  14   31.30    5.40
  -8   1 -14   22.50    5.20
  -8  -1  14   27.30    6.60
   8   1  14   23.30    5.10
   8  -1 -14    9.30    6.20
   8   1  14   22.20    7.30
  -8  -1 -15  620.04   28.10
   8  -1  15  564.44   27.40
   8  -1  15  563.94   29.50
  -8  -1 -15  657.43   28.40
  -8   1  15  542.45   28.60
   8   1 -15  581.44   27.60
   8   1  15  566.94   28.20
   8   1  15  541.55   29.60
  -8   1 -15  607.94   27.80
  -8  -1  15  540.55   28.10
   8  -1 -15  575.34   28.30
   8  -1  16    9.10    8.00
   8   1 -16   -3.70    5.90
  -8  -1 -16   -8.00    5.80
   8  -1 -16   -2.70    6.50
   8   1  16  -15.10    9.30
  -8   1 -16    0.30    6.00
   8   1 -17   -4.70    6.20
  -8  -1 -17   -6.90    6.40
  -8   1 -17   -6.10    6.50
   8  -1 -17    1.20    7.40
  -8  -1 -18   45.70    8.90
   8   1 -18   40.70    8.10
  -8   1 -18   37.60    8.40
   8  -1 -18   54.39    9.60
  -8  -1 -19  257.37   19.60
   8   1 -19  257.57   17.10
  -8   1 -19  246.28   18.80
   8  -1 -19  244.88   18.00
   8   1 -20   -7.50    7.80
  -8  -1 -20   -9.80    8.90
   8  -1 -20    6.10    9.10
  -8   1 -20  -17.50    8.40
  -8  -1 -21    3.80   10.30
   8   1 -21   -7.10    8.40
   8  -1 -21    3.80    9.90
  -8   1 -21    1.50   10.40
   9   1   0  378.76   17.60
  -9   1   0  376.06   17.00
   9  -1   0  355.76   17.50
  -9  -1   0  383.86   17.10
   9  -1   1   99.19    7.10
  -9  -1  -1  106.09    6.20
  -9   1   1   96.59    6.60
   9   1  -1  101.19    7.40
   9   1   1   83.19    6.90
  -9   1  -1  103.09    6.20
  -9  -1   1   99.39    6.60
   9  -1  -1   86.69    7.40
  -9   1   2   55.29    5.40
  -9  -1  -2   47.30    4.30
   9  -1   2   52.69    5.30
  -9   1  -2   49.60    4.30
   9  -1  -2   30.70    4.20
  -9  -1   2   47.70    5.30
   9   1   2   43.90    5.10
   9  -1   3    8.30    2.40
  -9   1   3   13.90    3.00
  -9  -1  -3   15.80    2.70
  -9   1  -3   12.80    2.40
   9   1   3   10.60    2.50
  -9  -1   3    9.80    2.90
   9   1   3   16.50    2.90
  -9  -1  -4   50.89    4.70
  -9   1   4   36.90    4.60
  -9  -1   4   46.60    5.10
   9   1   4   58.59    4.90
  -9   1  -4   47.10    4.60
   9  -1   5   33.60    4.00
  -9  -1  -5   26.60    3.30
   9  -1   5   26.90    3.30
  -9   1   5   31.10    4.60
   9   1   5   32.30    3.70
   9   1   5   30.70    3.90
  -9  -1   5   30.50    4.60
  -9   1  -5   31.60    3.50
   9  -1   6  176.68    9.40
   9  -1   6  175.58    9.40
  -9   1   6  156.68   10.80
   9   1  -6  174.48    9.60
  -9  -1  -6  162.28    9.20
  -9   1  -6  171.68    9.10
   9  -1  -6  153.88    9.70
   9   1   6  163.98    9.70
  -9  -1   6  154.58   10.50
   9   1   6  168.18    9.40
   9   1  -7    8.00    3.30
   9  -1   7   14.60    3.60
  -9  -1  -7    5.20    2.60
   9   1   7    8.10    3.10
  -9   1  -7   11.70    2.80
   9  -1  -7   11.70    3.90
   9   1   7   13.20    3.80
  -9  -1  -8  117.99    8.10
   9   1  -8  115.59    8.30
   9  -1   8  123.29    8.80
   9  -1   8  131.09    8.30
  -9   1  -8  115.89    7.90
   9  -1  -8  123.49    9.30
   9   1   8  131.39    8.80
   9   1   8  131.49    8.40
   9  -1   9   83.29    6.90
   9   1  -9   60.19    6.80
  -9  -1  -9   63.69    6.70
   9  -1   9   63.69    6.90
   9   1   9   62.69    6.80
   9  -1  -9   72.29    8.00
  -9   1  -9   73.49    6.50
   9   1   9   55.19    6.80
   9   1 -10   88.59    7.90
   9  -1  10   94.89    7.90
   9  -1  10   90.59    8.30
  -9  -1 -10   96.89    8.00
  -9   1  10   85.69    9.60
  -9   1 -10   98.09    7.90
   9   1  10   81.39    7.90
   9   1  10   89.99    9.30
   9  -1 -10   67.79    8.50
   9  -1  11   28.30    5.60
  -9  -1 -11   29.10    4.80
   9  -1  11   27.00    4.30
  -9   1  11   27.80    5.90
   9   1 -11   24.40    5.10
   9   1  11   24.50    6.00
  -9   1 -11   25.30    4.50
   9  -1 -11   23.80    5.90
  -9  -1  11   28.00    5.80
   9   1  11   30.70    4.50
  -9  -1 -12  177.18   11.80
   9  -1  12  167.28   12.10
   9   1 -12  156.48   11.50
   9  -1  12  171.78   11.50
  -9   1  12  169.68   13.40
   9   1  12  178.38   11.40
   9  -1 -12  159.78   12.50
   9   1  12  151.18   12.80
  -9  -1  12  179.48   13.30
  -9   1 -12  174.68   11.40
  -9   1  13   25.20    6.30
   9   1 -13   34.40    6.20
  -9  -1 -13   37.00    5.80
   9  -1  13   35.60    7.60
   9  -1  13   39.40    5.80
   9   1  13   35.30    7.50
   9   1  13   35.90    5.30
   9  -1 -13   37.50    7.30
  -9   1 -13   32.70    5.60
  -9  -1  13   55.69    7.50
  -9  -1 -14    1.60    4.90
  -9   1  14    8.80    5.70
   9  -1  14    7.50    4.40
   9   1 -14    7.40    5.60
   9  -1  14   -1.30    6.60
   9  -1 -14   -8.70    5.90
   9   1  14   -1.40    4.10
  -9   1 -14    1.10    4.60
   9   1  14    2.60    6.90
  -9  -1  14   -7.30    5.40
  -9  -1 -15   11.50    5.80
   9   1 -15   14.30    6.20
   9  -1  15    8.80    7.20
   9   1  15   45.80    8.70
  -9  -1  15    5.80   10.30
  -9   1 -15   20.40    5.90
   9  -1 -15   14.30    6.90
  -9  -1 -16   30.50    7.10
   9   1 -16   26.50    6.90
   9  -1 -16   33.90    8.10
  -9   1 -16   29.80    7.00
  -9  -1 -17    0.20    6.90
   9   1 -17   13.70    6.90
  -9   1 -17    6.40    6.80
   9  -1 -17    6.10    7.70
   9   1 -18   -1.70    6.90
  -9   1 -18    5.40    7.40
   9  -1 -18    8.80    8.40
   9   1 -19   74.39    9.90
  -9  -1 -19   60.09   10.70
   9  -1 -19   81.59   11.00
  -9  -1 -20    0.90    9.80
   9   1 -20   -0.60    8.10
  -9   1 -20    7.70    9.50
   9  -1 -20   -0.30    9.20
  -9  -1 -21   -4.40   10.00
   9   1 -21   14.20    9.30
   9  -1 -21    3.40   10.00
  -9   1 -21   12.30   10.90
  10   1   0   -3.50    2.70
 -10   1   0   -0.70    2.10
 -10  -1   0    0.00    2.10
  10   1  -1   32.20    4.30
  10  -1   1   33.40    6.40
 -10   1   1   44.50    5.20
 -10  -1  -1   32.50    3.50
 -10  -1   1   24.70    3.40
  10   1   1   34.50    4.90
 -10   1  -1   44.00    4.60
  10   1  -2    8.40    3.40
 -10   1   2    9.80    2.80
 -10  -1  -2    7.60    2.30
  10  -1   2    8.50    3.20
 -10   1  -2   11.60    2.50
 -10  -1   2    9.30    3.10
  10  -1  -2    7.60    3.90
  10  -1   3  779.72   33.60
 -10  -1  -3  783.32   33.30
 -10   1   3  792.32   34.20
  10   1   3  768.92   33.60
 -10  -1   3  773.82   34.10
 -10   1  -3  785.22   33.20
  10   1   3  744.03   34.10
 -10  -1  -4  144.69    8.40
  10  -1   4  143.89    8.80
 -10   1   4  145.69   10.00
  10   1   4  151.18    8.90
  10   1   4  149.88    8.80
 -10   1  -4  159.78    8.50
 -10  -1   4  138.79    9.80
 -10  -1  -5    4.90    2.40
 -10   1   5   -0.80    3.40
  10  -1   5    5.40    2.70
  10  -1   5    9.60    3.10
 -10  -1   5   -2.50    3.10
  10   1   5    4.20    3.00
  10   1   5    5.90    3.00
 -10   1  -5    4.20    2.40
 -10  -1  -6    7.50    2.70
 -10   1   6    3.50    3.50
  10  -1   6    8.00    3.10
  10  -1   6   12.70    3.70
  10   1   6    4.60    2.70
 -10   1  -6   11.80    2.70
 -10  -1   6   -0.70    3.40
  10  -1  -6    3.90    3.90
  10   1   6   14.20    3.60
 -10   1   7  250.97   14.70
  10   1  -7  258.07   13.40
  10  -1   7  255.87   13.20
  10  -1   7  259.57   13.40
 -10  -1  -7  258.27   13.10
  10   1   7  266.57   13.90
 -10  -1   7  245.18   14.60
  10   1   7  271.67   13.40
  10  -1  -7  244.58   13.90
 -10   1  -7  255.17   12.90
  10  -1   8    5.10    3.00
  10  -1   8    5.30    3.80
 -10  -1  -8   -0.10    2.90
  10   1  -8   -5.40    3.40
  10   1   8    0.50    2.80
  10   1   8    3.00    4.00
 -10   1  -8    1.90    2.60
  10  -1  -8    1.20    4.30
  10   1  -9  217.08   12.30
  10  -1   9  213.48   12.00
  10  -1   9  218.88   12.60
 -10  -1  -9  221.88   12.00
  10  -1  -9  206.28   12.90
  10   1   9  218.18   12.20
 -10   1  -9  218.78   11.90
  10   1   9  188.38   12.40
 -10  -1 -10    8.90    3.70
  10  -1  10    6.50    4.50
  10  -1  10    6.40    3.50
  10   1 -10    1.10    4.30
  10   1  10    3.80    4.90
  10  -1 -10    6.70    5.10
  10   1  10   10.60    3.80
 -10   1 -10    8.80    3.70
 -10  -1 -11  185.98   11.80
 -10   1  11  175.18   13.30
  10   1 -11  159.98   11.60
  10  -1  11  170.98   11.40
  10  -1  11  179.78   12.50
  10  -1 -11  169.38   12.70
 -10   1 -11  195.28   11.50
  10   1  11  177.18   11.60
  10   1  11  181.18   13.20
  10  -1  12  368.26   20.40
 -10   1  12  368.76   20.60
 -10  -1 -12  418.36   19.50
  10  -1  12  385.26   19.20
  10   1 -12  351.06   19.10
  10   1  12  364.66   19.10
  10   1  12  360.36   20.30
 -10  -1  12  348.27   20.50
  10  -1 -12  385.86   20.40
 -10   1 -12  410.36   19.30
 -10   1  13    1.60    5.60
 -10  -1 -13    2.20    4.70
  10  -1  13    3.80    6.10
  10  -1  13    2.40    4.10
  10   1 -13    6.80    5.40
 -10  -1  13   16.10    6.10
 -10   1 -13    2.70    4.60
  10   1  13    1.50    7.00
  10   1  13    3.80    4.20
  10  -1 -13    6.10    6.00
  10   1 -14   85.29   10.20
  10  -1  14   96.79   10.20
  10  -1  14   93.39   11.20
 -10   1  14   71.89    9.50
 -10  -1 -14   92.89   10.90
 -10  -1  14   92.29    9.30
  10   1  14  121.99   11.90
  10  -1 -14   86.89    9.80
  10   1  14   86.69   10.40
 -10   1 -14  121.49   10.90
  10  -1  15  187.58   20.00
 -10  -1 -15  207.18   14.90
  10   1 -15  214.28   14.20
 -10   1 -15  200.48   14.50
  10  -1 -15  195.88   15.30
  10   1 -16   12.60    6.70
 -10  -1 -16   14.40    6.60
  10  -1 -16    7.30    7.50
 -10   1 -16   18.20    6.80
  10   1 -17   25.80    7.60
 -10  -1 -17    7.20    6.90
 -10   1 -17    8.90    7.40
  10  -1 -17   24.50    8.50
 -10  -1 -18   -7.20    7.90
  10   1 -18   -6.80    7.30
  10  -1 -18   13.80    8.80
 -10   1 -18   13.20    8.30
  10   1 -19  165.38   14.80
 -10  -1 -19  103.29   12.50
  10  -1 -19  116.49   12.90
 -10   1 -19  105.59   12.40
 -10  -1 -20    2.10   10.10
  10   1 -20   15.10    8.60
 -10   1 -20   20.30   10.30
  10  -1 -20    3.40    9.40
  11   1   0  325.87   16.60
  11  -1   0  296.67   16.60
 -11   1   0  342.57   15.90
 -11  -1   0  345.67   16.00
 -11   1   1  529.15   23.20
 -11  -1  -1  518.05   22.80
  11   1  -1  480.75   23.60
  11  -1   1  494.15   23.40
  11   1   1  509.75   23.50
 -11   1  -1  526.75   22.80
  11  -1  -1  473.95   23.70
 -11  -1   1  519.15   23.20
  11  -1   2    0.30    3.00
 -11  -1  -2    2.90    2.20
  11   1  -2    2.40    3.40
 -11   1   2    2.00    3.00
 -11  -1   2    3.80    2.80
 -11   1  -2    3.20    2.30
  11   1   2    2.90    3.30
  11  -1  -2   -4.60    3.40
  11  -1   3  387.36   18.30
 -11  -1  -3  378.06   17.50
 -11   1   3  373.26   18.50
  11   1   3  360.96   18.00
  11   1   3  386.36   17.70
 -11   1  -3  369.76   17.40
 -11  -1   3  363.86   18.40
  11  -1   4   94.29   11.10
 -11   1   4   89.39    8.50
 -11  -1  -4   94.69    7.00
  11   1   4  105.79    7.10
 -11  -1   4   97.49    8.60
 -11   1  -4  109.39    7.10
 -11  -1  -5  154.88    9.10
  11  -1   5  164.98    9.60
 -11   1   5  149.39   10.80
  11  -1   5  141.79    9.40
  11   1   5  152.58    9.20
  11   1   5  154.48    9.70
 -11   1  -5  155.68    9.00
 -11  -1   5  156.48   10.80
  11  -1   6   17.30    3.40
 -11   1   6   15.70    4.50
  11  -1   6   24.90    4.30
 -11  -1  -6   22.10    3.70
 -11  -1   6   22.20    4.90
  11   1   6   30.00    4.80
  11   1   6   18.10    3.90
 -11   1  -6   25.00    3.70
 -11   1   7    9.10    4.60
  11   1  -7   25.00    4.60
 -11  -1  -7   19.40    3.60
  11  -1   7   20.00    3.80
  11  -1   7   18.70    4.10
  11  -1  -7   18.00    4.90
 -11  -1   7   12.50    4.30
  11   1   7   17.70    4.70
 -11   1  -7   18.00    3.20
  11   1   7   12.90    3.40
 -11  -1  -8   90.29    7.60
  11  -1   8   74.19    7.60
  11   1  -8   74.39    7.90
  11  -1   8   88.39    8.20
 -11   1   8   83.59    9.70
  11   1   8   90.69    8.60
 -11   1  -8   91.69    7.40
 -11  -1   8   72.09    8.00
  11   1   8   90.99    7.80
  11  -1  -8   79.19    8.90
  11  -1   9   34.10    5.50
  11  -1   9   33.60    4.60
  11   1  -9   33.80    5.70
 -11   1   9   19.90    5.50
 -11  -1  -9   35.10    4.80
  11   1   9   41.10    6.10
  11  -1  -9   29.10    6.10
 -11   1  -9   34.70    4.50
  11   1   9   34.10    4.70
  11  -1  10   43.90    5.40
  11  -1  10   45.90    6.70
 -11  -1 -10   56.39    6.00
  11   1 -10   49.80    6.70
  11  -1 -10   53.29    7.30
  11   1  10   46.70    7.00
  11   1  10   57.89    6.20
 -11   1 -10   50.29    5.60
  11   1 -11   29.30    6.20
 -11  -1 -11   35.00    5.50
  11  -1  11   30.40    5.20
  11  -1  11   44.50    7.00
 -11   1  11   36.90    6.70
 -11   1 -11   35.80    5.40
  11   1  11   55.69    6.10
  11  -1 -11   25.00    7.00
  11   1  11   45.10    7.30
  11  -1  12   -1.40    5.40
  11  -1  12    3.70    4.10
  11   1 -12   -1.90    5.10
 -11  -1 -12    7.40    4.70
 -11   1  12   14.60    5.90
 -11   1 -12   -2.10    4.10
  11   1  12    3.70    6.30
  11   1  12    5.70    4.10
 -11  -1  12   -0.10    5.70
  11  -1 -12   -1.60    5.90
  11  -1  13  160.58   13.20
  11  -1  13  163.98   12.00
 -11  -1 -13  173.08   12.90
  11   1 -13  178.38   12.80
 -11   1  13  151.98   13.60
  11  -1 -13  177.48   13.70
 -11  -1  13  166.48   13.90
 -11   1 -13  186.78   12.60
  11   1  13  160.38   13.30
  11   1  13  160.28   11.90
  11   1 -14    1.80    6.00
 -11  -1 -14   -0.40    5.30
  11  -1  14   -6.20    7.00
  11  -1 -14   -2.50    6.70
 -11   1 -14    2.20    5.20
  11   1  14    8.40   11.20
  11   1 -15   12.00    6.60
 -11  -1 -15    3.90    5.80
  11  -1 -15    8.00    7.40
 -11   1 -15    3.60    5.80
 -11  -1 -16    6.10    6.60
  11   1 -16    0.20    6.80
  11  -1 -16    3.30    7.80
 -11   1 -16    5.90    6.20
  11   1 -17  308.67   19.00
  11  -1 -17  302.27   20.30
 -11   1 -17  329.67   19.80
  11   1 -18   14.00    8.10
 -11  -1 -18   33.10    9.00
  11  -1 -18   20.50    9.30
 -11   1 -18   13.20   10.20
 -11  -1 -19  123.39   13.50
  11   1 -19  141.69   15.40
  11  -1 -19  149.49   16.80
 -11   1 -19  132.69   13.40
 -11  -1 -20   20.00   10.60
  11   1 -20   29.70    9.30
  11  -1 -20   20.80   10.60
 -11   1 -20   12.10   10.90
  12   1   0    1.30    3.70
 -12   1   0    7.30    2.80
 -12  -1   0   10.30    2.80
  12  -1   0    1.40    4.10
 -12   1   1  313.37   15.70
  12   1  -1  294.97   16.60
  12  -1   1  291.77   16.30
 -12  -1  -1  332.27   15.30
  12  -1  -1  265.37   17.70
 -12   1  -1  314.07   15.20
 -12  -1   1  333.67   15.70
 -12   1   2    3.90    3.00
  12  -1   2    5.00    3.40
 -12  -1  -2    6.20    2.50
  12   1  -2    2.20    3.90
  12  -1  -2    0.90    3.90
 -12   1  -2    6.00    2.80
  12   1   2    1.90    4.30
 -12  -1   2    6.00    3.10
  12  -1   3    8.70    3.70
 -12   1   3    9.20    3.70
 -12  -1  -3    9.70    2.80
  12   1   3    6.50    3.80
 -12   1  -3   12.50    3.00
 -12  -1   3   13.20    3.90
  12   1   3    8.00    3.50
  12  -1   4    0.80    3.10
 -12   1   4    2.30    3.60
 -12  -1  -4    3.80    2.50
 -12   1  -4    2.80    2.60
 -12  -1   4    4.30    3.70
  12   1   4   -1.80    3.40
  12   1   4    1.90    3.60
  12  -1   5   89.59    7.50
  12  -1   5   96.69    8.10
 -12   1   5   87.29    9.40
 -12  -1  -5   97.89    7.30
 -12   1  -5   94.99    7.20
  12   1   5   94.99    8.20
  12   1   5   81.19    7.30
 -12  -1   5   91.49    9.00
  12  -1   6    5.40    3.80
  12  -1   6    1.70    3.40
 -12  -1  -6   -1.30    2.70
 -12   1   6   -4.70    3.90
  12   1   6   -4.30    2.90
 -12  -1   6   -1.80    3.70
 -12   1  -6   -2.10    2.70
  12   1   6   -7.40    3.40
 -12  -1  -7 1020.30   43.00
  12   1  -7  982.70   43.40
  12  -1   7  981.50   43.40
 -12   1   7  998.40   44.70
  12  -1   7  995.00   43.20
  12  -1  -7  982.30   43.90
 -12  -1   7  999.20   44.60
  12   1   7 1009.70   43.30
  12   1   7  980.90   43.50
 -12   1  -7 1031.00   42.90
  12  -1   8    3.10    3.60
 -12  -1  -8    5.90    3.20
  12   1  -8    3.60    4.70
  12  -1   8    0.50    4.30
 -12   1   8   -5.60    4.00
  12   1   8    0.30    3.30
  12  -1  -8    0.70    5.00
  12   1   8    0.00    4.80
 -12  -1   8   -1.30    4.10
 -12   1  -8    4.00    3.30
  12  -1   9    1.80    3.50
  12  -1   9   -4.00    4.70
  12   1  -9    2.40    4.90
 -12   1   9   -9.30    4.70
 -12  -1  -9    4.80    3.60
 -12   1  -9   10.00    3.60
  12  -1  -9    6.30    5.70
 -12  -1   9   -0.50    5.00
  12   1   9   -1.50    4.70
  12   1   9    1.90    3.90
  12  -1  10   -2.60    4.00
 -12  -1 -10    0.50    4.00
  12   1 -10   -6.90    5.30
  12  -1  10    0.80    5.20
  12  -1 -10  -11.70    5.60
  12   1  10   -1.50    3.80
 -12  -1  10   -2.90    5.00
  12   1  10   -6.70    5.00
 -12   1 -10    0.10    3.80
  12   1 -11  270.77   16.10
 -12  -1 -11  299.97   16.00
  12  -1  11  278.67   15.90
  12  -1  11  286.57   16.90
  12   1  11  271.97   16.90
  12   1  11  280.97   15.80
  12  -1 -11  266.07   16.70
 -12   1 -11  303.37   15.90
  12  -1  12    3.80    4.20
  12  -1  12   -3.90    5.80
  12   1 -12    3.80    5.80
 -12   1  12    7.50    5.80
 -12  -1 -12    6.50    5.00
 -12   1 -12    0.80    4.60
  12  -1 -12   -1.70    6.00
  12   1  12    4.00    4.20
  12   1  12   -6.40    5.80
  12   1 -13   28.30    6.90
  12  -1  13   17.70    7.10
 -12  -1 -13   31.80    6.40
  12   1  13   27.00    7.70
 -12   1 -13   38.10    6.10
 -12  -1  13   35.80    7.60
  12  -1 -13   23.50    7.90
  12   1 -14   23.80    6.90
 -12  -1 -14   23.10    6.40
  12  -1 -14   20.00    7.80
 -12   1 -14   24.90    6.40
  12   1 -15   48.90    8.30
 -12  -1 -15   55.99    7.90
 -12   1 -15   46.10    7.60
  12  -1 -15   53.89    9.30
 -12  -1 -16    5.90    8.00
  12   1 -16   10.40    7.20
  12  -1 -16   -0.90    7.80
 -12   1 -16   12.30    6.70
  12   1 -17   16.40    8.00
 -12  -1 -17    7.50    8.00
 -12   1 -17   30.20   12.10
  12  -1 -17   11.50    8.90
  12   1 -18   34.80    9.10
 -12  -1 -18   46.40    9.90
 -12   1 -18   24.70    9.10
  12  -1 -18   24.10    9.90
  12   1 -19   32.10    9.30
 -12  -1 -19   34.40   10.40
 -12   1 -19   29.50   10.20
  12  -1 -19   47.80   10.90
  12   1 -20   12.70    8.90
 -12  -1 -20   -9.70   10.50
 -12   1 -20   15.00   10.80
  12  -1 -20   19.40   10.80
 -13  -1   0   23.20    3.70
  13   1   0   20.80    4.90
  13  -1   0   21.30    5.10
 -13   1   0   16.90    3.40
 -13  -1  -1 1310.07   53.99
  13   1  -1 1197.18   54.79
 -13   1   1 1336.27   54.39
  13  -1   1 1229.48   54.69
 -13   1  -1 1311.37   53.99
  13   1   1 1264.07   54.69
  13  -1  -1 1222.48   54.89
 -13  -1   1 1300.57   54.29
 -13  -1  -2   81.99    7.00
  13  -1   2   75.99    8.90
 -13   1   2   92.79    8.10
  13   1  -2   68.59    7.50
 -13   1  -2   83.69    7.00
  13  -1  -2   55.29    6.90
 -13  -1   2   85.09    8.10
  13   1   2   85.29    9.00
 -13  -1  -3  735.23   32.40
 -13   1   3  741.93   33.30
  13  -1   3  696.13   33.00
  13   1   3  700.83   33.00
 -13   1  -3  739.73   32.30
 -13  -1   3  758.52   33.40
  13   1   3  784.52   32.70
 -13  -1  -4   24.60    3.80
  13  -1   4   28.90    5.10
 -13   1   4   16.50    4.60
 -13  -1   4   20.20    5.00
  13   1   4   32.50    5.10
  13   1   4   21.60    4.30
 -13   1  -4   34.40    4.30
 -13  -1  -5 2432.56  100.09
 -13   1   5 2425.46  101.29
  13  -1   5 2360.46  100.39
  13  -1   5 2502.45  100.49
  13   1   5 2431.36  100.49
 -13  -1   5 2467.25  101.39
  13   1   5 2307.27  100.39
 -13   1  -5 2387.66   99.89
 -13   1   6  148.89   12.30
 -13  -1  -6  152.48    9.90
  13  -1   6  149.49   10.60
  13  -1   6  153.78   10.60
  13   1   6  147.59   10.60
 -13  -1   6  153.18   11.90
 -13   1  -6  144.49    9.80
  13   1   6  141.39   10.70
 -13  -1  -7  127.99    9.40
  13  -1   7  110.29    9.90
  13  -1   7  123.29    9.70
 -13   1   7  119.69   11.70
 -13  -1   7  135.19   11.80
  13   1   7  111.59    9.70
 -13   1  -7  136.69    9.30
  13  -1  -7  132.49   10.70
  13   1   7  124.39   10.00
  13   1  -8   16.10    5.80
 -13   1   8   15.10    5.70
  13  -1   8   10.70    5.20
  13  -1   8   13.80    3.90
 -13  -1  -8   27.90    4.50
  13   1   8   18.70    4.70
  13  -1  -8   13.20    6.20
 -13  -1   8   22.60    6.10
 -13   1  -8   20.10    4.40
  13   1   8   21.20    5.80
 -13   1   9 1494.95   66.09
  13   1  -9 1497.05   64.59
  13  -1   9 1477.35   64.89
 -13  -1  -9 1597.44   64.39
  13  -1   9 1521.75   64.39
  13  -1  -9 1428.16   64.99
 -13  -1   9 1539.55   66.19
  13   1   9 1470.45   65.09
  13   1   9 1501.05   64.39
 -13   1  -9 1599.14   64.19
 -13  -1 -10  103.69    9.50
  13  -1  10  114.39   10.00
  13  -1  10   93.19    9.50
 -13   1  10   74.79    9.40
  13   1 -10   70.79    8.20
  13  -1 -10   67.09    9.00
  13   1  10   96.39    9.60
 -13  -1  10   77.39    9.40
 -13   1 -10  113.59    9.40
  13   1  10   75.19    8.80
 -13   1  11  288.77   19.70
 -13  -1 -11  344.47   17.40
  13   1 -11  304.07   17.50
  13  -1  11  300.37   17.70
  13  -1  11  306.87   16.80
  13   1  11  279.17   18.50
 -13  -1  11  284.77   19.70
  13   1  11  323.27   17.00
 -13   1 -11  329.87   17.10
  13  -1 -11  296.07   18.10
  13  -1  12   -1.10    6.10
 -13   1  12    8.80    8.60
 -13  -1 -12    7.80    5.30
  13  -1  12    7.20    5.60
  13   1 -12    1.60    6.40
 -13   1  12    4.90    6.80
 -13   1 -12   -0.40    4.80
  13  -1 -12    0.00    7.00
  13   1  12   12.10    6.80
  13   1 -13  193.38   14.50
 -13  -1 -13  240.28   15.10
 -13   1 -13  217.68   14.80
  13  -1 -13  194.78   15.30
  13   1 -14    6.60    7.00
 -13  -1 -14   -1.20    5.90
 -13   1 -14    7.10    6.00
  13  -1 -14   -4.40    7.70
  13   1 -15  253.57   17.10
 -13  -1 -15  269.47   18.00
  13  -1 -15  226.98   17.50
 -13   1 -15  297.17   17.80
 -13  -1 -16    8.10    7.50
  13   1 -16    4.10    7.60
  13  -1 -16   -7.90    8.30
 -13   1 -16   -2.50    7.20
 -13  -1 -17   65.59   10.20
  13   1 -17   64.89    9.90
  13  -1 -17   72.79   11.40
 -13   1 -17   66.09    9.80
  13   1 -18    2.40    8.70
 -13  -1 -18   15.40    9.00
  13  -1 -18  -13.20    9.30
 -13   1 -18    5.90    8.90
  13   1 -19   39.00    9.80
 -13  -1 -19   39.00   11.00
 -13   1 -19   42.80   10.90
  13  -1 -19   41.50   11.30
  14   1   0    6.90    5.00
 -14  -1   0   15.10    3.70
  14  -1   0   11.90    5.00
 -14   1   1 1085.09   47.50
  14  -1   1 1077.59   48.10
  14   1  -1 1069.29   48.30
 -14  -1  -1 1122.39   47.20
 -14  -1   1 1144.49   47.60
  14  -1  -1 1067.99   48.30
 -14   1  -1 1129.59   47.20
  14   1   1 1072.19   48.10
  14   1  -2   -0.30    5.00
 -14   1   2    0.00    3.60
  14  -1   2   -1.90    4.40
 -14  -1  -2    4.70    3.30
 -14  -1   2    7.80    3.80
 -14   1  -2    6.70    3.20
  14   1   2    4.20    4.80
  14  -1  -2   -2.50    5.40
  14  -1   3  304.37   17.70
 -14   1   3  314.77   17.50
 -14  -1  -3  338.47   16.60
 -14  -1   3  337.07   17.60
 -14   1  -3  340.27   16.50
  14   1   3  355.46   17.00
  14   1   3  304.57   17.70
 -14   1   4  302.47   16.80
  14  -1   4  295.97   16.40
 -14  -1  -4  296.37   15.20
 -14  -1   4  297.87   16.70
 -14   1  -4  296.27   15.20
  14   1   4  276.87   16.30
  14   1   4  286.47   15.70
  14  -1   5  121.69   11.00
 -14   1   5  142.39   11.80
 -14  -1  -5  148.49    9.80
  14  -1   5  151.68   10.50
  14   1   5  135.79   11.00
 -14  -1   5  140.39   11.70
 -14   1  -5  150.38    9.80
  14   1   5  130.39   10.40
  14  -1   6   82.29    8.70
 -14  -1  -6   72.49    7.70
  14  -1   6   64.29    7.10
 -14   1   6   58.79    7.40
  14   1   6   57.09    6.40
 -14   1  -6   72.49    7.60
  14   1   6   63.39    7.10
 -14  -1   6   57.69    7.10
 -14  -1  -7   45.50    5.40
 -14   1   7   47.40    7.50
  14  -1   7   54.09    7.00
  14  -1   7   32.50    5.40
 -14  -1   7   46.30    7.00
  14   1   7   46.60    6.60
  14   1   7   46.90    6.30
 -14   1  -7   38.40    5.10
  14  -1   8   15.30    5.90
 -14   1   8    0.20    5.80
 -14  -1  -8   17.20    4.40
  14  -1   8   12.00    4.50
  14   1  -8    3.20    5.90
  14   1   8   10.80    6.00
  14   1   8   17.50    5.40
  14  -1  -8    7.70    6.30
 -14  -1   8   19.30    6.50
 -14   1  -8   19.90    4.60
  14  -1   9    7.80    5.60
 -14   1   9   -3.60    5.50
  14   1  -9    0.30    5.60
  14  -1   9    2.10    4.40
 -14  -1  -9    6.30    4.20
 -14   1  -9    6.40    3.90
  14   1   9    9.60    4.70
  14  -1  -9  -10.60    5.70
 -14  -1   9    4.20    5.90
  14   1   9    5.80    6.00
  14  -1  10   -0.30    3.90
 -14  -1 -10   -2.60    4.40
  14   1 -10   -6.90    5.80
 -14   1  10   -2.50    6.30
  14  -1  10    3.40    5.70
  14   1  10    5.60    4.50
 -14  -1  10   -0.80    6.20
  14  -1 -10   -1.20    6.60
 -14   1 -10    5.70    4.40
  14   1  10   -7.40    5.90
  14  -1  11    1.70    6.50
 -14  -1 -11   -1.00    4.80
  14   1 -11    1.70    6.30
 -14   1  11   -0.80    6.50
  14  -1  11   -3.50    5.00
 -14   1 -11    1.20    4.60
  14   1  11    1.10    5.20
 -14  -1  11    4.10    6.90
  14  -1 -11   -6.00    6.60
  14   1  11   -7.20    6.10
 -14   1  12    5.20    7.50
  14   1 -12    5.00    6.50
 -14  -1 -12   10.40    5.50
  14  -1 -12   -7.40    7.40
 -14  -1  12    1.20    6.90
 -14   1 -12    0.90    5.30
 -14   1  13   30.90    8.40
 -14  -1 -13   24.80    6.80
  14   1 -13   27.40    8.00
 -14  -1  13   29.40    8.40
 -14   1 -13   32.10    6.70
  14  -1 -13   28.20    8.60
 -14  -1 -14   -1.70    6.10
 -14   1  14    3.90    8.60
  14   1 -14   -7.20    7.10
  14  -1 -14   -4.60    8.30
 -14   1 -14   -5.30    5.90
  14   1 -15   24.10    8.10
 -14  -1 -15   12.60    7.60
 -14   1 -15    0.80    6.70
  14  -1 -15   15.20    8.90
 -14  -1 -16  -17.90    7.10
  14   1 -16   -4.30    7.80
 -14   1 -16   -1.20    7.40
  14  -1 -16   -9.10    8.70
  14   1 -17   12.70    8.70
 -14  -1 -17   -1.70    8.30
 -14   1 -17    3.00    8.40
  14  -1 -17   15.20   10.30
  14   1 -18   16.00    9.30
 -14  -1 -18   -1.90    9.00
 -14   1 -18    6.20    9.20
  14  -1 -18    0.70   10.20
 -15   1   0  115.09    9.50
 -15  -1   0  146.89    9.90
  15  -1   0   99.29   12.10
  15   1   0  118.09   12.20
  15  -1   1  206.08   15.00
 -15   1   1  217.88   13.30
 -15  -1  -1  218.68   12.80
  15   1  -1  208.78   15.20
 -15   1  -1  245.28   13.00
 -15  -1   1  243.58   13.60
  15  -1  -1  201.78   15.20
  15   1   1  212.98   14.90
 -15  -1  -2   30.90    4.40
  15  -1   2   48.90    7.00
  15   1  -2   40.90    6.70
 -15   1   2   38.90    5.40
 -15   1  -2   43.80    5.30
 -15  -1   2   52.19    6.20
  15  -1  -2   38.50    6.60
  15   1   2   36.70    6.40
  15   1   2   40.30    5.70
  15  -1   3  185.08   14.20
 -15   1   3  215.88   13.70
 -15  -1  -3  217.68   12.50
  15   1   3  179.28   14.10
 -15   1  -3  223.08   12.50
 -15  -1   3  235.68   13.90
  15   1   3  218.68   12.60
 -15   1   4   39.80    6.60
  15  -1   4   52.29    6.60
  15  -1   4   52.39    7.00
 -15  -1  -4   52.29    5.70
 -15  -1   4   42.90    6.20
  15   1   4   40.90    6.30
 -15   1  -4   48.90    5.30
  15   1   4   57.39    6.60
  15  -1   5  369.56   20.90
 -15   1   5  416.66   21.70
 -15  -1  -5  396.76   19.80
  15  -1   5  422.66   20.40
 -15  -1   5  405.06   21.60
 -15   1  -5  403.36   19.70
  15   1   5  417.16   20.60
  15   1   5  377.96   21.00
 -15  -1  -6   11.50    4.30
 -15   1   6   18.50    6.10
  15  -1   6    8.00    4.90
  15  -1   6   11.80    5.40
 -15   1  -6   24.90    4.80
  15   1   6   19.60    5.80
 -15  -1   6   13.50    5.40
  15   1   6   18.10    5.70
 -15  -1  -7   -1.50    3.80
  15  -1   7    6.70    5.80
  15  -1   7   -0.90    4.30
 -15   1   7   -0.10    5.50
 -15  -1   7   -4.80    5.20
  15   1   7    5.10    4.50
 -15   1  -7    0.10    3.70
  15   1   7    2.00    5.50
  15  -1   8   24.80    5.10
 -15   1   8   19.90    7.00
  15   1  -8   12.60    6.40
 -15  -1  -8   28.70    5.20
  15  -1   8   19.10    6.40
 -15  -1   8   25.50    7.00
 -15   1  -8   22.10    5.00
  15   1   8   13.30    5.40
  15   1   8   17.10    6.50
  15  -1  -8   14.60    7.00
  15  -1   9  237.38   14.70
  15  -1   9  241.68   14.90
  15   1  -9  207.68   15.00
 -15   1   9  249.78   17.80
 -15  -1  -9  259.37   14.80
  15  -1  -9  210.08   15.60
  15   1   9  212.58   15.90
 -15   1  -9  260.47   14.60
 -15  -1   9  243.38   17.80
  15   1   9  222.18   14.70
 -15   1  10   29.80    7.90
 -15  -1 -10   52.09    6.90
  15   1 -10   40.80    7.70
  15  -1  10   35.10    7.70
  15   1  10   35.60    7.80
 -15   1 -10   49.30    6.40
 -15  -1  10   48.70    8.80
  15  -1 -10   47.20    8.70
 -15   1  11    6.70    7.70
 -15  -1 -11    1.10    5.10
  15   1 -11    4.40    6.90
 -15  -1  11   -1.10    7.10
 -15   1 -11   12.60    5.30
  15  -1 -11    1.30    7.30
  15   1 -12    3.50    7.30
 -15  -1 -12    3.30    5.50
 -15   1  12    9.20    7.80
  15  -1 -12   -4.40    7.70
 -15   1 -12   10.60    5.80
 -15  -1  12   -8.40    7.00
  15   1 -13   13.90    8.00
 -15   1  13   -0.70   13.00
 -15  -1 -13   -0.50    6.30
 -15   1 -13    5.70    6.00
 -15  -1  13    4.30   11.30
  15  -1 -13   14.90    8.70
 -15  -1 -14   11.00    6.90
  15   1 -14   -0.30    7.80
 -15   1  14    0.20    8.20
 -15  -1  14    5.50    8.50
 -15   1 -14    5.10    6.70
  15  -1 -14    5.30    8.40
 -15  -1 -15   31.70    8.60
  15   1 -15   40.70    9.20
 -15   1  15   21.70   10.10
 -15  -1  15   54.89   11.10
  15  -1 -15   18.30    9.80
 -15   1 -15   29.20    8.10
 -15   1  16   -9.80    9.50
  15   1 -16    5.00    8.90
 -15  -1 -16   12.00    8.30
 -15  -1  16   -3.90    9.40
 -15   1 -16    2.10    8.00
  15  -1 -16    3.40    9.80
 -15  -1 -17   -2.40    8.80
 -15   1  17   -6.70   10.90
  15   1 -17    1.00    9.00
  15  -1 -17    4.10   10.10
 -15  -1  17   16.10   10.90
 -15   1 -17   -9.20    8.60
 -15   1  18   20.80   11.30
  15   1 -18    6.30    9.30
 -15  -1 -18   15.40   10.20
 -15   1 -18   -1.10    9.60
  15  -1 -18   -7.90   10.70
 -16   1   0    1.80    3.80
 -16  -1   0   13.70    4.30
  16  -1   0    4.40    6.30
  16   1   0    0.60    5.70
  16   1  -1 1748.03   79.39
 -16   1   1 1953.50   78.79
 -16  -1  -1 1990.50   78.59
  16  -1   1 1764.22   79.39
 -16  -1   1 1983.20   78.79
  16   1   1 1770.52   79.39
 -16   1  -1 1932.41   78.39
  16  -1  -1 1721.13   79.49
 -16   1   2   99.89   10.00
  16   1  -2   68.49    8.50
 -16  -1  -2   93.39    8.70
  16  -1   2   72.19    9.00
 -16   1  -2  117.29    9.10
  16   1   2   73.59    8.40
 -16  -1   2  114.59   10.10
  16  -1  -2   65.59    9.10
  16   1   2   93.19    9.40
 -16   1   3  893.71   40.10
  16  -1   3  829.42   40.30
 -16  -1  -3  926.41   39.30
  16   1   3  921.71   39.70
 -16   1  -3  890.61   39.10
 -16  -1   3  924.41   40.20
  16   1   3  807.02   40.30
  16  -1   4   -3.00    5.60
  16  -1   4    9.50    5.70
 -16   1   4   -2.00    4.60
 -16  -1  -4    5.20    4.30
  16   1   4   -0.40    5.50
 -16  -1   4    8.10    5.10
 -16   1  -4    6.40    3.90
  16   1   4    1.30    4.90
  16  -1   5  272.57   16.00
 -16  -1  -5  266.57   15.10
 -16   1   5  266.37   16.90
  16  -1   5  242.28   16.30
 -16  -1   5  287.47   17.10
  16   1   5  227.48   16.30
  16   1   5  251.97   15.80
 -16   1  -5  275.87   14.90
 -16   1   6   27.20    6.50
  16  -1   6   43.80    7.00
  16  -1   6   29.10    6.80
 -16  -1  -6   42.20    5.70
  16   1   6   32.50    6.30
 -16   1  -6   39.90    5.30
 -16  -1   6   43.70    7.50
  16   1   6   36.40    7.10
  16  -1   7  875.51   41.50
 -16  -1  -7  986.40   41.40
  16  -1   7  873.91   41.60
 -16   1   7  969.00   43.40
  16   1   7  906.81   42.00
 -16  -1   7  971.50   43.30
  16   1   7  903.71   41.80
 -16   1  -7  938.31   41.10
 -16   1   8    9.20    6.40
  16  -1   8   -6.80    5.90
 -16  -1  -8   11.70    4.90
  16   1  -8   10.40    6.80
  16  -1   8    3.50    5.10
  16  -1  -8    4.80    7.20
 -16   1  -8   11.90    5.00
 -16  -1   8    2.10    6.40
  16   1   8   17.10    5.30
  16   1   8   13.80    6.50
 -16  -1  -9  295.77   17.10
  16   1  -9  281.47   18.00
 -16   1   9  295.67   19.90
  16  -1   9  298.87   19.50
 -16  -1   9  335.47   20.30
 -16   1  -9  292.47   16.90
  16   1   9  287.07   18.00
  16  -1  -9  283.07   18.90
  16   1 -10   18.90    7.80
 -16  -1 -10   34.90    6.40
 -16   1  10   33.70    8.20
 -16  -1  10   35.70    8.60
 -16   1 -10   37.50    6.20
  16  -1 -10   34.90    8.50
  16   1 -11  154.78   14.40
 -16   1  11  181.68   17.50
 -16  -1 -11  189.78   14.10
 -16  -1  11  157.48   17.20
  16  -1 -11  144.69   14.70
 -16   1 -11  183.98   13.60
 -16  -1 -12   20.00    6.60
  16   1 -12   20.00    8.40
 -16   1  12   -6.80   10.80
  16  -1 -12   18.60    9.00
 -16   1 -12   18.90    6.30
 -16  -1 -13  167.28   14.80
 -16   1  13  139.19   14.40
  16   1 -13  128.09   14.20
  16  -1 -13  151.48   15.90
 -16   1 -13  130.19   15.30
 -16  -1  13  107.79   13.00
 -16  -1 -14   27.80    7.80
 -16   1  14   21.80   10.10
  16   1 -14   28.80    9.20
  16  -1 -14   28.10   10.20
 -16   1 -14   16.90    7.30
 -16  -1  14   27.80   10.30
 -16  -1 -15   99.59   11.10
 -16   1  15   98.89   13.20
  16   1 -15   85.49   11.50
 -16  -1  15  111.79   14.50
 -16   1 -15  139.29   15.10
  16  -1 -15  100.09   12.90
  16   1 -16   -4.60    8.80
 -16   1  16    6.70   10.50
 -16  -1 -16   -4.30    8.50
 -16  -1  16    1.10   10.60
 -16   1 -16    2.20    8.20
  16  -1 -16   -3.80   10.40
  16   1 -17   63.29   10.90
 -16  -1 -17   61.49   11.10
 -16   1  17   76.39   14.50
 -16  -1  17   60.79   13.30
 -16   1 -17   68.89   11.50
  16  -1 -17   52.99   12.50
 -17  -1   0   37.60    5.50
  17   1   0   27.10    7.40
 -17   1   0   29.50    5.70
  17  -1   0   29.40    7.50
  17  -1   1  282.77   19.50
 -17   1   1  319.27   17.50
  17   1  -1  266.87   19.40
 -17  -1  -1  314.77   17.10
 -17   1  -1  309.07   17.10
  17   1   1  323.57   19.80
  17  -1  -1  283.67   19.80
 -17  -1   1  349.77   17.80
 -17  -1  -2   41.20    5.70
 -17   1   2   40.50    6.60
  17   1  -2   49.40    8.30
  17  -1   2   21.30    6.90
  17   1   2   46.10    7.20
 -17  -1   2   47.00    6.20
 -17   1  -2   45.20    5.60
  17  -1  -2   36.10    8.10
  17   1   2   36.80    7.90
 -17  -1  -3  129.99   10.60
  17  -1   3  130.79   13.10
 -17   1   3  108.49   11.90
  17   1   3   95.39   10.30
 -17  -1   3  123.49   11.90
  17   1   3  115.19   10.60
 -17   1  -3  137.89   10.70
 -17   1   4  225.68   15.60
 -17  -1  -4  203.38   13.70
  17  -1   4  204.68   14.00
  17  -1   4  204.88   15.70
 -17   1  -4  230.68   13.70
  17   1   4  236.28   14.90
  17   1   4  174.98   16.00
 -17  -1   4  245.48   15.50
  17  -1   5  175.58   14.20
 -17  -1  -5  200.78   13.10
  17  -1   5  137.89   12.90
 -17   1   5  205.08   15.10
  17   1   5  193.78   14.60
 -17   1  -5  199.68   12.90
 -17  -1   5  185.28   14.70
  17   1   5  171.78   13.10
 -17   1   6  124.19   13.40
  17  -1   6  107.59   11.70
 -17  -1  -6  121.49   11.00
  17   1   6  102.99   12.00
  17   1   6  109.09   11.30
 -17   1  -6  127.59   10.80
 -17  -1   6  121.59   13.50
  17  -1   7   15.90   10.20
 -17   1   7   12.40    6.80
 -17  -1  -7   19.80    5.10
  17  -1   7    9.00    6.30
  17   1   7   11.00    6.90
  17   1   7    7.60    6.50
 -17   1  -7   11.10    5.10
 -17  -1   7   12.20    6.40
 -17   1   8   -7.10    6.40
  17   1  -8  -14.90    6.70
 -17  -1  -8   -1.20    4.50
  17  -1  -8   -1.60    7.40
 -17  -1   8   -2.10    6.00
 -17   1  -8    5.80    4.70
  17   1  -9   14.20    7.60
 -17  -1  -9   13.60    5.50
 -17   1   9   29.90    7.80
 -17  -1   9   23.40    8.10
 -17   1  -9   14.80    5.40
  17  -1  -9   23.50    8.50
  17   1 -10   22.40    8.30
 -17   1  10   35.80    8.60
 -17  -1 -10   43.90    6.80
 -17  -1  10   25.00    8.80
  17  -1 -10   12.40    8.80
 -17   1 -10   40.90    6.60
 -17   1  11   -2.20    8.00
  17   1 -11   -5.50    7.50
 -17   1 -11   -0.60    5.80
  17  -1 -11    0.30    8.50
 -17  -1  11    0.80   11.60
 -17   1  12   16.20    8.90
 -17  -1 -12   17.80    6.70
  17   1 -12   19.90    9.10
 -17  -1  12   27.80    9.80
  17  -1 -12    9.30    9.40
 -17   1  13   30.80   10.60
  17   1 -13   30.40    9.60
 -17  -1 -13   26.60    7.70
 -17  -1  13   45.90   10.40
 -17   1 -13   27.80    7.90
  17  -1 -13   26.70   10.50
 -17   1  14   -7.20    9.60
 -17  -1 -14   11.00    8.10
  17   1 -14   12.20    9.30
  17  -1 -14   13.70   10.40
 -17   1 -14   12.90    7.60
 -17  -1  14   17.60   10.00
  17   1 -15   22.00   10.30
 -17  -1 -15   17.10    8.70
 -17   1  15   12.30   10.90
  17  -1 -15   -0.80   10.80
 -17  -1  15   19.50   11.50
 -17   1 -15   22.20    8.60
 -17  -1 -16   13.20    9.60
  17   1 -16   12.60   10.10
 -17   1  16   14.60   11.00
 -17  -1  16   32.50   11.80
  17  -1 -16   17.30   11.60
 -17   1 -16    2.90    8.90
  18  -1   0   -3.10    6.40
 -18   1   0   -0.10    4.90
  18   1   0    8.50    6.70
 -18  -1   0    5.20    4.50
 -18  -1  -1  320.37   17.60
  18   1  -1  269.77   19.70
 -18   1   1  317.47   18.10
  18  -1   1  317.97   19.90
  18  -1  -1  295.57   20.10
 -18   1  -1  303.57   17.50
 -18  -1   1  330.47   18.10
  18   1   1  306.87   20.10
 -18  -1  -2   -2.60    4.00
  18   1  -2   -9.60    6.40
  18  -1   2    1.40    6.70
 -18   1   2    2.00    5.00
 -18   1  -2   -4.20    4.60
 -18  -1   2    4.20    5.30
  18  -1  -2   -2.90    6.20
  18   1   2   -0.60    6.60
  18   1   2   11.00    6.10
 -18  -1  -3   24.90    5.30
 -18   1   3   30.90    7.00
  18  -1   3   13.10    6.90
  18   1   3   18.40    6.80
  18   1   3   35.30    7.40
 -18  -1   3   31.10    6.30
 -18   1  -3   28.80    5.80
 -18   1   4  207.68   15.10
 -18  -1  -4  183.48   13.40
  18  -1   4  190.58   15.70
  18  -1   4  185.58   13.60
  18   1   4  180.28   13.50
 -18   1  -4  205.38   13.40
 -18  -1   4  215.58   15.20
  18   1   4  178.38   15.60
  18  -1   5   -1.60    6.50
 -18  -1  -5   -2.30    4.40
 -18   1   5   -0.70    5.70
  18   1   5   -5.00    6.60
 -18  -1   5   -2.40    5.40
  18   1   5   -7.50    5.90
 -18   1  -5   -3.20    4.40
  18  -1   6   18.60    7.60
 -18   1   6   26.50    7.50
 -18  -1  -6   11.20    5.30
  18   1   6   36.50    7.80
 -18   1  -6   20.20    5.50
 -18  -1   6   15.30    6.50
 -18  -1  -7   39.10    6.50
 -18   1   7   46.00    8.20
 -18  -1   7   50.89    8.90
 -18   1  -7   33.70    6.30
 -18   1   8   -4.00    6.70
 -18  -1  -8   -3.20    5.20
  18   1  -8    1.60    8.00
  18  -1  -8  -10.90    8.10
 -18  -1   8    3.60    7.20
 -18   1  -8    5.00    5.30
  18   1  -9   11.20    8.40
 -18  -1  -9    8.50    6.30
  18  -1  -9   19.60    9.10
 -18  -1   9   17.00    9.10
 -18   1  -9   18.90    6.20
 -18  -1 -10    0.00    6.40
 -18   1  10    6.40    8.10
  18   1 -10    0.60    8.10
 -18  -1  10   -2.10    8.10
  18  -1 -10    0.70    8.90
 -18   1 -10    5.30    6.30
 -18  -1 -11    1.80    6.30
 -18   1  11   18.20    9.00
  18   1 -11    6.00    9.20
 -18  -1  11   -0.70    8.20
  18  -1 -11    1.40    9.80
 -18   1 -11    6.40    6.30
  18   1 -12    6.60    9.30
 -18  -1 -12   11.30    7.00
 -18   1  12   21.70    9.80
 -18   1 -12    1.00    6.70
  18  -1 -12    3.90   10.10
 -18  -1  12    9.70    9.10
 -18  -1 -13    5.10    7.30
 -18   1  13    7.80   10.10
  18   1 -13   -3.50    9.40
 -18  -1  13   10.30   10.00
 -18   1 -13  -10.90    7.00
  18  -1 -13   -1.60   10.30
 -18  -1 -14   48.10    9.60
 -18   1  14   77.49   13.30
  18   1 -14   61.89   11.80
  18  -1 -14   73.69   12.70
 -18   1 -14   50.69    9.60
 -18  -1  14   67.79   12.70
 -18   1  15   93.19   14.90
  18   1 -15   80.19   12.60
 -18  -1 -15   91.79   12.00
 -18  -1  15  100.59   14.50
 -18   1 -15  120.89   12.10
  18  -1 -15  107.89   14.60
 -18  -1 -16   13.60    9.90
 -18   1  16   -7.20   11.30
  18   1 -16   19.20   10.20
 -18   1 -16    9.80    9.70
 -18  -1  16   15.40   12.20
  18  -1 -16   14.80   12.30
 -19  -1   0   -6.40    4.50
  19   1   0    5.30    6.80
 -19   1   0   -2.60    5.00
 -19   1   1   -5.30    4.70
 -19  -1  -1   -3.70    4.40
  19   1  -1    1.20    6.80
  19   1   1   -8.30    6.30
  19  -1  -1    5.80    8.50
 -19   1  -1   -4.70    4.80
  19   1   1   15.60    7.20
 -19  -1   1   -0.10    5.10
 -19  -1  -2   -0.30    4.60
 -19   1   2    3.40    5.60
  19  -1  -2   22.70   13.30
  19   1   2   15.10    8.20
  19   1   2    0.90    6.30
 -19  -1   2    4.80    5.20
 -19   1  -2   -7.00    4.80
  19  -1   3    7.20    7.10
 -19   1   3    7.70    5.60
 -19  -1  -3   23.60    5.90
 -19   1  -3   13.50    5.20
 -19  -1   3   25.00    6.70
  19   1   3    8.70    6.60
 -19  -1  -4    0.60    4.90
  19  -1   4    1.00    7.00
 -19   1   4    4.60    6.00
  19   1   4  -13.20    6.80
 -19  -1   4    2.90    6.30
 -19   1  -4   -3.50    4.70
 -19  -1  -5   23.20    5.90
 -19   1   5   21.60    6.90
 -19   1  -5   18.20    5.90
 -19  -1   5   28.70    7.30
 -19  -1  -6   17.30    5.80
 -19   1   6   20.10    7.40
 -19  -1   6   26.50    7.90
 -19   1  -6   15.20    5.60
 -19  -1  -7   56.29    7.90
 -19   1  -7   65.59    8.10
 -19  -1   7   73.79   13.10
 -19   1   8   -8.10    7.50
 -19  -1  -8    8.90    8.50
  19   1  -8    0.90    8.90
  19  -1  -8    3.90    9.50
 -19   1  -8    4.90    6.80
 -19  -1   8   -2.30    8.60
 -19  -1  -9  127.59   13.30
 -19   1   9   85.29   11.30
  19   1  -9  131.69   15.10
  19  -1  -9   91.09   12.90
 -19   1  -9  138.69   14.80
 -19  -1   9  108.29   12.40
  19   1 -10   56.39   11.10
 -19   1  10   53.39   10.10
 -19  -1 -10   54.69    8.60
 -19   1 -10   70.59    8.70
  19  -1 -10   56.59   11.50
 -19  -1  10   63.09   11.20
  19   1 -11   81.29   11.80
 -19   1  11   79.09   11.50
 -19  -1 -11   91.09    9.90
  19  -1 -11   95.99   13.00
 -19  -1  11   90.49   13.00
 -19   1 -11   97.69   10.10
 -19  -1 -12   88.69   10.80
 -19   1  12  113.29   14.00
  19   1 -12   70.09   12.40
  19  -1 -12   98.99   13.80
 -19  -1  12   85.29   12.60
 -19   1 -12   94.99   10.20
 -19  -1 -13   85.59   10.40
 -19   1  13   87.99   13.30
  19   1 -13   66.19   12.50
 -19  -1  13   81.09   13.40
  19  -1 -13   81.09   13.70
 -19   1 -13   83.99   10.40
 -19  -1 -14  -21.80    8.00
  19   1 -14   24.70   11.10
 -19   1  14    6.20   11.10
 -19   1 -14   -1.50    8.80
  19  -1 -14   -8.00   11.40
 -19  -1  14   -3.40   10.60
 -19   1  15   26.70   12.30
  19   1 -15   10.10   10.60
 -19  -1 -15   28.10   10.40
 -19  -1  15   27.80   12.70
  19  -1 -15   35.10   13.20
 -19   1 -15   21.80    9.90
 -20  -1   0   -6.00    5.10
 -20   1   0  -10.70    5.00
 -20   1   1    1.50    5.80
 -20  -1  -1   -0.50    5.10
 -20   1  -1    4.60    5.80
  20   1   1   10.60    7.40
 -20  -1   1    1.70    5.60
 -20  -1  -2    2.30    5.30
 -20   1   2    0.70    5.70
 -20   1  -2   -8.70    5.00
  20   1   2   -7.00    6.60
 -20  -1   2    4.30    6.20
 -20  -1  -3   -4.80    5.20
 -20   1   3   -8.80    6.00
  20   1   3   -8.30    7.30
 -20  -1   3   -4.80    6.20
 -20   1  -3   -9.00    5.00
 -20  -1  -4    4.10    8.10
 -20  -1   4   -2.60    8.80
 -20   1  -4    2.00    5.50
 -20   1   5   17.30    9.10
 -20   1  -5    0.10    7.80
 -20  -1   5   14.00   11.00
 -20  -1  -6    7.10    5.70
 -20   1   6    4.20    7.10
 -20  -1   6    9.60    7.60
 -20   1   7   21.90    8.50
 -20  -1  -7   13.50    6.30
 -20   1  -7   16.80    6.50
 -20  -1   7   18.00    7.90
 -20  -1  -8  201.88   16.00
  20   1  -8  148.79   16.70
 -20   1   8  194.08   18.50
 -20  -1   8  209.78   18.70
  20  -1  -8  159.68   17.80
 -20   1  -8  196.18   15.40
 -20   1   9  -14.50    8.10
 -20  -1  -9    7.30    6.50
  20   1  -9   -0.50    9.60
 -20   1  -9    6.00    6.20
 -20  -1   9   -5.70    7.70
  20  -1  -9   13.20   10.30
  20   1 -10   55.29   11.40
 -20   1  10   56.09   11.60
 -20  -1 -10   50.69    8.90
  20  -1 -10   56.29   12.50
 -20   1 -10   41.40    8.30
 -20  -1  10   41.00   10.00
 -20   1  11   -4.00    9.10
 -20  -1 -11   -0.80    7.00
  20   1 -11    9.90   10.70
 -20   1 -11    4.80    7.00
 -20  -1  11   -4.10    9.00
  20  -1 -11   -4.40   11.40
 -20  -1 -12    4.60    7.90
  20   1 -12   13.80   11.00
 -20   1  12   -1.70    9.90
  20  -1 -12   -4.70   11.10
 -20  -1  12   -5.00    9.90
 -20   1 -12   10.50    8.20
  20   1 -13  -20.80   10.90
 -20   1  13   -3.00   10.80
 -20  -1 -13   -1.40    8.40
  20  -1 -13    7.00   12.30
 -20   1 -13    3.50    8.00
 -20  -1  13    6.70   11.10
 -20  -1 -14   44.80   10.80
 -20   1  14   50.09   13.20
 -20  -1  14   22.00   12.30
 -20   1 -14   37.20   10.10
 -21   1   0   20.90    6.70
  21   1   0   11.80    8.00
 -21  -1   0   18.00    6.70
 -21   1   1   14.70    7.00
 -21  -1  -1   15.90    5.90
 -21  -1   1   14.50    6.70
 -21   1  -1   22.00    6.90
 -21  -1  -2   47.70    7.70
 -21   1   2   42.30    8.20
 -21  -1   2   28.40    7.30
 -21   1  -2   28.80    6.90
 -21   1   3   96.19   10.60
 -21  -1  -3   85.59    9.20
 -21   1  -3   82.29    9.40
 -21  -1   3   88.79    9.80
 -21  -1  -4   -0.90    5.90
 -21   1   4   -9.00    6.40
 -21  -1   4    2.30    6.80
 -21   1  -4    9.00    6.40
 -21   1   5   53.49    9.40
 -21  -1  -5   46.00    7.70
 -21  -1   5   38.80    8.60
 -21   1  -5   54.59    8.30
 -21   1   6   10.20    7.80
 -21  -1  -6    9.20    6.60
 -21  -1   6   15.90    8.50
 -21   1  -6   13.50    6.40
 -21  -1  -7   24.70    7.30
 -21   1   7   23.30    8.80
 -21   1  -7   15.90    7.30
 -21  -1   7   17.20    8.50
  21   1  -8   40.70   11.40
 -21   1   8   33.50    9.30
 -21  -1  -8   54.69    8.50
 -21   1  -8   37.50    7.80
  21  -1  -8   38.20   12.00
 -21  -1   8   43.80   10.20
 -21  -1  -9   99.19   10.40
  21   1  -9   89.99   13.80
 -21   1   9   92.29   12.10
 -21   1  -9  113.69   11.10
  21  -1  -9   76.19   13.80
 -21  -1   9  118.79   13.90
 -21   1  10   39.20   10.60
 -21  -1 -10   34.50    8.50
  21   1 -10   24.40   11.70
 -21   1 -10   40.70    8.40
  21  -1 -10   42.50   13.10
 -21  -1  10   50.69   11.40
  21   1 -11   20.10   11.60
 -21   1  11   20.10   10.50
 -21  -1 -11   40.10    9.20
  21  -1 -11   16.20   12.60
 -21  -1  11   44.20   11.60
 -21   1 -11   38.10    8.80
  21   1 -12   20.50   12.40
 -21  -1 -12   -6.30    8.30
 -21   1  12    2.80   10.80
 -21  -1  12  -10.40   10.20
  21  -1 -12    3.60   12.80
 -21   1 -12  -12.50    8.00
 -22  -1   0   -4.00    6.10
 -22   1   0    2.40    6.50
 -22   1   1  123.59   14.60
 -22  -1  -1   90.69    9.80
 -22  -1   1  134.29   14.30
 -22   1  -1  108.49   11.10
 -22  -1  -2    5.40    6.50
 -22   1   2    8.30    7.10
 -22   1  -2   -1.60    6.40
 -22  -1   2    8.50    7.40
 -22  -1  -3    2.10    6.60
 -22   1   3   -6.70    6.70
 -22   1  -3   -1.30    6.40
 -22  -1   3    7.00    7.50
 -22   1   4    1.70    7.50
 -22  -1  -4   -2.40    6.60
 -22  -1   4    9.90    7.60
 -22   1  -4   -3.20    6.50
 -22   1   5   20.00    8.80
 -22  -1  -5   13.80    7.00
 -22  -1   5   17.00    8.50
 -22   1  -5   10.20    6.90
 -22   1   6    9.50    8.50
 -22  -1  -6    8.30    6.90
 -22   1  -6   14.30    7.40
 -22  -1   6    8.80    8.50
 -22   1   7   91.39   11.80
 -22  -1  -7   44.70    8.80
 -22  -1   7   55.89   10.50
 -22   1  -7   56.29    8.90
 -22  -1  -8   -6.00    6.90
  22   1  -8    7.70   11.60
 -22   1   8    6.10    9.10
  22  -1  -8    8.10   12.00
 -22   1  -8    2.50    7.60
 -22  -1   8   10.40    9.10
 -22  -1  -9   46.40    9.00
  22   1  -9   33.80   12.80
 -22   1   9   28.00   10.70
 -22   1  -9   52.09    9.30
 -22  -1   9   50.59   11.80
  22  -1  -9   18.90   12.80
 -22  -1 -10   -7.40    7.80
  22   1 -10    0.80   12.00
 -22   1  10    5.60    9.70
 -22  -1  10   -2.50   10.00
 -22   1 -10   -9.70    7.50
  22  -1 -10    4.10   13.00
 -22  -1 -11   58.99   10.30
  22   1 -11   56.59   13.80
 -22   1  11   40.80   12.20
 -22   1 -11   36.30   10.00
 -22  -1  11   49.99   11.80
  22  -1 -11   33.90   14.70
 -23  -1   0   -5.50    6.60
 -23   1   0   12.40    7.50
 -23   1   1   24.80    8.30
 -23  -1  -1   25.60    7.50
 -23   1  -1   25.50    8.10
 -23  -1   1   26.50    7.70
 -23  -1  -2   12.70    7.40
 -23   1   2   14.70    8.00
 -23  -1   2    7.10    7.20
 -23   1  -2    4.20    7.10
 -23  -1  -3    5.80    7.50
 -23   1   3    8.50    8.20
 -23  -1   3   -3.30    7.60
 -23   1  -3   -3.80    7.00
 -23   1   4   -2.40    7.80
 -23  -1  -4    5.60    7.50
 -23  -1   4    2.30    8.00
 -23   1  -4   12.30    7.60
 -23   1   5  -15.30    8.10
 -23  -1  -5   14.60    7.50
 -23   1  -5    6.40    7.30
 -23  -1   5   13.90    8.70
 -23   1   6   17.00    9.20
 -23  -1  -6    4.20    7.80
 -23   1  -6    4.70    7.40
 -23  -1   6   19.80    9.60
 -23  -1  -7    9.20    8.00
 -23   1   7   25.90   10.00
 -23   1  -7   13.10    8.00
 -23  -1   7   -3.30    9.50
 -23  -1  -8   -0.30    8.20
  23   1  -8   -8.40   12.60
 -23   1   8    5.80   10.00
 -23  -1   8   -9.90    9.20
  23  -1  -8   20.90   15.30
 -23   1  -8    4.40    8.00
  23   1  -9  -21.80   12.60
 -23  -1  -9    3.60    8.10
 -23   1   9   -3.10   10.10
 -23   1  -9   -1.60    8.00
  23  -1  -9   -9.30   19.70
 -23  -1   9   -9.40    9.90
 -24   1   0    5.60    7.70
 -24  -1   0   10.60    8.00
 -24  -1  -1  175.28   17.10
 -24   1   1  164.78   17.30
 -24   1  -1  144.09   17.20
 -24  -1   1  166.68   16.70
 -24  -1  -2   20.40    8.20
 -24   1   2    5.00    8.10
 -24   1  -2    3.10    8.00
 -24  -1   2   21.70    8.70
 -24  -1  -3    8.90    8.10
 -24   1   3   27.00    9.00
 -24  -1   3   19.40    8.50
 -24   1  -3    7.80    7.90
 -24   1   4  167.58   18.90
 -24  -1  -4  166.48   17.50
 -24  -1   4  170.08   18.90
 -24   1  -4  171.08   17.90
 -24   1   5    3.90    9.10
 -24  -1  -5   23.60    8.80
 -24   1  -5   19.00    8.20
 -24  -1   5   24.60   10.20
 -24  -1  -6    3.30    8.10
 -24   1   6  -19.00    9.10
 -24  -1   6   15.70   10.10
 -24   1  -6  -19.40    7.60
 -24   1   7   15.40   10.70
 -24  -1  -7   24.60    9.40
 -24  -1   7   16.60   10.90
 -24   1  -7   37.70    9.50
 -25   1   0  -13.90    8.10
 -25  -1   0   -5.90    8.40
 -25  -1  -1   12.00    8.70
 -25   1   1   22.80    8.80
 -25   1  -1   14.00    9.00
 -25  -1   1   26.60    9.10
 -25  -1  -2   21.10    9.30
 -25   1   2   24.30    9.70
 -25   1  -2   16.20    9.10
 -25  -1   2   20.70    8.80
 -25  -1  -3    2.60    8.60
 -25   1   3   12.40    9.60
 -25  -1   3   11.70    9.40
 -25   1  -3   20.20    9.30
 -25  -1  -4    8.20    8.70
 -25   1   4    9.30    9.50
 -25   1  -4  -14.50    8.20
 -25  -1   4   -2.20    9.00
   0  -2  -1   -0.20    0.60
   0   2   1    0.50    0.40
   0   2   2    1.10    0.60
   0  -2  -2   -0.10    0.60
   0  -2  -2    1.70    0.90
   0   2   2    0.30    1.00
   0  -2   3   -0.50    0.70
   0   2   3   -1.80    1.30
   0   2   3    1.20    0.90
   0   2  -3    0.80    0.70
   0  -2  -3   -1.40    1.20
   0  -2   3   -0.90    0.80
   0  -2  -3    0.40    0.90
   0  -2  -5   -3.60    1.40
   0   2  -5   -1.70    1.10
   0  -2   5   -4.20    1.30
   0   2   5   -1.60    2.00
   0  -2  -5   -1.80    2.10
   0  -2   5   -1.40    1.30
   0   2  -5   -2.70    1.20
   0   2   5    3.50    1.50
   0  -2   6 1792.52   69.79
   0  -2  -6 1716.73   69.99
   0   2   6 1770.62   69.99
   0   2  -6 1614.54   69.79
   0   2   6 1562.94   70.39
   0  -2   6 1727.73   69.89
   0  -2  -6 1708.23   70.49
   0   2  -6 1716.43   69.69
   0   2   7    0.80    2.60
   0   2  -7   -1.10    1.70
   0   2   7   -0.80    1.80
   0  -2  -7    0.70    2.20
   0  -2  -7    1.40    1.70
   0   2  -7    3.20    1.70
   0  -2   7   -4.10    1.60
   0  -2   7   -1.20    1.80
   0   2  -8 3398.36  136.49
   0  -2   8 3412.66  136.49
   0   2   8 3275.47  137.39
   0  -2  -8 3341.67  137.29
   0  -2  -8 3389.86  136.79
   0   2   8 3383.66  136.69
   0  -2   8 3254.87  136.79
   0   2  -8 3299.97  136.49
   0  -2   9   -3.90    2.50
   0  -2   9    2.90    2.30
   0  -2  -9   -0.20    2.40
   0   2   9    5.20    2.50
   0  -2  -9    0.30    2.90
   0   2  -9   -0.60    2.20
   0   2  -9    3.90    2.20
   0   2   9   -2.50    3.10
   0   2 -10  535.75   22.70
   0  -2 -10  513.45   23.20
   0   2 -10  503.25   22.70
   0   2  10  538.95   23.00
   0  -2 -10  533.75   23.70
   0  -2  10  535.05   22.90
   0  -2  10  498.35   23.10
   0   2  10  430.66   24.60
   0  -2  11   -3.30    3.10
   0   2 -11   -0.30    2.80
   0   2  11    0.70    3.80
   0  -2 -11    5.70    3.10
   0  -2 -11    0.50    3.70
   0   2  11    0.60    3.00
   0   2 -11   -1.70    2.70
   0  -2  11   -3.30    2.80
   0  -2 -12  520.35   24.70
   0   2  12  515.25   25.50
   0  -2  12  551.14   24.50
   0   2 -12  566.94   24.30
   0  -2 -12  548.05   25.20
   0   2  12  526.65   24.50
   0  -2  13    3.00    3.80
   0   2  13   -0.50    3.70
   0  -2 -13   -2.50    3.90
   0   2  13    1.80    5.10
   0  -2  13   -1.10    4.10
   0  -2 -13   -0.50    3.60
   0   2 -13    2.20    3.40
   0  -2  14  381.86   19.20
   0   2  14  367.66   20.80
   0  -2 -14  378.16   19.40
   0   2  14  377.26   19.40
   0  -2 -14  393.96   19.60
   0   2 -14  396.36   18.70
   0  -2  14  376.06   20.00
   0  -2  15   -0.30    5.50
   0  -2 -15    7.70    5.00
   0  -2 -15   -0.30    5.20
   0  -2  15    2.50    4.80
   0   2  15   -7.20    4.50
   0   2  15   18.20    7.30
   0   2 -15    1.10    4.30
   0  -2  16  322.57   17.70
   0  -2  16  268.17   18.30
   0   2  16  307.27   20.00
   0   2  16  282.87   17.20
   0  -2 -16  333.17   18.30
   0   2 -16  352.96   17.00
   0  -2 -16  304.67   18.10
   0  -2 -17   -4.60    6.10
   0   2 -17   -2.60    5.10
   0  -2  17    7.70    5.60
   0  -2  17    1.90    8.20
   0  -2 -17   -2.60    6.00
   0   2  17   -9.80    7.70
   0   2  18  333.47   22.80
   0  -2 -18  354.56   19.90
   0   2 -18  376.56   19.40
   0  -2  18  320.47   22.00
   0   2 -19  -13.40    6.20
   0  -2 -19   -3.60    7.50
   0  -2  19   10.90   10.20
   0   2  19    1.90   11.40
   0  -2  20  337.97   25.30
   0   2 -20  404.56   21.40
   0  -2 -20  368.86   22.90
   0   2 -21  -12.00    7.60
   0  -2 -21   -6.20    8.90
   0  -2 -22   28.20   10.80
   0   2 -22   28.90   10.00
  -1   2   0   -0.20    0.40
  -1  -2   0   -0.20    0.40
   1   2   0   -0.60    0.40
   1  -2   0    0.70    0.30
  -1   2   1  215.88    9.20
  -1  -2  -1  220.08    9.40
   1  -2   1  212.98    9.00
   1   2   1  219.38    9.10
   1  -2  -1  224.48    9.60
  -1  -2  -2  732.13   31.20
  -1  -2  -2  747.23   31.50
  -1   2   2  753.92   31.20
   1  -2   2  770.32   31.00
  -1   2   2  788.52   31.70
   1  -2  -2  837.02   31.80
   1  -2  -2  758.92   31.30
   1   2   2  753.72   31.50
  -1   2  -2  767.92   31.00
   1   2   2  746.23   31.20
  -1  -2   2  714.13   30.90
   1   2  -3   10.50    1.10
  -1   2   3    6.00    1.90
   1  -2   3   10.80    1.30
  -1  -2  -3    8.00    1.20
  -1  -2  -3    5.90    1.60
  -1   2   3    6.50    1.30
   1  -2   3    9.20    1.10
  -1  -2   3    8.50    1.00
   1  -2  -3    7.20    1.30
  -1   2  -3    9.20    1.10
   1   2   3    9.40    1.30
   1  -2  -3    4.40    1.70
   1   2   3    6.80    1.70
   1  -2   4  511.05   20.50
  -1  -2  -4  482.05   20.90
   1  -2   4  509.95   20.40
  -1   2   4  478.55   21.10
  -1   2   4  489.15   20.60
  -1  -2  -4  490.15   20.60
   1   2  -4  487.35   20.20
  -1   2  -4  536.55   20.50
  -1  -2   4  454.25   20.40
   1   2   4  472.15   21.00
  -1   2  -4  484.05   20.30
   1  -2  -4  477.45   20.60
   1  -2  -4  476.85   21.10
   1   2   4  499.55   20.50
  -1  -2   4  449.46   20.30
  -1  -2  -5 9168.18  390.96
  -1   2   5 9201.98  391.06
  -1  -2  -5 9736.83  390.56
   1   2   5 9806.02  391.06
  -1  -2   5 9931.01  390.36
   1  -2  -5 9999.00  390.66
   1  -2   6    7.10    1.80
  -1  -2  -6    3.40    1.60
   1   2  -6   10.50    1.70
  -1  -2  -6    7.00    2.30
   1  -2   6    5.60    2.00
  -1   2   6   10.40    2.00
  -1   2   6    5.10    2.60
   1  -2  -6    6.20    2.50
  -1  -2   6    4.20    1.80
   1  -2  -6    4.10    1.80
  -1   2  -6    2.80    2.90
   1   2   6    6.80    1.90
  -1  -2   6    2.40    1.70
   1   2   6    7.10    2.50
  -1   2   7    5.40    2.90
  -1   2   7    9.00    2.20
  -1  -2  -7    3.20    1.80
   1   2  -7   11.70    1.90
   1  -2   7    5.10    2.10
  -1  -2  -7    6.50    2.50
   1  -2   7    8.40    2.00
  -1   2  -7    6.60    1.80
   1   2   7    4.30    2.60
   1  -2  -7    7.50    2.00
  -1  -2   7    7.30    2.10
   1  -2  -7    7.00    2.70
   1   2   7    6.60    2.10
  -1   2  -7    1.70    1.80
  -1  -2   7    7.20    2.10
   1  -2   8  239.28   10.90
  -1  -2  -8  217.38   11.10
   1   2  -8  230.48   10.70
  -1   2   8  223.88   11.10
  -1   2   8  222.68   11.90
   1  -2   8  214.38   11.10
  -1  -2  -8  228.38   11.60
  -1  -2   8  228.08   11.00
  -1   2  -8  212.68   10.70
  -1  -2   8  217.58   11.00
  -1   2  -8  234.78   10.80
   1  -2  -8  207.38   11.10
   1   2   8  219.08   11.70
   1   2   8  237.78   11.10
   1  -2  -8  220.88   11.70
   1   2  -9   92.99    6.40
   1  -2   9   91.89    6.90
  -1   2   9  116.29    7.20
  -1  -2  -9  106.29    7.20
  -1   2   9  111.39    8.00
  -1  -2  -9  103.49    7.20
   1  -2   9  121.69    7.00
   1  -2  -9   99.89    7.20
  -1   2  -9  110.99    6.70
   1   2   9  106.29    7.60
  -1   2  -9  104.49    6.50
   1   2   9  109.49    7.20
   1  -2  -9   96.39    7.50
  -1  -2   9  122.79    7.10
  -1  -2   9   98.19    6.90
  -1  -2 -10  806.82   34.90
   1  -2  10  774.52   34.60
  -1   2  10  817.72   34.40
   1  -2  10  828.52   34.20
  -1   2  10  802.62   35.40
   1   2 -10  803.52   34.10
  -1  -2 -10  830.32   34.60
  -1  -2  10  775.12   34.50
  -1  -2  10  806.32   34.30
   1   2  10  685.93   36.20
  -1   2 -10  854.61   34.30
   1  -2 -10  769.82   34.90
   1   2  10  821.02   34.40
  -1   2 -10  789.72   34.10
   1  -2 -10  789.72   34.60
  -1   2  11   10.60    3.50
  -1  -2 -11    7.70    3.30
   1  -2  11   15.40    4.30
  -1   2  11   14.90    4.50
   1  -2  11   11.00    4.10
  -1  -2 -11   17.10    4.30
   1   2 -11   14.10    3.30
  -1  -2  11   18.00    3.70
   1  -2 -11   19.90    3.90
   1   2  11   15.90    3.50
  -1  -2  11   14.00    4.00
   1  -2 -11   16.90    4.50
  -1   2 -11   13.40    3.20
  -1   2 -11   18.90    3.30
   1   2  11   14.40    5.00
  -1  -2 -12   86.49    7.60
   1   2 -12   75.99    6.70
  -1   2  12   88.59    8.20
   1  -2  12   73.09    7.90
   1  -2  12  103.79    8.00
  -1   2  12   96.39    9.40
  -1  -2 -12   85.69    8.00
   1  -2 -12   83.59    8.00
   1  -2 -12   83.99    8.30
  -1   2 -12   89.99    7.00
   1   2  12   75.29    9.10
  -1   2 -12   81.99    7.50
  -1  -2  12   74.09    7.80
   1   2  12   85.29    7.90
  -1  -2  12   92.09    8.00
  -1   2  13   21.60    6.10
   1   2 -13   15.80    4.00
  -1  -2 -13   27.70    5.50
   1  -2  13   18.20    4.20
  -1  -2 -13   24.70    4.70
  -1   2  13   14.80    4.30
   1  -2  13   30.20    5.70
  -1   2 -13   25.50    4.50
   1   2  13   20.50    4.70
  -1   2 -13   20.90    4.20
   1  -2 -13   19.70    5.30
   1   2  13   19.70    5.80
  -1  -2  13   18.30    5.00
  -1  -2  13   24.20    4.60
   1  -2 -13   16.00    4.40
   1  -2  14  236.98   15.10
  -1   2  14  245.28   14.70
   1   2 -14  256.67   13.70
  -1   2  14  225.78   15.90
   1  -2  14  259.77   14.30
  -1  -2 -14  273.07   14.90
  -1  -2 -14  257.47   14.50
   1  -2 -14  271.37   15.20
  -1   2 -14  259.67   13.70
   1  -2 -14  251.07   14.90
  -1  -2  14  232.48   14.90
   1   2  14  241.18   14.50
  -1  -2  14  274.07   14.70
  -1   2 -14  256.37   14.20
   1   2  14  237.48   16.10
  -1   2  15   20.00    7.10
  -1   2  15    6.10    4.80
   1  -2  15   19.30    6.70
  -1  -2 -15   14.50    5.50
   1   2 -15   13.20    4.80
  -1  -2 -15   19.50    6.20
   1  -2  15   15.80    5.20
   1  -2 -15   11.70    5.50
  -1   2 -15   12.20    4.80
   1   2  15   18.90    5.20
  -1  -2  15   24.40    6.80
   1  -2 -15   13.50    5.70
   1   2  15   25.50    7.80
  -1  -2  15    8.90    5.30
  -1  -2 -16   77.69    9.40
  -1   2  16   58.29    7.10
   1  -2  16   66.59    7.30
   1   2 -16   60.99    7.10
  -1  -2 -16   93.99   11.00
   1  -2  16   58.49    9.10
  -1   2  16   73.49   10.20
  -1   2 -16   87.39    8.80
  -1  -2  16   73.49    9.00
   1   2  16   70.69   10.10
   1   2  16   65.79    7.10
  -1  -2  16   67.79    7.60
   1  -2 -16   66.19    8.50
   1  -2  17   18.40    5.90
   1   2 -17   18.30    6.00
  -1  -2 -17   24.30    7.30
  -1   2  17   42.50   10.20
  -1  -2 -17    9.40    6.20
   1  -2  17   15.20    8.20
   1  -2 -17   13.20    6.80
  -1   2 -17   14.00    5.60
  -1  -2  17    6.60    5.60
   1   2  17   23.70   10.30
  -1  -2  17   11.20    8.40
  -1  -2 -18   84.39   10.00
  -1   2  18  114.49   13.40
   1  -2  18   82.39   11.80
  -1  -2 -18  128.29   12.30
   1   2 -18  106.99   11.00
   1  -2 -18  121.69   12.80
  -1   2 -18  107.19   11.40
  -1  -2  18   92.19   12.00
   1   2  18   97.09   12.00
   1  -2  19    3.80   10.10
  -1  -2 -19   -7.90    7.40
  -1  -2 -19    1.10    7.70
   1   2 -19    5.10    6.50
  -1   2  19   17.50   10.90
  -1  -2  19    8.70   10.80
  -1   2 -19    1.60    6.60
   1  -2 -19    5.50    7.90
   1  -2  20   69.39   12.70
  -1  -2 -20   28.10    9.80
   1   2 -20   26.00    8.10
  -1   2 -20   33.10    8.40
   1  -2 -20   34.50    9.80
  -1  -2  20   13.10   11.70
   1   2 -21   -3.20    8.20
  -1  -2 -21    6.90    8.50
  -1   2 -21   -7.50    7.50
  -1  -2  21   24.60   13.40
   1   2 -22   20.40    9.40
   1  -2 -22    5.00   10.10
  -2  -2   0   22.80    1.40
   2   2   0   22.50    1.60
   2  -2   0   23.20    1.70
   2   2   0   22.40    1.50
  -2   2   0   22.40    1.50
  -2  -2   0   24.10    1.60
  -2  -2  -1    3.80    0.60
   2  -2   1    4.60    0.70
  -2  -2  -1    4.20    0.80
  -2   2   1    2.60    0.90
   2   2   1    2.60    0.90
  -2   2  -1    5.20    0.60
   2  -2  -1    2.50    1.00
   2   2   1    3.00    0.70
  -2   2   2  149.39    6.60
  -2   2   2  137.29    6.90
  -2  -2  -2  139.59    6.40
   2  -2   2  138.79    6.30
  -2  -2  -2  147.59    6.80
  -2   2  -2  144.19    6.30
   2   2   2  141.59    6.80
   2  -2  -2  158.18    7.00
   2   2   2  145.89    6.50
   2   2  -3  585.74   25.10
  -2  -2  -3  610.04   25.50
  -2  -2  -3  622.74   25.90
  -2   2   3  617.64   25.60
  -2   2   3  666.43   26.10
   2  -2   3  625.34   25.30
   2  -2  -3  585.64   26.00
   2  -2  -3  600.24   25.60
  -2   2  -3  623.54   25.30
   2   2   3  619.34   25.90
  -2  -2   3  593.44   25.10
   2   2   3  612.14   25.50
  -2  -2  -4  785.02   33.00
  -2  -2  -4  750.22   33.80
  -2   2   4  824.52   33.00
  -2   2   4  752.02   33.40
   2  -2   4  864.51   32.90
   2  -2   4  819.32   32.70
   2   2  -4  727.83   32.50
   2   2   4  811.62   33.40
  -2   2  -4  823.82   32.70
   2   2   4  827.22   32.90
  -2  -2   4  784.52   32.60
   2  -2  -4  779.22   33.20
   2  -2  -4  744.33   33.40
  -2  -2  -5  477.45   20.50
  -2   2   5  467.55   21.10
  -2  -2  -5  489.35   21.00
  -2   2   5  500.25   20.70
   2   2  -5  474.85   20.20
   2  -2   5  484.65   20.50
   2  -2   5  496.85   20.30
  -2  -2   5  462.55   20.30
  -2   2  -5  481.25   20.30
   2   2   5  467.95   21.00
   2   2   5  482.45   20.50
   2  -2  -5  474.65   20.70
   2  -2   6  161.98    7.90
  -2  -2  -6  163.48    8.30
  -2  -2  -6  156.38    7.90
   2  -2   6  163.38    7.80
  -2   2   6  163.08    8.20
  -2   2   6  151.18    8.50
   2   2  -6  159.98    7.50
   2   2   6  156.88    8.50
   2  -2  -6  155.58    8.10
  -2   2  -6  180.88    7.90
  -2  -2   6  154.98    8.00
  -2  -2   6  150.78    7.70
   2  -2  -6  156.88    8.50
   2   2   6  159.48    8.00
  -2   2  -6  152.48    8.00
  -2  -2  -7 1871.41   79.09
  -2   2   7 1934.31   78.79
   2  -2   7 1982.80   78.49
  -2  -2  -7 1876.71   78.69
  -2   2   7 1918.61   79.39
   2  -2   7 1897.11   78.79
   2   2  -7 1845.42   78.39
  -2   2  -7 1971.00   78.49
  -2  -2   7 1803.22   78.59
  -2  -2   7 1976.70   78.69
   2   2   7 1938.61   78.69
   2  -2  -7 1886.41   79.29
   2  -2  -7 1855.21   78.79
  -2   2  -7 2036.00   78.69
   2   2   7 1903.61   79.39
  -2  -2  -8  235.38   11.60
   2  -2   8  238.18   11.30
   2  -2   8  241.58   11.50
   2   2  -8  218.58   11.10
  -2  -2  -8  245.28   11.90
  -2   2   8  237.68   11.60
  -2   2   8  218.78   12.00
  -2   2  -8  218.78   11.20
   2  -2  -8  234.18   11.70
   2   2   8  241.08   11.50
  -2  -2   8  214.28   11.20
  -2  -2   8  251.37   11.60
  -2   2  -8  257.77   11.30
   2  -2  -8  232.98   12.10
   2   2   8  235.58   12.30
  -2  -2  -9    6.60    2.70
  -2  -2  -9    2.40    3.00
  -2   2   9    7.60    3.80
  -2   2   9    6.40    2.70
   2  -2   9    7.10    2.90
   2  -2   9   11.40    2.70
   2   2  -9   -0.10    2.30
  -2  -2   9    7.90    2.70
   2  -2  -9    6.70    3.10
   2   2   9    6.40    2.60
  -2  -2   9    1.40    2.70
   2  -2  -9    6.30    2.80
   2   2   9   10.40    3.70
  -2   2  -9    7.30    2.50
  -2   2  -9    8.50    2.50
  -2   2  10   46.80    5.60
  -2  -2 -10   37.40    4.80
   2   2 -10   41.70    4.20
  -2  -2 -10   42.00    4.70
   2  -2  10   44.60    5.20
  -2   2  10   38.60    4.50
   2  -2  10   48.70    4.50
  -2  -2  10   31.90    4.20
  -2   2 -10   38.00    4.10
   2  -2 -10   37.40    4.70
   2  -2 -10   45.50    5.50
  -2   2 -10   49.99    5.10
  -2  -2  10   45.50    5.00
   2   2  10   43.40    4.60
   2   2  10   51.89    6.00
  -2  -2 -11   -3.00    3.20
  -2   2  11    0.80    3.40
  -2  -2 -11    2.50    3.20
   2   2 -11   -4.80    2.50
  -2   2  11   -0.90    4.20
   2  -2 -11   -1.20    3.00
   2  -2 -11   -2.30    3.70
  -2  -2  11    1.50    4.30
  -2   2 -11   -1.60    2.90
  -2  -2  11    0.20    3.40
   2   2  11    4.80    4.20
  -2   2 -11   -3.20    2.70
   2   2  11   -0.70    3.00
  -2  -2 -12   79.39    7.90
   2  -2  12   66.59    7.70
   2   2 -12   69.99    6.50
  -2   2  12   73.29    8.90
  -2   2  12   81.59    8.00
   2  -2  12   84.69    7.60
  -2  -2 -12   73.39    7.80
  -2   2 -12   60.99    7.10
  -2   2 -12   77.79    6.80
   2  -2 -12   72.09    7.80
   2   2  12   67.69    7.60
   2  -2 -12   67.89    8.10
   2   2  12   75.29    8.70
  -2  -2  12   90.29    7.90
  -2  -2  12   72.69    7.40
   2   2 -13   38.70    5.00
  -2  -2 -13   32.10    5.70
   2  -2  13   31.70    5.90
  -2   2  13   29.70    4.80
  -2  -2 -13   31.70    5.00
   2  -2  13   40.80    5.20
  -2   2  13   28.70    6.10
   2  -2 -13   32.30    5.90
  -2  -2  13   32.30    5.20
  -2  -2  13   34.10    7.60
  -2   2 -13   35.00    4.60
   2   2  13   30.70    5.00
  -2   2 -13   32.30    4.70
   2   2  13   35.30    6.80
   2  -2  14   49.10    7.40
   2   2 -14   47.70    5.80
   2  -2  14   59.49    6.10
  -2   2  14   50.69    8.30
  -2   2  14   50.69    6.40
  -2  -2 -14   45.20    6.50
  -2  -2 -14   41.10    5.90
  -2   2 -14   59.69    6.30
   2   2  14   52.59    5.90
   2   2  14   42.70    7.40
   2  -2 -14   53.79    7.30
  -2   2 -14   40.00    5.50
  -2  -2  14   47.60    7.00
  -2  -2  14   49.80    6.10
  -2   2  15  138.09   12.60
   2  -2  15   94.59   10.30
  -2   2  15   86.69   10.60
  -2  -2 -15   99.29   10.70
   2   2 -15  114.59    9.10
   2  -2  15  106.29   10.50
  -2  -2 -15  105.59   10.30
  -2   2 -15   82.69    9.80
  -2   2 -15  108.19    9.30
   2   2  15   98.59   10.30
   2  -2 -15  103.59    9.70
  -2  -2  15   98.79   10.70
  -2  -2  15  107.29   10.90
   2   2  15   89.19   10.60
   2  -2  16  408.46   21.30
  -2   2  16  402.46   23.50
  -2  -2 -16  448.46   22.20
  -2   2  16  397.36   21.40
   2  -2  16  425.66   22.90
  -2  -2 -16  415.36   22.10
   2   2 -16  425.06   20.80
  -2   2 -16  464.15   21.20
   2   2  16  407.76   21.20
  -2  -2  16  386.56   22.20
   2  -2 -16  407.36   21.90
  -2   2 -16  427.26   21.40
   2   2  16  380.16   23.00
  -2  -2  16  433.36   21.80
  -2   2  17   33.20    9.20
  -2  -2 -17   33.70    7.10
   2   2 -17   40.20    6.60
   2  -2  17   37.60    7.70
   2  -2  17   44.20    9.30
  -2  -2 -17   36.80    7.40
   2   2  17   43.90   10.10
  -2  -2  17   37.60    7.50
   2  -2 -17   44.40    8.20
  -2   2 -17   46.20    7.10
  -2  -2  17   33.10    8.80
   2  -2  18   41.10   10.10
  -2   2  18   21.70   10.00
  -2  -2 -18   10.90    7.30
   2   2 -18   28.60    6.40
  -2  -2 -18   14.90    7.20
  -2   2 -18    8.80    6.50
  -2  -2  18   38.70    9.60
   2   2  18   16.80    9.90
   2  -2 -18   22.30    8.00
  -2  -2 -19   18.40    7.70
   2   2 -19   11.00    6.50
  -2  -2 -19   10.40    8.00
   2  -2  19   18.60   10.40
  -2   2  19    2.50   10.80
  -2   2 -19   12.00    6.90
   2  -2 -19   19.30    8.40
  -2  -2  19   -4.20   10.50
  -2  -2 -20   85.09   18.70
  -2  -2 -20   54.79   10.70
   2  -2  20   58.69   16.00
   2   2 -20   93.99   10.00
  -2  -2  20   77.29   13.70
   2  -2 -20   75.19   11.10
  -2   2 -20  117.99   12.80
  -2  -2 -21   -0.60    8.50
   2   2 -21   -6.50    7.40
   2  -2 -21  -10.90   13.60
  -2  -2  21   36.60   14.00
   2   2 -22   -1.70    9.10
  -2  -2 -22    8.80   11.00
   2  -2 -22    5.80   10.40
  -3  -2   0    0.70    0.70
   3   2   0    1.10    1.00
  -3  -2   0    2.20    0.90
   3   2   0    0.10    0.70
  -3   2   0    0.60    0.80
   3  -2   0    2.30    1.00
  -3  -2  -1    7.60    1.20
  -3  -2  -1    6.80    1.10
   3  -2   1    8.30    1.10
  -3   2   1    6.20    1.40
   3   2   1    8.20    1.20
  -3   2  -1    6.50    1.00
  -3  -2   1    5.60    1.30
   3  -2  -1    3.10    1.40
   3   2   1    6.50    1.30
   3  -2   2  291.47   12.30
  -3  -2  -2  279.97   12.60
  -3  -2  -2  304.77   12.50
  -3   2  -2  273.77   12.30
   3   2   2  299.47   12.70
   3   2   2  292.77   12.40
   3  -2   3    0.10    1.00
  -3  -2  -3    1.20    1.00
   3   2  -3    2.10    0.80
  -3  -2  -3   -0.80    1.30
   3  -2  -3    1.00    1.80
  -3   2  -3   -0.40    0.90
   3   2   3   -0.40    1.40
   3   2   3    0.70    1.00
   3  -2   4    2.90    1.20
  -3   2   4    3.90    2.00
  -3  -2  -4    3.70    1.30
  -3  -2  -4    3.90    1.80
  -3   2   4    1.70    1.60
   3  -2   4    7.10    1.50
   3   2  -4    4.70    1.10
  -3   2  -4    2.60    1.20
  -3  -2   4    2.30    1.10
   3   2   4    2.40    1.30
   3   2   4    5.10    1.90
   3  -2  -4    3.00    2.10
  -3   2   5    8.20    2.40
  -3   2   5    6.50    2.00
   3  -2   5    9.00    1.70
  -3  -2  -5    3.10    1.50
   3   2  -5    3.00    1.20
   3  -2   5    7.90    1.60
  -3  -2  -5    7.40    2.00
  -3   2  -5    3.10    1.70
   3  -2  -5    6.40    2.50
   3   2   5    6.40    2.20
  -3  -2   5    5.10    1.50
   3   2   5    5.00    1.60
   3  -2   6    3.30    1.70
  -3  -2  -6    2.60    2.10
  -3   2   6   -0.70    1.90
  -3   2   6    2.10    2.40
  -3  -2  -6    1.70    1.50
   3  -2   6    4.50    1.50
   3   2  -6    0.80    1.30
  -3  -2   6    4.00    1.60
  -3   2  -6    4.40    1.60
   3  -2  -6    1.30    2.30
   3   2   6    1.50    1.60
   3   2   6    4.80    2.40
  -3  -2  -7   25.60    3.60
   3   2  -7   14.80    2.40
   3  -2   7   18.30    2.50
  -3   2   7   25.50    3.70
   3  -2   7   24.40    3.00
  -3   2   7   22.40    3.20
  -3  -2  -7   18.80    2.60
   3   2   7   29.70    4.00
   3   2   7   25.80    2.90
   3  -2  -7   23.20    3.60
  -3   2  -7   29.30    3.10
  -3  -2   7   21.10    2.90
  -3   2  -7   21.30    2.50
  -3  -2   7   18.00    2.70
  -3   2   8   -2.60    2.70
  -3  -2  -8   -5.00    2.00
  -3   2   8    0.70    2.40
  -3  -2  -8    1.00    2.60
   3  -2   8    2.10    2.50
   3  -2   8   -1.80    1.90
  -3   2  -8    0.60    2.00
  -3  -2   8   -0.90    2.10
  -3   2  -8   -3.20    1.80
   3   2   8    0.90    2.90
   3   2   8   -0.70    1.90
  -3  -2   8    0.10    2.40
   3  -2  -8   -2.70    2.60
  -3  -2  -9  172.48   10.00
  -3   2   9  187.88   10.00
   3   2  -9  163.58    9.00
   3  -2   9  185.68    9.80
  -3  -2  -9  164.78    9.60
  -3   2   9  167.28   10.10
   3  -2   9  165.88   10.90
  -3   2  -9  210.88    9.60
  -3   2  -9  172.98    9.20
   3   2   9  173.38    9.50
  -3  -2   9  193.58    9.80
  -3  -2   9  157.38    9.40
   3  -2  -9  152.08    9.80
   3  -2  10  841.32   37.90
   3   2 -10  908.61   37.10
  -3  -2 -10  871.01   37.40
  -3   2  10  886.11   38.30
   3  -2  10  881.71   37.10
  -3  -2 -10  886.11   37.80
  -3  -2  10  841.12   37.40
  -3  -2  10  869.81   37.40
  -3   2 -10  910.61   37.30
   3  -2 -10  846.72   38.10
   3   2  10  839.52   38.30
  -3   2 -10  851.31   37.10
   3  -2  11    8.30    3.90
  -3  -2 -11    5.50    3.70
   3  -2  11    7.20    3.30
  -3   2  11    3.70    4.50
   3   2 -11    3.30    2.80
  -3   2  11    3.60    3.50
  -3  -2 -11    8.50    3.30
   3  -2 -11    0.30    3.70
  -3  -2  11    7.30    3.80
  -3   2 -11    5.40    3.10
   3   2  11    5.90    3.20
  -3   2 -11   14.20    3.60
   3   2  11    1.40    4.60
   3  -2  12    5.60    4.20
  -3  -2 -12   -3.50    3.60
   3   2 -12   -5.50    3.10
  -3   2  12    5.30    5.00
   3  -2  12   -3.70    3.00
  -3   2  12   -2.40    3.50
  -3  -2 -12   -9.20    3.50
  -3  -2  12   -2.10    3.90
   3   2  12   -5.10    3.10
  -3   2 -12   -2.90    3.10
   3   2  12    4.40    4.60
  -3  -2  12    0.90    3.60
   3  -2 -12   -6.50    3.80
  -3   2 -12    3.10    3.40
  -3   2  13   51.29    5.90
   3  -2  13   63.49    7.30
   3  -2  13   55.39    5.70
  -3  -2 -13   49.20    5.70
   3   2 -13   59.09    6.40
  -3  -2 -13   50.69    6.40
  -3   2  13   58.99    7.90
  -3   2 -13   65.39    7.20
  -3  -2  13   55.49    7.90
   3  -2 -13   45.70    6.50
  -3   2 -13   55.09    6.70
  -3  -2  13   49.10    6.10
   3   2  13   62.89    7.40
   3   2  13   54.79    5.80
  -3   2  14   34.50    5.50
  -3   2  14   36.50    7.40
  -3  -2 -14   41.20    6.30
   3  -2  14   45.70    6.90
   3  -2  14   37.30    5.40
   3   2 -14   30.00    5.20
  -3  -2 -14   36.90    6.00
   3   2  14   20.60    4.60
   3  -2 -14   33.80    6.80
  -3   2 -14   32.10    5.30
   3   2  14   35.40    7.60
  -3  -2  14   26.20    6.50
  -3   2 -14   37.40    5.60
  -3  -2  14   23.90    5.30
   3  -2  15    0.50    4.30
   3   2 -15   -5.80    4.10
  -3  -2 -15   -2.50    4.90
  -3   2  15   -6.00    6.90
  -3   2  15   -2.30    4.60
  -3  -2 -15   -3.00    5.10
   3  -2  15   13.90    6.50
   3   2  15    5.10    7.00
   3  -2 -15   -0.90    5.10
  -3   2 -15    3.10    4.70
  -3   2 -15   -6.50    4.30
  -3  -2  15   -0.90    4.80
  -3  -2  15   -8.40    5.70
   3   2  15   -0.90    4.40
   3  -2  16   91.99   10.20
   3  -2  16   72.39    9.50
   3   2 -16   78.49    9.20
  -3   2  16   89.99   11.00
  -3   2  16   75.79    8.00
  -3  -2 -16   87.49    9.90
  -3  -2 -16   72.89    8.20
  -3  -2  16   95.49    8.90
  -3  -2  16   89.79   10.00
   3   2  16   91.79   10.10
  -3   2 -16   95.59   10.40
   3   2  16   89.59   11.00
  -3   2 -16  116.29   10.00
   3  -2 -16  101.09   11.10
  -3  -2 -17    3.90    6.60
   3  -2  17    1.00    8.10
  -3   2  17    4.10    8.80
   3   2 -17   -5.40    5.00
  -3  -2 -17   -1.20    6.00
   3   2  17   -6.30    8.50
  -3   2 -17   -4.40    5.70
  -3   2 -17    1.20    5.70
  -3  -2  17   -5.50    9.30
   3  -2 -17   -0.70    6.80
  -3  -2  17    7.70    7.90
  -3  -2 -18  269.17   18.70
   3  -2  18  237.18   20.00
  -3   2  18  257.77   21.20
  -3  -2 -18  327.17   18.50
   3   2 -18  309.47   16.80
  -3   2 -18  276.27   17.90
  -3   2 -18  308.27   17.10
  -3  -2  18  286.37   20.40
   3   2  18  239.68   21.00
   3  -2 -18  277.17   18.00
  -3  -2 -19    4.50    7.40
  -3  -2 -19   -7.40    6.90
  -3   2  19  -23.60   11.30
   3  -2  19    9.30   10.40
   3   2 -19  -11.80    6.20
   3  -2 -19   13.50    7.90
  -3  -2  19    5.50   10.30
  -3  -2 -20   64.59   10.80
  -3  -2 -20   63.79   12.50
   3   2 -20   80.19    9.40
  -3  -2  20   59.59   13.50
   3  -2 -20   69.39   11.00
  -3  -2 -21  -11.90    8.70
  -3  -2 -21  -12.00    9.10
   3   2 -21   -0.60    7.60
   3  -2 -21    7.20    9.60
  -3  -2  21   -2.20   12.90
   3   2 -22  107.09   12.00
  -3  -2 -22   80.69   13.00
  -3  -2 -22   69.49   13.50
   3  -2 -22   81.89   12.20
  -4  -2   0    0.70    1.20
   4  -2   0    1.80    1.40
   4   2   0   -0.50    1.30
   4   2   0    2.20    1.00
  -4   2   0    0.80    1.10
  -4   2   1  770.82   32.20
  -4  -2  -1  811.52   32.00
  -4  -2  -1  774.02   31.90
   4  -2   1  784.72   32.00
   4   2  -1  722.13   32.10
   4   2   1  780.02   32.00
  -4   2  -1  764.62   31.90
  -4  -2   1  773.52   32.20
   4  -2  -1  741.63   32.30
   4   2   1  790.72   32.00
  -4   2   2   16.50    2.30
  -4  -2  -2   28.10    2.50
  -4  -2  -2   24.10    2.40
   4  -2   2   27.70    2.40
   4   2   2   26.00    2.50
   4   2   2   31.10    2.60
  -4   2  -2   24.60    2.30
   4  -2   3 2470.65  103.19
   4   2   3 2551.84  103.69
  -4   2  -3 2467.35  103.19
   4  -2  -3 2694.73  104.09
   4   2   3 2501.15  103.39
   4  -2   4  309.07   13.00
   4   2  -4  263.47   12.50
   4  -2   4  287.27   12.70
  -4  -2  -4  292.47   12.90
  -4  -2  -4  301.17   13.20
  -4   2  -4  282.07   12.90
   4   2   4  283.77   12.80
   4   2   4  304.77   13.30
  -4  -2  -5  201.98    9.70
   4   2  -5  188.28    9.00
   4  -2   5  212.38    9.50
  -4   2   5  206.68    9.80
  -4  -2  -5  192.08    9.30
   4  -2   5  193.78    9.20
  -4   2   5  206.98   10.10
   4   2   5  197.28    9.40
  -4   2  -5  195.08    9.10
   4  -2  -5  177.08    9.90
   4   2   5  206.68   10.00
   4  -2   6  294.67   13.40
  -4  -2  -6  289.27   13.20
   4  -2   6  297.87   13.10
  -4  -2  -6  309.07   13.70
  -4   2   6  295.97   13.70
  -4   2   6  300.07   14.00
   4   2  -6  274.07   12.90
  -4   2  -6  285.07   13.00
   4   2   6  297.07   13.30
   4   2   6  296.47   14.00
   4  -2  -6  270.27   13.80
  -4  -2   6  290.17   13.00
   4  -2   7  200.58    9.80
  -4  -2  -7  196.28   10.20
   4   2  -7  177.78    9.30
  -4   2   7  199.28   10.60
   4  -2   7  206.18    9.60
  -4  -2  -7  204.58    9.80
  -4   2   7  192.68   10.20
   4  -2  -7  181.98   10.30
  -4   2  -7  192.48    9.40
   4   2   7  189.98   10.40
  -4  -2   7  197.08    9.50
   4   2   7  205.38    9.80
  -4   2   8    2.80    3.00
  -4  -2  -8    4.20    2.90
   4  -2   8    4.50    2.80
   4  -2   8    4.80    2.20
  -4  -2  -8   -0.60    2.20
  -4  -2   8    2.60    2.40
   4  -2  -8   -1.90    3.00
   4   2   8    7.40    3.30
  -4  -2   8    8.80    2.80
  -4   2  -8    5.40    2.00
   4   2  -9   96.29    6.40
   4  -2   9  109.19    6.90
  -4  -2  -9   94.39    7.10
  -4   2   9   98.99    7.70
   4  -2   9  108.99    7.40
  -4   2   9  125.59    8.30
  -4  -2  -9  101.29    7.60
   4  -2  -9   98.29    7.50
   4   2   9  104.49    7.10
  -4   2  -9   98.69    6.80
  -4   2  -9  111.89    6.70
  -4  -2   9   92.99    6.80
   4   2   9  113.59    8.20
   4  -2  10   21.70    3.50
  -4   2  10   21.70    4.40
  -4   2  10   18.00    4.50
   4  -2  10   21.10    4.00
  -4  -2 -10   21.40    4.10
   4   2 -10   16.60    3.30
  -4  -2 -10   12.80    3.40
  -4   2 -10   21.10    3.40
  -4  -2  10   24.10    4.00
   4   2  10   18.10    3.60
   4   2  10   27.50    4.90
  -4   2 -10   24.60    3.90
  -4  -2  10   15.00    3.80
   4  -2 -10   14.80    4.50
  -4  -2 -11  385.86   18.70
   4  -2  11  378.56   17.80
   4   2 -11  368.76   17.60
  -4   2  11  379.16   19.30
  -4   2  11  387.66   18.60
   4  -2  11  387.66   18.70
  -4  -2 -11  379.16   18.20
  -4   2 -11  406.86   18.20
   4   2  11  364.36   18.00
  -4  -2  11  365.66   18.10
   4  -2 -11  379.06   18.90
  -4  -2  11  404.06   18.60
  -4   2 -11  386.36   17.90
   4   2  11  348.67   19.00
   4  -2  12   29.50    5.50
  -4   2  12   33.20    5.20
  -4  -2 -12   33.10    5.30
   4   2 -12   23.30    4.20
   4  -2  12   23.50    4.10
  -4   2  12   26.70    6.00
  -4  -2 -12   30.20    4.90
  -4   2 -12   31.80    4.40
  -4   2 -12   33.00    4.90
   4   2  12   23.40    4.00
  -4  -2  12   26.80    4.90
   4   2  12   28.10    6.10
   4  -2 -12   21.00    5.30
  -4  -2  12   23.60    4.70
  -4  -2 -13    2.90    4.30
  -4   2  13   -4.80    4.20
  -4   2  13   -4.90    5.40
   4  -2  13   -1.90    4.80
   4   2 -13   -8.10    3.50
   4  -2  13   -2.00    3.30
  -4  -2 -13   -1.10    3.80
   4  -2 -13   -2.50    4.90
  -4   2 -13   -1.40    3.30
  -4   2 -13    0.40    4.00
   4   2  13   -2.90    5.10
   4   2  13    0.60    3.30
  -4  -2  13   -3.70    4.10
  -4  -2  13   -2.30    4.80
  -4  -2 -14   -0.80    4.70
  -4  -2 -14    4.10    4.70
   4  -2  14   10.20    5.60
   4  -2  14    3.50    3.90
   4   2 -14   -5.00    4.00
  -4   2  14   11.50    6.50
  -4   2  14    0.70    4.70
  -4   2 -14   -3.20    4.00
  -4   2 -14    8.00    4.40
  -4  -2  14   -9.50    5.10
   4   2  14    1.10    4.00
   4   2  14    7.00    7.00
   4  -2 -14    3.10    5.60
  -4  -2  14    6.60    4.80
  -4  -2 -15   40.40    6.60
   4  -2  15   50.29    8.30
   4   2 -15   40.60    5.90
  -4   2  15   70.39    9.40
  -4   2  15   43.90    6.40
  -4  -2 -15   46.30    7.40
   4  -2  15   51.69    6.20
   4  -2 -15   54.69    7.60
  -4   2 -15   40.90    6.20
  -4   2 -15   48.50    6.40
  -4  -2  15   36.30    6.20
  -4  -2  15   49.30    7.60
   4   2  15   36.50    5.60
   4   2  15   52.49    9.10
   4  -2  16   45.20    6.10
  -4  -2 -16   58.89    8.00
   4   2 -16   55.29    6.90
   4  -2  16   55.39    8.60
  -4   2  16   43.60    7.00
  -4   2  16   75.99   10.30
  -4  -2 -16   44.90    7.30
  -4   2 -16   77.19    8.00
  -4  -2  16   53.39    8.80
   4   2  16   64.29    9.90
   4  -2 -16   50.09    8.00
  -4   2 -16   66.79    7.50
   4   2  16   52.19    7.00
  -4  -2  16   52.59    7.30
   4   2 -17   28.10    6.10
  -4  -2 -17   23.80    7.00
  -4  -2 -17   37.70    7.50
   4  -2  17   12.90    8.80
  -4   2  17   34.20    9.90
  -4   2 -17   16.40    6.20
  -4  -2  17   21.60    8.70
   4  -2 -17   25.60    7.90
   4   2  17   37.00    9.30
  -4  -2 -18  125.59   12.00
  -4  -2 -18  117.99   13.70
   4  -2  18  101.19   12.20
  -4   2  18  116.39   14.20
   4   2 -18  120.69   10.90
  -4   2 -18  113.09   13.00
  -4  -2  18   98.49   12.30
   4  -2 -18  124.19   13.30
  -4  -2 -19   32.40    8.50
  -4   2  19   38.30   12.40
   4  -2  19   17.60   11.90
  -4  -2 -19   28.70    8.30
   4   2 -19   21.50    7.00
  -4   2 -19   33.40    8.40
   4  -2 -19   24.50    8.40
  -4  -2  19   21.90   10.60
  -4  -2 -20   -9.10    8.40
   4   2 -20    5.00    7.00
  -4  -2 -20   -0.40    8.40
  -4   2  20   17.00   18.70
   4  -2 -20    4.20    8.50
  -4  -2  20   10.20   12.30
   4   2 -21   -5.70    7.60
  -4  -2 -21    1.10    9.50
  -4  -2  21  -20.10   12.90
   4  -2 -21    4.70    9.00
  -4  -2 -22   -0.30    9.80
   4   2 -22    4.10    8.50
  -4  -2 -22  -13.90   10.60
   4  -2 -22    4.70   10.00
   5  -2   0    0.70    1.50
   5   2   0    0.40    1.50
  -5  -2   0    0.20    1.20
  -5   2   0   -0.10    1.30
   5  -2   1 1033.40   42.20
   5   2  -1  998.50   42.30
  -5   2   1  954.20   42.90
  -5  -2  -1 1032.60   42.10
  -5   2  -1 1031.50   42.00
  -5  -2   1 1045.00   42.40
   5  -2  -1  983.30   42.50
   5   2   1 1028.10   42.20
   5   2   1 1057.09   42.10
  -5  -2  -2  179.68    9.30
   5  -2   2  196.58    8.90
  -5   2   2  183.88    9.60
   5   2   2  189.98    9.00
   5   2   2  199.08    9.00
  -5   2  -2  198.88    8.90
  -5  -2   2  198.98    9.40
   5  -2   3  289.37   12.80
  -5  -2  -3  295.67   12.90
  -5  -2  -3  308.27   13.10
  -5   2   3  283.47   13.60
  -5   2  -3  271.17   13.20
   5   2   3  296.47   12.90
   5   2   3  290.17   13.10
  -5  -2  -4   62.39    4.20
   5  -2   4   53.19    3.80
   5   2  -4   53.59    3.50
  -5  -2  -4   52.39    3.80
   5   2   4   59.09    4.20
   5  -2  -4   52.99    4.50
   5   2   4   57.19    4.00
  -5   2  -4   52.29    3.60
  -5  -2  -5  240.58   11.20
   5   2  -5  221.78   10.50
  -5  -2  -5  238.38   10.80
   5  -2   5  229.48   10.60
   5  -2   5  234.48   10.90
   5  -2  -5  232.58   11.60
   5   2   5  227.88   10.80
  -5   2  -5  225.88   10.50
   5   2   5  226.38   11.20
  -5  -2  -6  601.14   24.60
  -5  -2  -6  548.15   24.20
   5  -2   6  569.84   24.00
   5  -2   6  581.54   24.40
   5   2  -6  529.85   23.90
  -5   2   6  573.24   24.60
  -5   2  -6  554.84   23.90
   5   2   6  564.34   24.20
   5  -2  -6  548.65   24.90
   5   2   6  547.75   24.80
  -5  -2  -7   22.80    2.80
  -5   2   7   22.30    3.90
  -5   2   7   17.00    3.20
   5  -2   7   19.00    3.00
   5   2  -7   16.30    2.50
   5  -2   7   15.60    2.40
  -5  -2  -7   21.90    3.40
  -5   2  -7   18.00    2.50
   5   2   7   18.70    3.70
   5   2   7   24.10    3.00
   5  -2  -7   17.00    3.80
   5  -2   8  142.59    8.60
  -5  -2  -8  126.79    8.00
   5  -2   8  158.58    8.50
  -5   2   8  149.79    9.00
  -5  -2  -8  142.99    8.30
  -5   2   8  147.79    9.00
   5   2   8  137.09    8.00
   5  -2  -8  112.39    8.50
  -5  -2   8  134.79    7.60
  -5   2  -8  134.29    7.70
   5  -2   9  337.87   15.60
  -5   2   9  312.77   16.40
  -5   2   9  351.16   16.50
   5  -2   9  319.07   16.30
  -5  -2  -9  347.67   16.00
  -5  -2  -9  360.86   16.50
   5   2  -9  328.67   15.40
   5   2   9  341.37   15.80
   5   2   9  323.17   16.70
  -5  -2   9  337.47   15.70
   5  -2  -9  312.67   16.60
  -5   2  -9  334.27   15.50
  -5  -2   9  335.37   16.30
  -5   2  10 1144.69   49.00
   5   2 -10 1102.59   48.20
  -5  -2 -10 1189.98   49.20
  -5   2  10 1170.38   49.60
  -5  -2 -10 1134.19   48.60
   5  -2  10 1112.19   48.90
   5  -2 -10 1146.59   49.50
  -5  -2  10 1190.08   49.00
   5   2  10 1120.89   49.60
  -5  -2  10 1145.49   48.50
   5   2  10 1160.18   48.50
  -5   2 -10 1152.98   48.30
   5   2 -11    2.00    2.90
   5  -2  11    5.90    4.20
  -5   2  11    1.60    4.00
  -5  -2 -11    5.10    3.60
  -5   2  11    3.20    4.60
  -5  -2 -11    9.40    3.40
   5  -2  11    5.50    3.00
   5  -2 -11    2.70    4.20
  -5  -2  11    1.90    3.70
  -5   2 -11    3.80    3.00
   5   2  11    6.40    4.50
  -5  -2  11    3.90    3.60
   5   2  11    6.40    3.20
  -5  -2 -12   93.19    8.50
   5  -2  12   85.09    7.80
   5  -2  12   90.39    9.00
   5   2 -12   94.29    7.20
  -5  -2 -12   92.19    8.30
  -5   2  12  104.49    9.60
  -5   2  12   83.49    9.00
  -5  -2  12   81.09    8.90
   5  -2 -12  100.29    9.10
   5   2  12   90.89    8.10
   5   2  12   89.69    9.10
  -5  -2  12   90.69    8.10
  -5   2 -12  100.19    8.00
   5  -2  13  100.69   10.10
  -5  -2 -13  110.29    8.80
  -5   2  13   97.29   10.60
   5  -2  13   97.79    8.50
   5   2 -13   94.69    7.90
  -5   2  13   84.59   10.00
  -5  -2 -13   96.29    9.10
  -5   2 -13  112.39    8.70
   5   2  13   91.09    8.70
  -5  -2  13   93.69    9.70
  -5  -2  13   92.49    9.10
   5   2  13   97.89   10.10
   5  -2 -13   97.79    9.50
   5  -2  14  239.98   15.10
   5   2 -14  231.28   13.10
  -5  -2 -14  232.48   14.60
  -5  -2 -14  223.18   14.10
  -5   2  14  258.07   15.90
  -5   2  14  194.98   14.60
   5  -2  14  239.88   13.70
   5   2  14  216.58   15.30
  -5   2 -14  251.47   13.90
   5  -2 -14  239.08   14.90
   5   2  14  212.68   13.60
  -5  -2  14  238.08   14.70
  -5  -2  14  227.98   14.40
  -5  -2 -15    9.80    5.90
   5   2 -15   11.00    4.90
  -5   2  15    4.10    5.20
   5  -2  15   19.60    6.70
  -5   2  15    9.80    7.40
   5  -2  15    7.40    4.60
  -5  -2 -15   10.50    5.50
  -5  -2  15    0.40    5.20
  -5  -2  15    6.90    6.50
   5   2  15   10.20    4.40
   5   2  15   27.30    7.70
   5  -2 -15   10.90    6.40
  -5   2 -15   10.30    5.10
  -5  -2 -16   71.79    8.70
   5   2 -16   92.79    9.10
   5  -2  16   87.59    9.80
  -5  -2 -16   98.59   10.30
  -5   2  16  107.69   11.80
   5  -2  16   95.69   10.70
  -5   2 -16   99.19   10.60
  -5  -2  16  105.19   10.40
   5   2  16   84.99   10.90
   5   2  16   66.29    8.80
  -5  -2  16   79.79    8.70
   5  -2 -16   94.59   11.20
   5   2 -17   -0.80    5.30
  -5  -2 -17    7.90    6.40
  -5  -2 -17    2.00    6.20
  -5   2  17   11.50    9.40
   5  -2  17   16.90    8.60
  -5  -2  17   -6.20    8.00
   5   2  17   21.90    9.50
  -5   2 -17    1.70    5.80
   5  -2 -17   -0.40    6.80
  -5  -2 -18  159.78   13.70
  -5   2  18  164.98   18.60
  -5  -2 -18  157.78   15.00
   5   2 -18  177.38   12.80
   5  -2  18  169.88   17.00
  -5  -2  18  157.68   16.90
   5  -2 -18  167.18   14.80
  -5   2 -18  166.88   14.50
   5   2 -19    8.70    6.50
  -5   2  19   18.30   12.20
   5  -2 -19    1.70    7.80
  -5  -2  19   10.90   10.80
  -5   2 -19   14.40    7.30
  -5  -2 -20  108.49   12.50
  -5  -2 -20  130.29   13.50
  -5   2  20  115.29   16.40
   5   2 -20  120.99   13.00
   5  -2 -20  129.29   14.70
  -5  -2  20  108.29   14.90
  -5   2 -20   86.29   11.60
  -5  -2 -21   35.70   10.20
   5   2 -21   29.20    8.10
  -5  -2 -21    4.10   10.80
  -5  -2  21  -26.20   12.60
  -5   2 -21   -9.80   11.30
   5  -2 -21   23.90    9.70
  -5  -2 -22   23.50   11.30
   5   2 -22   16.30    9.10
  -5  -2 -22    5.20   11.20
   5  -2 -22   37.50   11.50
  -6  -2   0    4.40    1.40
   6  -2   0    3.40    1.70
  -6   2   0    2.90    1.40
   6   2   0    1.80    1.60
   6  -2   1    1.50    1.50
  -6   2   1    1.50    1.60
  -6  -2  -1    3.30    1.40
   6   2  -1    1.70    1.80
   6   2   1    3.80    1.60
  -6  -2   1    2.50    1.60
  -6   2  -1    1.40    1.20
   6   2   1    3.10    1.30
   6  -2  -1    1.30    1.80
   6  -2   2  432.06   18.60
  -6  -2  -2  433.06   18.50
  -6   2   2  437.56   19.10
  -6  -2   2  412.16   19.00
   6   2   2  446.16   18.70
   6  -2  -2  396.86   19.10
  -6   2  -2  433.76   18.40
   6   2   2  442.36   18.70
   6  -2   3   81.19    4.80
  -6  -2  -3   81.49    4.80
  -6   2   3   73.49    5.60
  -6  -2   3   78.49    5.60
   6   2   3   81.39    4.90
  -6   2  -3   78.39    4.60
   6   2   3   81.69    5.00
  -6   2   4  715.13   33.00
  -6  -2  -4  752.72   32.30
  -6  -2  -4  809.12   32.60
   6  -2   4  763.52   32.20
   6   2   4  772.82   32.30
   6   2   4  771.72   32.60
  -6   2  -4  782.42   32.10
  -6  -2  -5   33.90    3.60
   6  -2   5   34.80    3.50
  -6  -2  -5   30.20    3.40
   6  -2   5   28.60    3.40
   6   2  -5   29.30    3.20
   6   2   5   34.10    3.90
   6   2   5   24.70    2.70
  -6   2  -5   33.90    3.20
   6  -2  -5   30.70    3.80
  -6  -2  -6  377.96   17.20
   6   2  -6  351.46   16.90
   6  -2   6  393.56   17.20
  -6  -2  -6  413.46   17.70
   6  -2   6  392.66   17.40
  -6   2  -6  379.36   17.00
   6   2   6  389.86   17.90
   6  -2  -6  380.06   18.10
   6   2   6  395.96   17.30
   6   2  -7   12.40    2.50
   6  -2   7   15.60    3.10
  -6  -2  -7   14.30    3.30
  -6  -2  -7    8.20    2.40
   6  -2   7   12.10    2.50
   6   2   7    8.20    3.90
   6  -2  -7    8.10    3.40
  -6   2  -7   11.90    2.30
   6  -2   8  621.64   30.50
  -6  -2  -8  678.33   29.40
  -6  -2  -8  721.13   29.90
   6   2  -8  611.04   30.00
  -6   2   8  702.63   29.90
   6  -2   8  691.03   29.20
  -6   2  -8  690.93   29.10
   6  -2  -8  665.33   30.20
   6   2   8  684.03   29.30
   6   2   8  709.33   30.30
   6   2  -9   10.10    3.00
   6  -2   9   13.80    3.00
  -6  -2  -9    8.50    3.00
  -6   2   9   14.70    4.30
   6  -2   9   15.30    3.60
  -6  -2  -9   16.40    3.90
   6  -2  -9   13.00    4.50
  -6   2  -9   12.90    2.90
   6   2   9    8.60    4.10
   6   2 -10   45.60    5.30
   6  -2  10   56.39    6.10
   6  -2  10   58.19    6.80
  -6  -2 -10   58.19    6.20
  -6   2  10   40.40    5.40
  -6  -2 -10   56.69    6.40
  -6   2  10   62.79    7.40
  -6  -2  10   50.69    6.10
   6  -2 -10   54.69    6.40
  -6  -2  10   58.99    5.80
   6   2  10   59.59    7.20
  -6   2 -10   50.79    5.80
   6   2  10   55.39    6.40
  -6  -2 -11   19.30    4.60
   6   2 -11   16.60    3.70
  -6  -2 -11   11.90    3.70
   6  -2  11   23.30    3.80
  -6   2  11   23.90    5.60
   6  -2  11   23.50    4.80
  -6   2  11   13.20    4.30
   6   2  11   20.90    5.20
  -6  -2  11   17.40    4.20
   6  -2 -11   16.10    5.00
  -6   2 -11   20.30    3.60
  -6  -2  11   16.70    4.40
   6   2  11   21.10    3.70
  -6  -2 -12  126.89    9.60
  -6   2  12  116.19   10.60
  -6  -2 -12  114.99    9.40
  -6   2  12  123.69   10.60
   6  -2  12  121.69    8.90
   6   2 -12  109.99    8.30
   6  -2  12  117.29    9.50
   6   2  12  128.19   10.50
  -6  -2  12  114.59   10.30
  -6   2 -12  119.69    8.80
   6   2  12  122.49    9.10
  -6  -2  12  130.29    9.00
   6  -2 -12  111.09    9.80
  -6   2  13    4.60    4.70
   6  -2  13    0.60    5.00
  -6  -2 -13    0.80    4.10
  -6  -2 -13   -4.40    4.30
  -6   2  13    0.40    5.90
   6   2 -13    2.00    4.00
   6  -2  13   -2.10    3.40
   6   2  13    3.30    3.90
  -6  -2  13   -1.90    4.60
  -6  -2  13   -1.90    4.40
   6  -2 -13   -5.80    4.90
   6   2  13   11.00    6.00
  -6   2 -13    1.00    3.90
   6   2 -14  177.08   11.20
   6  -2  14  163.68   13.30
  -6  -2 -14  182.98   12.10
  -6   2  14  189.48   14.10
   6  -2  14  181.88   12.00
  -6   2  14  152.68   13.20
  -6  -2 -14  188.48   12.60
   6   2  14  169.78   14.30
   6  -2 -14  170.18   13.00
  -6   2 -14  189.38   12.10
   6   2  14  168.08   12.00
  -6  -2  14  181.08   13.50
  -6  -2  14  179.08   14.00
   6  -2  15   13.80    7.20
   6   2 -15   16.40    5.10
  -6   2  15    8.80    7.60
  -6  -2 -15    7.60    5.40
  -6  -2 -15    8.00    5.60
   6  -2  15    8.40    4.50
  -6   2  15    5.40    5.20
   6   2  15   18.10    8.00
   6  -2 -15   10.70    6.90
  -6  -2  15    8.60    6.40
   6   2  15   15.90    4.70
  -6   2 -15   13.80    5.40
  -6  -2  15    7.70    5.60
   6   2 -16  242.38   14.50
   6  -2  16  229.08   15.00
  -6  -2 -16  259.97   16.60
  -6  -2 -16  272.57   16.40
   6  -2  16  226.68   16.60
  -6   2  16  278.07   19.00
  -6  -2  16  231.28   16.40
  -6   2 -16  253.27   15.50
   6   2  16  228.58   18.60
   6  -2 -16  260.87   16.60
  -6  -2  16  250.47   16.70
  -6  -2 -17   43.60    8.40
   6  -2  17   46.00    9.50
  -6  -2 -17   41.70    7.90
  -6   2  17   56.19   10.60
   6   2 -17   37.90    6.70
  -6   2 -17   36.60    7.30
  -6  -2  17   39.70    9.10
   6  -2 -17   35.70    8.60
   6   2 -18  242.38   15.50
  -6  -2 -18  257.97   17.50
  -6   2  18  253.87   21.10
  -6  -2 -18  228.68   17.80
  -6  -2  18  252.97   18.90
   6  -2 -18  229.18   17.30
  -6   2 -18  245.38   17.00
  -6  -2 -19  -15.90    8.80
  -6   2  19    4.90   11.90
  -6  -2 -19    9.70    8.20
   6   2 -19    1.20    6.50
  -6  -2  19   23.50   11.10
   6  -2 -19   -9.40    8.10
  -6   2 -19  -18.50    6.80
  -6   2  20   74.49   15.50
  -6  -2 -20   88.89   13.00
  -6  -2 -20   52.79   10.60
   6   2 -20   74.09    9.70
   6  -2 -20   73.39   11.40
  -6   2 -20   78.69   10.50
  -6  -2  20   91.49   13.80
  -6  -2 -21   11.00   10.40
  -6  -2 -21   18.30   10.20
   6   2 -21   14.60    8.40
  -6  -2  21   -5.60   13.80
   6  -2 -21   12.20   10.00
  -6   2 -21   20.60   15.60
   6   2 -22   59.29   10.20
  -6  -2 -22   53.99   13.20
  -6  -2 -22   37.20   12.00
  -6   2 -22   26.50   11.50
   6  -2 -22   57.59   12.40
   7  -2   0    2.10    1.90
  -7  -2   0    0.80    1.50
  -7   2   0    1.60    1.50
   7   2   0   -0.30    1.90
  -7  -2  -1  952.50   39.70
  -7   2   1  943.41   39.90
   7  -2   1  960.30   39.90
   7   2  -1  908.91   40.00
  -7  -2   1  974.80   40.00
   7   2   1 1004.50   39.60
   7  -2  -1  921.01   40.10
   7   2   1  936.31   39.80
  -7   2  -1  941.91   39.60
  -7   2   2 1094.59   45.10
   7  -2   2 1096.39   44.70
  -7  -2  -2 1076.09   44.60
   7   2   2 1071.89   44.60
   7   2   2 1077.39   44.70
  -7  -2   2 1081.29   45.10
  -7   2  -2 1049.79   44.50
   7  -2  -2 1020.70   45.20
   7  -2   3  477.45   20.80
  -7  -2  -3  474.95   20.80
  -7   2   3  471.15   21.50
  -7   2  -3  479.25   20.70
   7   2   3  490.45   21.00
  -7  -2   3  478.65   21.40
   7   2   3  484.35   20.90
   7  -2   4   21.00    2.50
  -7   2   4   21.70    3.30
  -7  -2  -4   20.40    2.40
  -7  -2   4   17.00    2.90
   7   2   4   21.10    2.60
   7   2   4   29.50    3.40
  -7   2  -4   28.10    3.10
  -7  -2  -5  121.39    7.00
   7  -2   5  119.09    6.80
   7   2  -5  114.49    6.60
  -7  -2  -5  118.69    6.80
   7  -2   5  129.69    7.00
   7  -2  -5  121.19    7.80
   7   2   5  107.19    7.10
   7   2   5  118.59    6.90
  -7   2  -5  122.69    6.60
   7  -2   6  112.39    6.80
   7  -2   6  108.39    6.60
   7   2  -6  111.69    6.40
  -7  -2  -6  107.99    6.70
  -7  -2  -6  114.19    7.00
   7   2   6  110.29    7.20
  -7   2  -6  111.29    6.40
   7  -2  -6  104.89    7.60
   7   2   6  109.29    7.50
  -7  -2  -7   28.40    3.40
   7  -2   7   30.10    3.90
   7  -2   7   29.40    3.30
  -7  -2  -7   32.20    4.10
   7   2   7   29.90    4.20
   7  -2  -7   27.00    4.60
   7   2   7   28.50    3.60
  -7   2  -7   27.70    3.10
  -7  -2  -8    9.30    3.40
   7  -2   8    3.20    2.40
   7   2  -8    4.30    2.70
  -7   2   8    8.60    3.70
   7  -2   8   10.30    3.10
  -7  -2  -8    9.30    2.70
  -7   2  -8    5.70    2.60
   7   2   8    4.60    2.80
   7   2   8    8.80    3.70
   7  -2  -8    2.50    3.60
   7  -2   9  405.66   19.00
  -7   2   9  382.56   19.30
  -7  -2  -9  401.56   18.60
   7  -2   9  367.66   19.60
  -7  -2  -9  426.96   19.10
   7   2  -9  400.76   18.30
   7  -2  -9  386.96   19.60
   7   2   9  385.06   19.40
   7   2   9  401.06   18.50
  -7   2  -9  409.26   18.30
  -7   2  10  233.18   13.60
   7  -2  10  237.18   12.40
  -7  -2 -10  239.58   12.70
  -7  -2 -10  256.17   13.30
   7  -2  10  235.28   13.10
   7   2 -10  224.08   12.00
   7  -2 -10  214.88   13.60
   7   2  10  242.78   12.70
  -7   2 -10  235.68   12.20
   7   2  10  228.88   13.50
  -7  -2 -11   -3.00    3.70
   7  -2  11    1.50    3.90
  -7   2  11   -1.60    4.10
  -7  -2 -11    0.10    3.40
   7  -2  11    1.60    3.00
   7   2 -11    1.20    3.30
  -7  -2  11   -2.80    3.90
   7   2  11   -2.80    3.00
  -7   2 -11   -0.50    3.00
   7  -2 -11   -3.20    4.40
   7   2  11   -3.10    4.80
  -7  -2 -12   98.19    8.90
   7  -2  12  109.59    9.00
  -7  -2 -12  107.39    8.60
  -7   2  12  103.19   10.30
  -7   2  12  100.59   10.00
   7  -2  12   98.69    8.40
   7   2 -12   79.69    7.60
   7   2  12   79.49    9.60
  -7  -2  12  109.79   10.20
  -7   2 -12  100.89    8.50
   7   2  12   97.79    8.70
   7  -2 -12   90.89    9.70
  -7   2  13   57.09    8.20
  -7   2  13   41.90    7.00
   7  -2  13   37.70    5.10
  -7  -2 -13   40.70    5.80
   7  -2  13   42.80    7.00
  -7  -2 -13   48.90    6.80
   7   2 -13   43.60    5.70
  -7   2 -13   45.10    5.50
   7   2  13   61.09    8.20
   7   2  13   38.90    5.20
  -7  -2  13   43.80    6.20
   7  -2 -13   56.09    7.70
   7  -2  14    4.60    6.50
  -7   2  14   -1.20    5.00
  -7   2  14   10.90    6.70
   7   2 -14   12.60    4.80
   7  -2  14   10.40    4.60
  -7  -2 -14   12.70    5.60
  -7  -2 -14    5.90    4.90
  -7   2 -14    3.30    4.70
   7   2  14    8.50    4.50
  -7  -2  14   -2.60    5.60
   7  -2 -14   14.50    6.40
   7   2  14   10.10    6.70
  -7  -2  14   14.60    7.90
   7  -2  15    3.90    7.00
  -7  -2 -15   -1.10    6.00
  -7   2  15   -0.80    7.70
   7  -2  15    5.40    4.50
  -7  -2 -15    5.00    5.30
   7   2 -15    3.50    4.80
  -7   2  15   -6.40    5.50
   7   2  15   -3.40    7.10
  -7  -2  15   17.40    6.50
  -7   2 -15   12.40    5.30
  -7  -2  15   10.10    5.70
   7   2  15   -0.30    4.30
   7  -2 -15    6.10    6.50
  -7   2  16   28.20    9.30
  -7  -2 -16   21.40    7.00
   7  -2  16   20.30    7.80
  -7  -2 -16   25.90    6.80
   7   2 -16   18.40    5.80
  -7  -2  16   22.50    7.90
  -7  -2  16   24.40    8.90
   7   2  16   28.10    9.00
  -7   2 -16   16.70    6.00
   7  -2 -16   21.50    7.40
   7  -2  17   14.10    9.40
  -7  -2 -17   35.50    7.20
   7   2 -17   28.40    6.40
  -7  -2 -17   30.10    8.20
  -7   2  17   10.90   10.10
  -7   2 -17   31.30    6.90
   7  -2 -17   21.50    7.90
  -7  -2  17   28.40    9.20
  -7  -2 -18   20.70    8.10
  -7   2  18   19.10   11.80
   7   2 -18   11.50    6.30
  -7  -2  18   21.30   10.00
   7  -2 -18    2.10    8.00
  -7   2 -18   10.30    7.20
  -7  -2 -19    4.90    8.10
  -7  -2 -19   -6.10    8.20
  -7   2  19  -15.30   11.70
   7   2 -19    1.90    6.80
  -7  -2  19  -15.70   10.60
  -7   2 -19    2.30    7.80
   7  -2 -19   -3.20    8.10
  -7   2  20    7.10   14.60
   7   2 -20    6.10    7.20
  -7  -2 -20   -1.80   10.10
  -7  -2 -20   -4.70    8.80
  -7  -2  20  -19.90   11.30
  -7   2 -20   -6.30    8.10
   7  -2 -20   16.50    9.40
  -7  -2 -21   17.80   10.30
   7   2 -21   12.60    8.40
  -7  -2 -21   -3.00    9.40
   7  -2 -21   -5.00    9.80
  -7   2 -21   10.90    9.40
   8  -2   0  248.38   12.40
  -8   2   0  256.57   11.90
  -8  -2   0  249.48   11.90
   8   2   0  242.78   12.30
  -8  -2  -1   16.10    2.20
   8   2  -1   10.90    2.80
  -8   2   1   19.30    2.70
   8  -2   1   11.20    2.50
  -8  -2   1   18.80    2.70
   8   2   1   15.40    2.70
  -8   2  -1   15.90    2.20
   8   2   1   23.60    2.70
   8  -2  -1   14.40    3.00
  -8  -2  -2  342.77   15.00
  -8   2   2  337.87   15.70
   8  -2   2  339.87   15.30
   8   2  -2  297.27   15.50
   8  -2  -2  310.77   15.90
   8   2   2  342.27   15.00
  -8   2  -2  335.27   14.90
  -8  -2   2  333.57   15.60
   8   2   2  339.57   15.30
   8  -2   3   -1.30    1.80
  -8   2   3   -3.30    2.10
  -8  -2  -3   -2.30    1.30
   8   2   3   -0.20    1.80
  -8  -2   3   -2.90    2.00
  -8   2  -3   -0.30    1.50
   8   2   3    2.00    2.10
  -8  -2  -4  123.99    6.70
   8  -2   4  111.79    6.80
  -8   2   4  112.09    8.00
  -8   2  -4  113.49    6.50
  -8  -2   4  101.09    7.50
   8   2   4  102.09    7.00
   8   2   4  118.19    6.90
  -8   2   5   60.19    6.70
   8  -2   5   64.99    5.20
  -8  -2  -5   61.99    5.10
   8  -2   5   69.09    5.20
   8   2   5   59.49    5.40
  -8   2  -5   70.59    4.90
   8   2   5   68.59    6.20
  -8  -2   5   62.39    6.40
   8   2  -6  191.08   10.90
   8  -2   6  200.08   10.20
   8  -2   6  206.88   10.60
  -8  -2  -6  208.68   10.30
   8   2   6  209.68   10.40
   8   2   6  195.48   10.70
   8  -2  -6  171.18   10.80
  -8   2  -6  203.98   10.00
   8   2  -7   11.60    2.90
   8  -2   7    7.80    2.70
   8  -2   7   13.50    3.20
  -8  -2  -7   11.50    3.40
  -8  -2  -7    8.30    2.40
   8   2   7    9.20    3.50
   8   2   7   11.20    3.00
  -8   2  -7   11.10    2.50
   8  -2  -7    9.80    4.00
  -8  -2  -8 1103.19   47.00
   8   2  -8 1061.39   46.80
  -8  -2  -8 1178.78   47.60
   8  -2   8 1150.48   47.50
   8   2   8 1112.69   47.80
   8  -2  -8 1073.89   47.90
  -8   2  -8 1083.09   46.70
   8   2   8 1127.19   47.10
  -8  -2  -9   99.99    7.70
   8  -2   9   90.49    7.40
  -8   2   9   95.39    9.10
  -8  -2  -9  102.29    7.50
   8  -2   9  102.19    7.50
   8   2  -9   90.79    7.00
   8   2   9   96.89    7.50
   8   2   9   94.09    8.70
   8  -2  -9   96.39    8.80
  -8   2  -9  103.19    7.30
   8  -2  10   -0.40    2.90
   8  -2  10    6.20    3.90
   8   2 -10    6.80    3.40
  -8  -2 -10    6.30    3.40
  -8   2  10   -2.90    3.70
  -8  -2 -10    4.90    4.10
   8   2  10    3.00    4.40
  -8   2 -10    4.50    3.00
   8   2  10    3.80    3.00
   8  -2 -10    1.80    4.50
   8  -2  11  114.69    8.60
  -8   2  11  103.99   10.40
   8  -2  11   92.89    8.60
  -8  -2 -11  117.39    8.90
  -8  -2 -11  110.79    8.80
   8   2 -11   95.59    7.90
  -8   2 -11  114.39    8.40
  -8  -2  11  120.59   10.10
   8  -2 -11  102.29    9.90
   8   2  11  101.79    8.60
   8   2  11   89.19   10.30
  -8  -2 -12  110.99    9.40
   8  -2  12  111.89    9.00
   8  -2  12  108.19    9.50
   8   2 -12  103.09    8.50
  -8  -2 -12  115.69    9.30
  -8   2  12   72.19    8.10
   8   2  12   92.69    9.00
   8  -2 -12  102.69   10.30
   8   2  12  110.29   10.40
  -8  -2  12  108.39   10.50
  -8   2 -12  100.39    8.90
   8   2 -13   -0.30    4.30
  -8  -2 -13   12.80    5.30
   8  -2  13    7.50    4.20
  -8   2  13    1.20    5.30
  -8  -2 -13    7.00    4.70
   8  -2  13   -1.60    5.30
   8   2  13    1.00    4.10
  -8  -2  13   13.40    5.50
   8  -2 -13    0.80    6.10
  -8   2 -13   11.70    4.30
   8   2  13    9.90    6.20
   8   2 -14   14.10    4.90
  -8  -2 -14   26.40    6.60
  -8  -2 -14   16.20    5.40
   8  -2  14   20.80    6.70
   8  -2  14   23.10    5.10
  -8   2  14   17.70    6.10
   8   2  14   12.70    4.60
   8  -2 -14   29.00    7.40
  -8  -2  14   18.20    6.40
   8   2  14   16.30    7.50
  -8   2 -14   25.30    5.50
  -8   2  15    2.30    9.20
  -8  -2 -15   13.50    6.30
   8  -2  15   22.30    7.70
   8  -2  15    1.70    4.30
  -8  -2 -15    6.60    5.70
   8   2 -15   -2.50    5.00
  -8   2 -15    1.20    5.40
   8   2  15   -3.50    7.20
   8  -2 -15    6.60    7.00
  -8  -2  15    6.80    5.70
  -8  -2 -16  117.99   11.30
  -8  -2 -16   87.39    9.40
   8  -2  16   72.19   10.00
   8   2 -16   97.69   10.20
   8  -2 -16  109.19   12.30
  -8   2 -16   97.69   11.60
  -8  -2 -17   29.50    7.90
   8   2 -17   22.30    6.60
  -8  -2 -17   45.20    8.50
   8  -2 -17   37.00    8.90
  -8   2 -17   31.50    7.50
  -8  -2 -18   37.00    9.00
   8   2 -18   23.80    7.00
   8  -2 -18   36.40    9.30
  -8   2 -18   36.70    8.20
  -8  -2 -19    6.10    8.90
   8   2 -19    3.80    6.90
   8  -2 -19    4.00    8.80
  -8   2 -19    6.50    7.90
   8   2 -20   73.59    9.80
  -8  -2 -20   71.49   11.30
  -8   2 -20   64.29   17.50
   8  -2 -20   61.59   11.30
  -8  -2 -21   -7.20    9.90
   8   2 -21    2.20    8.20
  -8   2 -21   -5.30    9.50
   8  -2 -21   20.00   10.80
   9   2   0   -0.50    2.60
   9  -2   0    0.90    2.60
  -9  -2   0   -0.80    1.80
  -9   2   0    0.10    1.80
   9  -2   1   83.19    6.50
  -9   2   1   81.89    6.00
   9   2  -1   74.59    6.80
  -9  -2  -1   81.69    5.60
   9   2   1   70.69    6.40
   9  -2  -1   75.79    7.00
  -9   2  -1   84.19    5.60
  -9  -2   1   86.39    6.10
   9   2  -2  373.46   19.40
  -9   2   2  437.36   19.50
   9  -2   2  432.56   19.30
   9  -2  -2  399.56   19.70
  -9   2  -2  436.66   18.80
   9   2   2  432.96   19.30
   9   2   2  431.96   18.80
  -9  -2   2  427.76   19.50
  -9  -2  -3   49.00    4.50
   9  -2   3   50.49    5.20
  -9   2   3   40.00    4.60
  -9   2  -3   49.00    4.40
   9   2   3   48.40    5.10
   9   2   3   38.60    4.30
  -9  -2   3   41.90    4.70
   9  -2   4    1.50    3.40
  -9   2   4   -3.90    2.50
  -9  -2  -4    1.20    2.00
  -9  -2   4   -3.70    2.70
  -9   2  -4    1.80    1.80
   9   2   4   -0.40    2.40
   9  -2   5   22.60    3.20
  -9  -2  -5   22.40    3.00
  -9   2   5   24.60    4.40
  -9   2  -5   21.80    3.00
   9   2   5   27.60    4.00
  -9  -2   5   19.40    3.80
   9   2   5   21.10    3.20
   9   2  -6  297.77   13.80
   9  -2   6  286.77   13.90
  -9  -2  -6  287.17   13.80
   9  -2   6  280.97   13.70
  -9   2  -6  289.87   13.60
   9  -2  -6  283.67   14.80
   9   2   6  284.77   14.30
   9   2   6  276.27   13.80
  -9  -2   6  258.27   14.80
   9  -2   7   -5.00    3.00
  -9  -2  -7   -5.90    2.20
   9   2  -7   -4.00    2.60
  -9   2  -7    1.80    2.30
   9  -2  -7   -7.10    3.90
   9   2   7   -1.70    3.30
   9   2   7   -3.30    2.60
  -9  -2  -8  135.09    8.70
   9  -2   8  138.09    9.40
   9   2  -8  136.39    8.60
   9  -2   8  150.38    8.90
   9   2   8  151.98    9.10
   9   2   8  136.79    9.50
  -9   2  -8  141.49    8.50
   9  -2  -8  134.49   10.00
   9  -2   9  138.59    8.70
  -9  -2  -9  129.79    8.70
   9  -2   9  115.99    8.70
   9   2  -9  111.39    8.30
   9   2   9  128.69    8.80
   9   2   9  130.89    9.50
   9  -2  -9  116.89    9.80
  -9   2  -9  129.59    8.40
   9  -2  10  706.13   32.60
  -9  -2 -10  774.12   32.40
   9  -2  10  734.93   32.10
   9   2 -10  702.23   32.00
  -9   2  10  727.03   33.00
  -9   2 -10  756.32   32.00
   9   2  10  736.23   32.20
   9  -2 -10  699.63   33.30
   9   2  10  712.83   33.20
  -9   2  11   29.50    5.80
  -9  -2 -11   38.80    5.90
   9   2 -11   27.70    4.90
   9  -2  11   40.80    6.20
  -9  -2 -11   31.50    4.90
   9  -2  11   36.90    4.70
   9   2  11   28.00    6.00
  -9   2 -11   34.50    4.60
   9   2  11   29.40    4.80
   9  -2 -11   29.10    6.50
   9   2 -12   79.09    8.20
   9  -2  12  102.39    9.90
  -9  -2 -12   86.39    8.80
  -9   2  12   79.99    8.50
  -9  -2 -12   78.89    9.00
   9  -2  12   72.29    8.50
   9   2  12   76.89    8.90
   9   2  12   63.79    8.70
   9  -2 -12   71.69    8.60
  -9  -2  12   78.49    8.20
  -9   2 -12   84.29    8.40
   9  -2  13   -7.60    5.60
  -9  -2 -13   -0.50    4.40
   9  -2  13   -2.80    3.90
  -9   2  13  -11.40    5.40
   9   2 -13   -0.20    4.30
  -9  -2 -13   -2.00    5.00
   9  -2 -13   -9.10    5.80
   9   2  13    1.50    6.50
  -9  -2  13   -3.70    5.30
  -9   2 -13    2.20    4.30
   9   2  13   -6.20    3.90
  -9   2  14  213.38   15.10
   9  -2  14  190.68   14.60
   9  -2  14  205.78   13.20
  -9  -2 -14  209.28   13.90
   9   2 -14  207.38   12.90
  -9  -2 -14  206.18   14.40
   9   2  14  232.38   16.70
  -9   2 -14  213.68   13.70
   9   2  14  205.18   13.40
  -9  -2  14  230.48   15.30
   9  -2 -14  221.08   14.90
   9   2 -15    3.00    5.20
   9  -2  15    5.90    7.10
  -9  -2 -15    8.60    6.30
  -9  -2 -15    4.20    5.80
  -9   2 -15    2.50    5.30
  -9  -2  15    8.00    6.70
   9   2  15    2.70    7.90
   9  -2 -15    1.20    7.00
   9   2 -16    4.80    5.70
  -9  -2 -16   15.80    6.70
   9  -2 -16   16.20    7.80
  -9   2 -16   13.10    6.30
  -9  -2 -17    2.60    7.10
   9   2 -17   -2.70    5.80
   9  -2 -17   -1.40    7.60
  -9   2 -17  -16.00    6.20
   9   2 -18  208.18   14.60
  -9  -2 -18  176.58   17.20
  -9   2 -18  198.08   16.40
   9  -2 -18  206.78   17.50
  -9  -2 -19   -0.50    8.60
   9   2 -19    1.30    6.90
   9  -2 -19    8.50    9.50
  -9   2 -19   13.60    8.50
  -9  -2 -20   55.19   11.20
   9   2 -20   40.80    9.10
   9  -2 -20   49.10   11.20
  -9   2 -20   46.90   10.30
   9   2 -21    0.10    7.80
  -9  -2 -21  -14.50   10.50
   9  -2 -21    8.50   10.80
  -9   2 -21    1.20   10.20
 -10   2   0  249.68   12.40
 -10  -2   0  269.67   12.60
  10  -2   0  226.38   14.20
  10   2   0  244.48   13.10
 -10   2   1  153.48    8.60
  10  -2   1  140.39    9.20
  10   2  -1  124.99    9.20
 -10  -2  -1  152.18    8.30
 -10   2  -1  140.19    8.10
  10  -2  -1  134.09    9.70
  10   2   1  145.19    9.10
 -10  -2   1  141.09    8.60
 -10  -2  -2    7.60    2.40
  10  -2   2    7.30    3.00
 -10   2   2   10.40    2.90
  10   2  -2    6.60    3.30
 -10   2  -2   10.80    2.40
 -10  -2   2    5.10    2.80
  10  -2  -2    6.30    3.50
  10   2   2   11.00    3.00
 -10   2   3   95.89    7.90
 -10  -2  -3  101.19    6.70
  10  -2   3  118.69    7.60
  10   2   3  103.99    6.80
 -10   2  -3   98.69    6.60
  10   2   3  103.39    7.50
 -10  -2   3  105.09    8.00
  10  -2   4  860.91   36.60
 -10   2   4  836.52   37.40
 -10  -2  -4  859.61   36.40
 -10   2  -4  854.91   36.20
  10   2   4  831.62   36.60
  10   2   4  868.01   36.70
 -10  -2   4  846.32   37.30
 -10  -2  -5    0.10    2.10
  10  -2   5    1.30    2.60
 -10   2   5   -4.90    3.10
 -10   2  -5    2.90    2.20
 -10  -2   5   -1.70    3.10
  10   2   5    1.20    2.90
  10   2   5   -0.40    2.50
 -10  -2  -6   -0.20    2.30
  10  -2   6    5.40    3.20
  10  -2   6    2.10    2.60
 -10   2   6   -3.20    3.10
 -10   2  -6    4.60    2.40
  10   2   6   -1.20    2.80
  10   2   6    4.40    3.30
 -10  -2   6   -1.20    3.30
  10  -2  -6    3.10    4.20
  10   2  -7   58.89    6.40
 -10  -2  -7   75.09    6.40
  10  -2   7   81.89    6.70
  10  -2   7   80.49    6.80
 -10  -2   7   62.19    6.90
  10   2   7   74.59    6.90
 -10   2  -7   82.29    6.40
  10  -2  -7   77.19    8.10
  10   2   7   81.39    7.30
  10  -2   8   27.50    4.00
 -10   2   8   24.50    5.20
  10   2  -8   31.40    4.50
 -10  -2  -8   26.50    3.80
  10  -2   8   33.60    5.00
 -10   2  -8   39.60    4.20
  10  -2  -8   29.80    5.90
  10   2   8   35.50    4.50
  10   2   8   28.80    5.10
 -10  -2  -9  251.87   13.30
  10  -2   9  243.88   13.50
  10  -2   9  247.18   13.30
  10   2  -9  234.58   13.00
  10   2   9  236.58   14.00
  10  -2  -9  232.38   14.40
  10   2   9  251.77   13.40
 -10   2  -9  249.78   12.90
  10  -2  10    4.90    4.30
 -10   2  10   10.20    4.90
  10   2 -10    5.70    4.00
 -10  -2 -10    5.50    3.30
  10  -2  10    2.30    3.50
 -10   2 -10    2.80    3.30
  10   2  10    4.20    3.50
  10   2  10    6.40    5.10
  10  -2 -10   -1.10    5.20
  10  -2  11  405.26   20.00
  10  -2  11  407.86   20.70
  10   2 -11  387.06   19.90
 -10  -2 -11  457.35   20.50
 -10   2  11  398.16   21.20
  10  -2 -11  403.86   21.50
  10   2  11  417.66   20.30
 -10   2 -11  426.26   20.00
  10   2  11  387.56   21.30
  10   2 -12    4.60    4.80
  10  -2  12    5.60    5.50
  10  -2  12    7.60    4.20
 -10  -2 -12   12.30    4.70
 -10   2  12    1.20    5.50
  10  -2 -12    8.40    6.30
  10   2  12   -1.10    6.50
  10   2  12    1.20    4.10
 -10   2 -12    1.00    4.00
 -10  -2  12    9.70    5.80
 -10  -2 -13    3.10    4.80
  10   2 -13   -6.30    4.70
  10  -2  13   -2.10    6.00
  10  -2  13    8.40    4.30
 -10   2  13   -9.00    5.80
  10   2  13   -5.60    6.10
 -10   2 -13    0.80    4.30
 -10  -2  13    0.40    5.70
  10   2  13   -7.80    3.70
  10  -2 -13    3.00    6.20
  10  -2  14   -5.30    4.30
 -10   2  14   -4.30    6.70
  10  -2  14   -8.30    5.90
 -10  -2 -14   -8.30    5.10
  10   2 -14   -3.60    4.90
  10   2  14    0.10    7.30
 -10   2 -14   -3.60    4.80
 -10  -2  14   10.80    6.00
  10   2  14    3.00    7.20
  10  -2 -14   -5.40    6.70
 -10  -2 -15    4.10    5.80
  10  -2  15    6.80    7.80
  10   2 -15   13.70    5.70
  10  -2 -15    2.00    7.40
 -10   2 -15    1.50    5.60
  10   2 -16   42.40    7.10
 -10  -2 -16   21.90    7.00
 -10   2 -16   22.00    6.80
  10  -2 -16   28.70    8.30
  10   2 -17   15.40    6.80
  10  -2 -17   19.20    8.70
 -10   2 -17   10.80    7.10
  10   2 -18   11.10    7.00
 -10  -2 -18   -7.60    8.00
  10  -2 -18   -5.60    8.60
 -10   2 -18   -0.40    7.90
  10   2 -19   12.00    7.30
 -10  -2 -19   -2.50    9.00
  10  -2 -19    9.20    9.50
  10   2 -20    8.60    7.90
 -10  -2 -20   -2.70   10.00
  10  -2 -20   19.50   10.90
 -10   2 -20    5.60    9.70
  11   2   0   -4.20    3.10
 -11   2   0    3.30    2.50
 -11  -2   0    4.10    2.50
  11  -2   0    2.30    3.30
 -11   2   1  328.67   15.60
  11  -2   1  308.47   16.00
 -11  -2  -1  316.27   15.20
  11   2  -1  290.57   16.00
 -11  -2   1  325.97   15.60
 -11   2  -1  335.37   15.20
  11  -2  -1  299.97   16.40
  11   2   1  310.87   15.90
 -11   2   2  536.25   24.20
 -11  -2  -2  553.24   23.60
  11   2  -2  498.65   24.40
  11  -2   2  525.65   24.20
 -11  -2   2  564.74   24.30
  11   2   2  517.75   24.20
 -11   2  -2  539.35   23.50
  11  -2  -2  485.35   24.70
  11  -2   3   30.60    4.60
 -11  -2  -3   28.80    3.60
 -11   2   3   38.10    5.10
 -11  -2   3   32.70    4.50
 -11   2  -3   37.20    4.00
  11   2   3   51.19    5.10
  11   2   3   45.10    4.70
  11  -2   4    0.30    3.10
 -11  -2  -4    5.50    2.50
 -11   2   4    0.30    3.30
 -11  -2   4    0.20    3.40
  11   2   4    4.80    3.10
 -11   2  -4    2.30    2.20
 -11   2   5   29.60    5.20
 -11  -2  -5   27.30    3.80
  11  -2   5   24.10    3.70
  11   2   5   26.00    4.20
  11   2   5   28.50    4.30
 -11  -2   5   27.70    5.00
 -11   2  -5   23.70    3.40
 -11   2   6  822.12   37.10
 -11  -2  -6  806.62   35.60
  11  -2   6  815.42   35.70
  11  -2   6  843.02   35.90
 -11   2  -6  824.62   35.40
 -11  -2   6  837.32   37.00
  11   2   6  795.82   36.00
  11   2   6  829.92   35.90
  11  -2   7    8.00    3.20
 -11   2   7    4.80    4.70
 -11  -2  -7   10.30    3.20
  11   2  -7   12.70    3.90
  11  -2   7   13.70    4.10
 -11   2  -7    7.90    2.90
  11   2   7   12.00    4.40
  11   2   7    9.30    3.50
 -11  -2   7   11.10    4.40
  11  -2  -7   14.90    5.00
  11   2  -8   23.00    4.60
 -11  -2  -8   23.20    3.90
  11  -2   8   37.70    5.20
  11  -2   8   26.10    4.00
 -11   2   8   25.70    6.00
  11   2   8   34.90    5.90
  11   2   8   30.60    4.50
 -11   2  -8   29.40    4.00
  11  -2  -8   32.80    6.00
 -11  -2   8   21.70    5.30
  11   2  -9   10.90    4.10
 -11  -2  -9   15.00    3.90
  11  -2   9   12.70    3.70
  11  -2   9    6.10    4.40
 -11   2   9    4.70    5.10
 -11   2  -9    9.50    3.40
  11   2   9   12.80    4.00
  11  -2  -9    5.70    5.70
  11   2   9    2.40    4.50
 -11  -2 -10  145.09   10.60
  11   2 -10  139.59   10.50
  11  -2  10  167.18   10.90
  11  -2  10  134.89   10.60
  11   2  10  146.79   10.80
 -11   2 -10  171.48   10.50
  11   2  10  163.18   12.40
  11  -2 -10  154.28   12.50
  11   2 -11    2.00    4.70
 -11   2  11    8.50    5.70
 -11  -2 -11    3.40    4.10
  11  -2  11   -1.10    5.20
  11  -2  11   -2.00    4.00
  11  -2 -11   -4.30    6.00
 -11   2 -11   -4.80    3.70
  11   2  11    0.50    3.90
  11   2  11   -2.60    5.80
 -11   2  12    3.60    5.40
  11   2 -12   -6.70    4.60
  11  -2  12  -11.10    5.00
 -11  -2 -12   -2.00    4.50
  11  -2  12   -7.70    3.80
 -11   2 -12    1.30    4.30
  11   2  12    2.30    4.30
  11   2  12    5.10    6.10
  11  -2 -12    5.60    6.40
  11  -2  13   22.90    6.50
 -11  -2 -13   23.60    6.00
  11  -2  13   20.90    5.40
  11   2 -13   21.90    5.60
 -11   2  13   16.00    6.40
 -11  -2  13   12.30    6.20
 -11   2 -13   25.50    5.60
  11   2  13   13.30    7.70
  11  -2 -13   18.90    7.80
  11   2  13   21.20    5.00
  11   2 -14    5.90    5.90
 -11  -2 -14    1.10    5.50
  11  -2  14   22.10    7.20
  11  -2 -14    3.70    7.60
 -11   2 -14    1.50    5.10
 -11  -2  14   -5.40    9.90
 -11  -2 -15   36.90    7.40
  11   2 -15   46.20    7.20
 -11   2 -15   58.99    7.60
  11  -2 -15   46.10    9.00
  11   2 -16   61.59    8.10
 -11  -2 -16   58.59    8.60
 -11   2 -16   60.69    8.30
  11  -2 -16   31.70    9.30
  11   2 -17   -4.00    6.80
 -11  -2 -17   13.60    7.80
  11  -2 -17   15.10    8.70
 -11   2 -17    0.90    7.40
 -11  -2 -18   29.60    9.10
  11   2 -18   10.00    7.50
  11  -2 -18    6.20    9.90
 -11   2 -18    1.90    8.50
  11   2 -19   13.40    7.90
 -11  -2 -19   15.70    9.70
 -11   2 -19   15.50    9.60
  11  -2 -19   16.50   10.50
  11   2 -20   53.19    9.30
 -11  -2 -20   47.30   11.40
 -11   2 -20   56.49   12.10
  11  -2 -20   60.89   12.30
 -12  -2   0 3881.51  154.78
  12  -2   0 3710.53  155.28
 -12   2   0 3843.82  154.68
  12   2   0 3646.44  155.08
  12  -2   1    3.90    3.70
  12   2  -1    6.00    3.90
 -12   2   1    4.60    3.00
 -12  -2  -1    1.60    2.40
  12  -2  -1    0.50    4.00
  12   2   1    1.10    3.50
 -12   2  -1    4.30    2.60
 -12  -2   1    4.00    3.10
  12   2  -2   15.40    4.40
  12  -2   2   19.30    4.10
 -12  -2  -2   19.30    3.30
 -12   2   2   16.90    3.50
  12  -2  -2   17.40    4.90
  12   2   2   21.50    3.80
 -12  -2   2   15.30    3.60
 -12   2  -2   13.30    2.90
 -12  -2  -3   63.89    5.90
 -12   2   3   47.80    5.50
  12  -2   3   63.49    7.30
  12   2   3   61.69    5.90
 -12   2  -3   56.99    5.80
  12   2   3   44.00    5.10
 -12  -2   3   60.39    7.10
  12  -2   4 1250.27   53.99
 -12  -2  -4 1235.28   53.49
 -12   2   4 1245.78   54.59
  12   2   4 1280.67   54.09
 -12  -2   4 1305.57   54.69
  12   2   4 1278.47   53.79
 -12   2  -4 1286.97   53.49
  12  -2   5   37.70    5.00
 -12  -2  -5   41.70    4.50
 -12   2   5   35.00    5.80
  12   2   5   38.20    5.10
 -12   2  -5   42.70    4.50
 -12  -2   5   21.90    4.70
  12   2   5   35.00    5.00
  12  -2   6  124.29    9.20
 -12   2   6  122.59   10.90
  12  -2   6  138.79    9.00
 -12  -2  -6  119.39    8.50
  12   2   6  118.99    9.10
 -12  -2   6  125.99   10.70
 -12   2  -6  130.29    8.60
  12   2   6  114.69    9.10
  12   2  -7   26.20    5.10
 -12  -2  -7   27.10    4.10
 -12   2   7   17.00    5.30
  12  -2   7   29.20    5.10
  12  -2   7   26.80    4.30
  12   2   7   30.60    4.50
  12  -2  -7   23.10    5.70
  12   2   7   25.80    5.30
 -12   2  -7   31.20    4.10
 -12  -2   7   15.70    4.80
 -12  -2  -8  767.12   33.50
  12   2  -8  730.03   33.50
  12  -2   8  761.92   33.60
 -12   2   8  749.92   35.40
  12  -2   8  754.02   34.00
 -12  -2   8  728.93   35.10
  12  -2  -8  750.02   34.70
 -12   2  -8  784.42   33.40
  12   2   8  779.32   34.60
  12   2   8  752.52   33.60
  12  -2   9    2.30    3.70
  12  -2   9    7.70    5.00
 -12   2   9   -7.60    4.50
  12   2  -9   -2.30    4.30
 -12  -2  -9    2.10    3.50
  12  -2  -9   -0.10    5.50
 -12   2  -9   -0.60    3.30
 -12  -2   9   -1.80    4.50
  12   2   9    4.20    5.20
  12   2   9   -0.30    3.70
  12  -2  10   22.00    6.20
 -12   2  10   17.90    6.70
 -12  -2 -10   20.80    4.60
  12  -2  10   21.10    5.00
  12   2 -10   17.10    5.50
  12  -2 -10   28.20    7.10
 -12   2 -10   16.80    4.50
  12   2  10   29.90    5.30
  12   2  10   18.30    6.40
  12  -2  11   -0.50    4.00
 -12   2  11   10.70    5.50
  12   2 -11   11.40    5.30
 -12  -2 -11    7.00    4.30
  12  -2  11    5.00    6.10
  12  -2 -11    8.80    6.80
 -12   2 -11    6.50    4.30
  12   2  11    7.00    6.40
  12   2  11   13.20    4.70
  12  -2  12  245.68   14.40
 -12  -2 -12  250.57   15.10
  12  -2  12  238.58   15.10
  12   2 -12  237.38   14.40
 -12   2 -12  273.87   14.70
  12   2  12  222.48   14.30
  12   2  12  212.68   15.70
  12  -2 -12  220.68   15.90
  12   2 -13    1.70    5.50
 -12  -2 -13    0.20    5.20
  12  -2  13    9.90    6.30
 -12   2 -13    5.10    5.20
  12   2  13   -0.50    7.80
 -12  -2  13   -3.50    6.40
  12  -2 -13    8.80    7.50
 -12  -2 -14   63.09    7.80
  12   2 -14   56.39    7.50
 -12   2 -14   50.99    7.20
  12  -2 -14   55.19    9.70
  12   2 -15    9.80    6.40
 -12  -2 -15   13.70    6.70
 -12   2 -15    1.90    6.00
  12  -2 -15    4.10    8.40
  12   2 -16  349.07   19.50
 -12  -2 -16  362.26   23.50
  12  -2 -16  318.27   21.90
 -12   2 -16  365.16   20.60
  12   2 -17    2.10    7.10
 -12  -2 -17   -3.50    7.60
 -12   2 -17    0.40    7.40
  12  -2 -17    0.00    9.00
 -12  -2 -18  208.78   18.40
  12   2 -18  205.18   16.00
 -12   2 -18  191.68   18.20
  12  -2 -18  224.58   18.40
  12   2 -19   -7.60    7.60
 -12  -2 -19  -14.00    9.20
 -12   2 -19    9.10    9.60
  12  -2 -19   -3.40   10.50
 -12  -2 -20   74.39   13.40
 -12   2 -20   96.79   13.10
  13  -2   0    5.50    4.20
 -13   2   0    8.40    3.10
  13   2   0   10.60    4.30
  13  -2   1  115.29   10.30
 -13   2   1  136.59    9.30
  13   2  -1  125.79   10.60
 -13  -2  -1  131.19    8.80
 -13   2  -1  131.89    8.70
  13  -2  -1  124.39   11.10
 -13  -2   1  125.59    9.10
  13   2   1  121.19   10.50
  13  -2   2  116.79   10.10
  13   2  -2  118.29   10.60
 -13   2   2  131.19    9.60
 -13  -2  -2  116.79    8.50
  13   2   2  141.89    8.50
 -13   2  -2  127.39    8.50
 -13  -2   2  130.79    9.50
  13  -2  -2  104.29   10.90
  13   2   2  130.69   10.40
 -13  -2  -3    1.50    2.80
  13  -2   3   -3.50    3.30
 -13   2   3   -7.00    3.20
  13   2   3   -0.10    3.30
 -13   2  -3    1.90    2.70
  13   2   3   -0.70    3.40
 -13  -2   3    0.30    3.50
 -13  -2  -4  166.08   10.10
  13  -2   4  159.38   11.20
 -13   2   4  153.88   11.70
  13   2   4  164.98   11.40
 -13   2  -4  174.48   10.20
  13   2   4  176.98   10.50
 -13  -2   4  180.38   11.80
  13  -2   5  989.90   43.60
 -13   2   5 1007.60   44.50
 -13  -2  -5 1008.30   43.10
  13   2   5  991.40   43.50
  13   2   5  981.90   43.60
 -13   2  -5  995.70   43.00
 -13  -2   5 1033.50   44.50
  13  -2   6  152.28   10.70
 -13  -2  -6  158.38   10.10
  13  -2   6  153.78   10.30
 -13   2   6  145.99   12.10
  13   2   6  152.58   10.80
 -13  -2   6  145.69   12.00
 -13   2  -6  147.19    9.80
  13   2   6  154.68   11.10
  13  -2   7  148.69   10.80
 -13   2   7  135.89   12.70
 -13  -2  -7  166.08   10.40
  13  -2   7  161.88   10.50
  13   2   7  144.59   10.80
  13  -2  -7  144.19   11.90
 -13   2  -7  153.18   10.00
 -13  -2   7  162.68   12.60
  13   2   7  144.99   10.80
  13  -2   8   39.60    5.40
  13   2  -8   55.79    6.80
 -13   2   8   43.30    6.90
  13  -2   8   65.79    7.90
 -13  -2  -8   80.59    8.00
  13   2   8   76.39    8.60
 -13  -2   8   59.89    7.80
  13  -2  -8   38.80    7.30
  13   2   8   57.39    7.20
 -13   2  -8   77.39    7.70
  13   2  -9  138.49   11.00
  13  -2   9  151.28   11.20
  13  -2   9  141.79   11.30
 -13   2   9  138.99   13.40
 -13  -2  -9  179.78   11.20
  13   2   9  161.78   11.40
 -13  -2   9  149.59   13.30
  13   2   9  122.59   11.50
 -13   2  -9  171.48   10.80
  13  -2  -9  134.19   12.40
 -13  -2 -10  101.39    9.50
  13  -2  10   92.59    9.40
  13  -2  10   69.09    8.50
 -13   2  10   65.39    8.30
  13   2 -10   91.59    9.40
  13   2  10   72.89    9.10
 -13  -2  10   61.89    8.10
  13   2  10   71.59    7.40
 -13   2 -10  104.69    9.20
  13  -2 -10   93.49   10.90
  13  -2  11   41.20    6.80
 -13   2  11   34.00    7.40
  13  -2  11   39.20    5.90
 -13  -2 -11   39.00    6.10
  13   2 -11   34.20    6.80
 -13  -2  11   26.30    6.90
 -13   2 -11   45.10    6.00
  13   2  11   26.40    5.40
  13  -2 -11   32.10    7.70
  13   2  11   53.79    8.00
 -13  -2 -12    2.20    5.10
  13   2 -12    9.10    5.70
 -13   2  12   -4.30    6.00
  13  -2  12    2.60    5.90
  13  -2  12    5.90    6.60
  13  -2 -12  -20.10    6.60
 -13   2 -12    2.40    4.70
  13   2  12   -6.00    6.80
 -13  -2 -13  -11.00    5.30
  13   2 -13   -6.70    5.70
  13  -2 -13   -7.30    7.00
 -13   2 -13   -5.30    5.10
 -13  -2 -14   47.60    7.70
  13   2 -14   43.30    7.60
 -13   2 -14   45.50    7.30
  13  -2 -14   40.70    9.60
  13   2 -15   -1.00    6.40
 -13   2 -15    1.60    6.10
  13  -2 -15   -4.50    8.40
  13   2 -16  145.29   13.50
 -13  -2 -16  154.38   15.30
  13  -2 -16  117.39   13.00
 -13   2 -16  131.59   14.00
 -13  -2 -17   19.00    8.60
  13   2 -17    2.80    7.40
  13  -2 -17  -11.50    9.00
  13   2 -18    5.70    8.00
 -13  -2 -18    3.30    8.90
  13  -2 -18   -6.30   10.10
 -13   2 -18    6.30    8.80
 -13  -2 -19   -3.00    9.70
  13   2 -19   -8.30    7.40
 -13   2 -19   -4.30   10.10
  13  -2 -19    0.20   10.90
  14  -2   0 2667.53  118.09
 -14  -2   0 2965.20  117.49
  14   2   0 2748.82  117.99
 -14   2   0 2958.60  117.49
  14  -2   1   12.50    5.20
  14   2  -1    8.40    4.80
 -14   2   1   16.30    4.20
 -14  -2  -1   19.60    4.00
 -14   2  -1   17.30    3.90
 -14  -2   1   15.60    4.10
  14  -2  -1   13.20    5.40
  14   2   1    9.20    5.00
  14   2   1   11.00    3.90
 -14   2   2   40.50    5.60
  14  -2   2   36.40    6.10
 -14  -2  -2   47.30    5.20
  14   2  -2   35.80    6.10
  14   2   2   41.30    5.40
  14  -2  -2   28.00    6.10
  14   2   2   35.20    5.70
 -14   2  -2   39.60    4.90
 -14  -2   2   37.40    5.40
 -14  -2  -3   67.99    6.80
  14  -2   3   39.20    6.00
 -14   2   3   44.10    5.90
 -14   2  -3   46.40    5.00
  14   2   3   57.69    6.60
  14   2   3   56.99    6.50
 -14  -2   3   36.10    5.20
  14  -2   4  296.47   17.50
 -14  -2  -4  334.17   16.50
 -14   2   4  330.47   18.10
  14   2   4  308.27   17.50
 -14  -2   4  346.07   18.00
 -14   2  -4  343.27   16.60
  14   2   4  330.97   16.80
 -14   2   5    4.90    4.40
 -14  -2  -5    6.90    3.50
  14  -2   5    5.00    4.60
  14  -2   5    3.40    4.10
  14   2   5    6.50    4.70
 -14  -2   5    7.30    4.60
  14   2   5    2.60    4.10
 -14   2  -5    4.90    3.30
  14  -2   6  333.37   18.80
  14  -2   6  378.86   18.80
 -14   2   6  371.16   20.30
 -14  -2  -6  361.06   18.20
  14   2   6  351.56   19.10
  14   2   6  355.66   18.80
 -14   2  -6  373.06   18.10
 -14  -2   6  407.56   20.50
  14  -2   7   55.89    6.80
 -14  -2  -7   62.89    6.30
 -14   2   7   43.10    6.80
  14  -2   7   45.50    6.00
  14   2   7   60.39    7.40
  14   2   7   39.60    5.90
 -14   2  -7   69.79    7.90
 -14  -2   7   66.59    8.00
  14  -2  -7   59.59    8.20
  14  -2   8  314.17   17.50
 -14  -2  -8  356.06   17.40
  14   2  -8  322.97   17.70
 -14   2   8  323.07   19.90
  14  -2   8  313.57   17.70
 -14   2  -8  347.97   17.10
  14   2   8  335.07   17.90
 -14  -2   8  345.37   19.80
  14  -2  -8  312.97   18.90
  14   2   8  287.67   17.90
 -14   2   9    9.90    6.60
 -14  -2  -9   17.80    4.60
  14  -2   9   13.30    4.90
  14   2  -9    8.30    5.60
  14  -2   9   24.20    6.00
  14   2   9   17.20    6.90
  14   2   9   19.30    5.00
 -14  -2   9    7.80    5.90
  14  -2  -9    7.60    6.70
 -14   2  -9   21.30    4.70
 -14  -2 -10   60.29    6.70
  14  -2  10   65.39    8.00
  14   2 -10   63.59    7.70
 -14   2  10   58.09    8.50
  14  -2  10   43.00    5.70
  14  -2 -10   56.79    8.50
  14   2  10   41.30    5.80
  14   2  10   52.59    8.20
 -14   2 -10   48.20    6.10
 -14  -2  10   59.79    8.90
 -14  -2 -11    5.10    4.80
  14  -2  11    1.40    5.90
  14   2 -11    8.50    5.90
 -14   2  11   12.00    6.60
  14  -2  11    7.00    6.50
  14  -2 -11   -7.30    6.90
  14   2  11    6.50    6.30
 -14  -2  11   11.00    7.10
 -14   2 -11   15.20    4.90
  14   2  11   10.60    7.00
 -14  -2 -12   -5.10    5.00
  14   2 -12    0.40    5.90
 -14   2  12  -10.70    6.40
 -14   2 -12   -6.10    4.90
 -14  -2  12   -1.90    6.80
  14  -2 -12   -4.40    7.60
 -14   2  13    0.40    7.20
  14   2 -13   -2.80    6.50
 -14  -2 -13   13.60    6.20
 -14   2 -13    0.10    5.50
  14  -2 -13   10.90    8.00
 -14  -2  13    9.40    7.50
 -14  -2 -14   12.20   10.20
 -14   2  14   -5.90    7.60
  14   2 -14    7.20    7.00
  14  -2 -14   12.90    8.80
 -14   2 -14    0.50    5.80
  14   2 -15   21.50    7.60
 -14  -2 -15    4.60    7.00
 -14   2  15   14.60    8.80
 -14   2 -15   15.00    7.10
  14  -2 -15    2.30    9.50
 -14  -2 -16   49.80    9.30
  14   2 -16   36.60    8.40
  14  -2 -16   32.50   10.80
  14   2 -17   18.40    8.60
 -14  -2 -17   28.70    9.20
 -14   2 -17   51.39    9.70
  14  -2 -17   38.30   11.30
  14   2 -18   15.80    8.40
 -14  -2 -18   13.20    9.80
  14  -2 -18   36.80   11.60
 -14   2 -18    7.30    9.50
 -15  -2   0    6.50    3.80
 -15   2   0    4.60    3.80
  15  -2   0   -7.10    5.10
  15   2   0    1.00    5.20
  15   2  -1    6.10    5.30
 -15  -2  -1   11.20    3.60
 -15   2   1    8.40    3.80
  15  -2   1    4.90    5.20
  15   2   1   14.90    4.70
  15  -2  -1    8.90    5.30
 -15   2  -1    9.00    3.80
  15   2   1   11.70    5.60
 -15  -2   1   11.80    3.90
 -15  -2  -2  941.41   40.50
  15   2  -2  847.42   41.50
  15  -2   2  907.71   41.50
 -15   2   2  975.70   41.10
  15  -2  -2  807.32   41.60
  15   2   2 1006.40   40.70
 -15  -2   2  961.00   41.10
 -15   2  -2  956.30   40.40
  15   2   2  896.81   41.40
 -15   2   3   19.20    4.90
 -15  -2  -3   15.30    4.00
  15  -2   3   13.20    5.30
 -15   2  -3   14.50    3.80
 -15  -2   3   13.00    4.50
  15   2   3   22.20    5.00
  15   2   3   16.90    5.60
 -15  -2  -4    6.60    3.70
 -15   2   4    3.30    4.50
  15  -2   4    3.30    4.80
 -15  -2   4    6.30    4.20
 -15   2  -4    6.70    3.70
  15   2   4   11.50    4.70
  15   2   4   -4.90    4.60
 -15   2   5  115.49   11.50
  15  -2   5   91.99   10.90
 -15  -2  -5  119.39    9.40
  15  -2   5  103.09   10.10
 -15   2  -5  117.09    9.30
  15   2   5  102.29   11.20
 -15  -2   5  118.89   11.30
  15   2   5  109.49   10.30
  15  -2   6  760.12   34.30
 -15  -2  -6  748.63   33.80
  15  -2   6  722.83   34.50
 -15   2   6  767.92   35.60
  15   2   6  746.93   34.40
 -15  -2   6  795.92   35.60
  15   2   6  701.73   34.50
 -15   2  -6  770.82   33.60
 -15   2   7   15.20    6.20
 -15  -2  -7   15.90    4.60
  15  -2   7   27.00    6.10
  15  -2   7    8.70    4.70
 -15   2  -7   22.80    4.60
  15   2   7   17.80    5.50
 -15  -2   7   16.50    6.20
  15   2   7   24.10    6.40
 -15   2   8   -3.90    5.80
  15   2  -8   -4.00    5.70
 -15  -2  -8    5.00    4.10
  15  -2   8   -1.10    4.40
  15  -2   8   -0.70    5.20
 -15  -2   8   -3.90    5.70
 -15   2  -8    1.60    4.10
  15  -2  -8    0.70    7.00
  15   2   8   -2.90    4.70
  15   2   8  -10.60    5.70
 -15  -2  -9  188.88   12.90
  15   2  -9  179.38   13.30
  15  -2   9  176.98   12.90
  15  -2   9  194.28   13.10
 -15   2   9  175.88   16.00
 -15  -2   9  181.68   16.00
 -15   2  -9  182.28   12.50
  15   2   9  165.78   13.40
  15  -2  -9  173.18   14.60
  15   2   9  183.28   13.00
 -15   2  10  192.68   17.00
  15  -2  10  202.28   15.20
  15   2 -10  194.98   14.10
 -15  -2 -10  211.68   14.00
 -15  -2  10  206.28   17.00
  15  -2 -10  193.08   15.60
 -15   2 -10  227.58   13.80
  15   2  10  202.18   17.10
  15   2  10  177.88   14.30
 -15   2  11   72.19   10.10
  15   2 -11   68.19    8.70
 -15  -2 -11   67.89    7.70
 -15  -2  11   69.49   10.00
  15  -2 -11   76.19   10.50
 -15   2 -11   71.59    7.80
  15   2 -12   18.40    7.20
 -15  -2 -12    6.90    5.90
 -15   2  12   14.20    7.90
 -15   2 -12    8.50    5.70
 -15  -2  12   13.80    8.20
  15  -2 -12   12.10    8.40
 -15  -2 -13   10.60    9.70
  15   2 -13    1.80    7.00
 -15   2  13   -4.30    8.50
 -15   2 -13   -0.90    5.80
 -15  -2  13    5.70    9.00
  15  -2 -13  -15.00    8.10
  15   2 -14  118.99   12.90
 -15   2  14   80.39   11.80
 -15  -2 -14  132.79   14.40
  15  -2 -14  118.79   13.60
 -15  -2  14  133.79   14.00
 -15   2 -14  134.19   13.20
 -15   2  15  -17.70    8.50
  15   2 -15    8.20    7.80
 -15  -2 -15  -13.40    7.00
  15  -2 -15  -11.80    9.50
 -15  -2  15   -6.10    9.00
  15   2 -16   26.70    8.90
 -15  -2 -16   20.50    8.60
 -15   2  16   25.60   10.30
 -15  -2  16   12.90    9.70
  15  -2 -16   26.70   11.10
 -15   2 -16   30.20    8.80
 -15   2  17   -1.50   10.20
 -15  -2 -17    1.90    8.70
  15   2 -17   14.20    8.50
 -15   2 -17   11.10    9.00
  15  -2 -17   22.80   11.10
 -15  -2 -18  111.29   13.50
 -15   2  18  146.19   17.30
  15   2 -18  141.19   14.30
 -15   2 -18  124.09   13.30
  15  -2 -18  104.69   14.70
  16   2   0    2.00    5.40
 -16   2   0    5.40    4.00
 -16  -2   0    6.30    4.20
  16  -2   0   -2.20    5.90
 -16   2   1   56.29    6.50
  16  -2   1   55.99    8.20
  16   2  -1   48.70    7.10
 -16  -2  -1   38.80    5.20
  16   2   1   73.59    8.40
 -16   2  -1   41.30    5.30
  16   2   1   49.60    7.50
 -16  -2   1   75.89    8.60
  16  -2  -1   39.30    7.40
  16  -2   2    4.20    6.00
  16   2  -2   14.70    6.10
 -16  -2  -2    8.10    4.00
 -16   2   2    2.80    4.20
  16  -2  -2   -0.90    6.20
 -16   2  -2   12.60    4.20
  16   2   2    4.30    5.70
 -16  -2   2    3.90    4.30
  16   2   2   11.50    5.20
  16  -2   3  873.41   43.10
 -16  -2  -3  960.40   41.90
 -16   2   3 1004.30   43.10
  16   2   3  885.41   43.00
 -16  -2   3 1003.40   43.00
 -16   2  -3  974.40   41.90
  16   2   3  981.40   42.30
 -16  -2  -4   72.59    8.40
  16  -2   4   80.29    8.70
 -16   2   4   67.09    8.10
  16   2   4   74.59    8.90
  16   2   4   80.89    8.90
 -16   2  -4   84.19    8.70
 -16  -2   4   81.19    8.50
 -16  -2  -5  237.88   13.90
  16  -2   5  239.48   14.40
  16  -2   5  197.18   14.90
 -16   2   5  219.08   15.80
  16   2   5  243.48   15.10
 -16  -2   5  256.47   16.00
  16   2   5  200.78   15.20
 -16   2  -5  239.58   13.80
 -16   2   6  164.78   14.50
  16  -2   6  153.08   13.00
 -16  -2  -6  176.58   12.10
  16  -2   6  165.68   12.40
 -16  -2   6  187.88   14.40
  16   2   6  136.99   12.30
  16   2   6  157.98   13.50
 -16   2  -6  177.98   11.80
 -16  -2  -7 1293.57   54.29
  16  -2   7 1228.08   54.69
 -16   2   7 1334.37   56.29
  16  -2   7 1183.18   54.49
 -16  -2   7 1289.87   55.99
  16   2   7 1177.78   54.69
  16   2   7 1210.28   54.69
 -16   2  -7 1297.27   53.99
  16  -2   8   15.20    5.40
 -16   2   8   16.10    6.90
 -16  -2  -8   16.20    5.00
  16   2  -8    8.60    6.70
  16  -2   8    4.10    6.00
  16   2   8   18.40    5.60
  16   2   8    3.30    6.80
  16  -2  -8   -3.20    7.30
 -16   2  -8    8.80    4.70
 -16  -2   8   18.40    7.20
 -16  -2  -9   41.30    6.50
  16   2  -9   40.10    7.60
 -16   2   9   40.90    8.10
 -16  -2   9   38.70    8.10
  16  -2  -9   40.30    9.00
  16   2   9   32.40    8.20
 -16   2  -9   44.30    6.40
  16   2 -10   37.50    7.80
 -16   2  10   32.60    8.20
 -16  -2 -10   38.70    6.30
 -16   2 -10   48.40    6.60
 -16  -2  10   44.30    8.80
  16  -2 -10   24.90    8.90
 -16  -2 -11   45.00    7.20
  16   2 -11   49.99    8.30
 -16   2  11   56.39   10.30
 -16   2 -11   51.19    7.20
 -16  -2  11   55.49    9.70
  16  -2 -11   51.79    9.90
  16   2 -12   24.00    8.00
 -16   2  12    4.40    8.20
  16  -2 -12   28.00    9.30
 -16  -2  12   32.20   11.80
 -16   2 -12   28.40    6.70
  16   2 -13    0.20    7.60
 -16   2  13    3.00    8.40
 -16  -2 -13   10.90    6.90
 -16   2 -13    2.60    6.50
  16  -2 -13   19.20   10.20
 -16  -2  13   15.90    8.60
  16   2 -14   36.50    8.90
 -16   2  14   53.09   10.70
 -16  -2 -14   47.20    8.80
 -16   2 -14   27.00   13.20
  16  -2 -14   56.29   11.30
 -16  -2  14   63.59   11.40
  16   2 -15   40.20    9.50
 -16   2  15   34.80   11.40
 -16  -2 -15   46.40    9.30
  16  -2 -15   57.99   12.30
 -16  -2  15   36.40   11.20
 -16   2 -15   61.49    9.30
 -16   2  16    2.90   11.10
 -16  -2 -16    5.10    8.80
  16   2 -16   -3.30    8.50
 -16   2 -16   -1.10    8.20
 -16  -2  16    7.40   10.60
  16  -2 -16    6.40   11.50
  16   2 -17   -0.80    8.30
 -16  -2 -17    2.10    9.70
 -16   2  17    1.70   11.20
 -16   2 -17    7.10    9.20
  16  -2 -17    0.40   11.60
 -16  -2  17   23.20   12.10
 -17  -2   0   -0.70    3.80
  17   2   0    4.70    6.70
 -17   2   0    2.60    4.30
  17  -2   0   -2.20    6.10
  17   2  -1    2.70    6.30
 -17  -2  -1   -1.40    4.00
  17  -2   1    6.20    6.40
 -17   2   1   -0.40    4.50
 -17   2  -1    2.00    4.10
  17   2   1    5.70    6.20
  17   2   1  -11.80    4.60
 -17  -2   1    0.10    4.20
  17  -2  -1   -5.20    6.20
 -17  -2  -2  610.64   27.70
  17   2  -2  548.45   29.60
  17  -2   2  543.45   29.40
 -17   2   2  618.84   28.60
  17   2   2  635.94   28.20
 -17   2  -2  606.84   27.60
  17   2   2  560.44   29.50
  17  -2  -2  513.15   29.80
 -17  -2   2  621.04   28.60
  17  -2   3   16.60    6.30
 -17  -2  -3   15.60    4.80
 -17   2   3   11.40    5.50
  17   2   3   16.90    5.80
 -17  -2   3   21.50    5.50
 -17   2  -3   22.90    4.90
  17   2   3    1.10    5.70
  17  -2   4   77.29    9.00
 -17   2   4   89.19    9.30
 -17  -2  -4   78.59    9.50
 -17  -2   4   97.59   11.30
  17   2   4   69.09    9.00
 -17   2  -4   91.69    9.60
  17   2   4   83.39    9.70
 -17  -2  -5  262.07   15.40
  17  -2   5  218.68   16.30
 -17   2   5  266.27   17.60
  17  -2   5  257.77   16.30
 -17   2  -5  260.77   15.20
  17   2   5  220.98   16.80
 -17  -2   5  286.27   17.40
  17   2   5  265.17   16.60
  17  -2   6  592.04   31.40
 -17   2   6  718.23   33.00
 -17  -2  -6  686.43   30.90
  17  -2   6  627.64   31.10
 -17  -2   6  685.13   32.70
  17   2   6  646.54   31.30
  17   2   6  614.04   31.40
 -17   2  -6  698.63   30.70
 -17   2   7    7.60    5.90
 -17  -2  -7   11.80    4.70
  17  -2   7    2.50    5.80
 -17  -2   7    9.70    6.40
 -17   2  -7   10.30    5.00
  17   2   7    5.30    5.70
  17   2   7    3.60    6.40
 -17  -2  -8  151.08   12.50
 -17   2   8  136.39   15.20
  17   2  -8  118.59   12.30
  17  -2  -8  128.69   14.50
 -17  -2   8  164.38   15.40
 -17   2  -8  155.48   11.90
 -17   2   9   13.90    7.60
 -17  -2  -9    4.90    5.30
  17   2  -9   14.60    7.40
 -17  -2   9   19.70    8.10
  17  -2  -9    5.20    8.60
 -17   2  -9    9.60    5.40
 -17  -2 -10  105.39   12.10
  17   2 -10   69.19   10.10
 -17   2  10  109.19   14.10
 -17  -2  10   91.09   11.30
  17  -2 -10   87.79   11.90
 -17   2 -10  119.69   11.70
 -17   2  11    5.90    8.50
  17   2 -11   11.90    7.90
 -17  -2 -11   18.80   11.20
 -17   2 -11   16.30    6.10
  17  -2 -11   28.80    9.80
 -17   2  12   13.80    9.10
 -17  -2 -12   17.90    7.10
  17   2 -12    3.30    8.10
 -17  -2  12   12.10    8.90
  17  -2 -12    8.60    9.80
 -17   2 -12   10.40    6.60
 -17   2  13   10.50    9.70
 -17  -2 -13   20.80    7.60
  17   2 -13   12.50    8.30
 -17  -2  13   -3.00    8.70
 -17   2 -13    6.60    7.10
  17  -2 -13    3.70    9.80
 -17  -2 -14  130.99   12.70
 -17   2  14  130.79   15.40
  17   2 -14  131.39   15.30
  17  -2 -14  130.39   14.70
 -17  -2  14  135.79   15.20
 -17   2 -14  154.18   15.60
 -17  -2 -15   82.79   11.10
  17   2 -15   71.19   10.90
 -17   2  15   94.39   14.50
  17  -2 -15   57.79   13.20
 -17  -2  15  105.69   13.60
 -17   2 -15   92.19   10.80
 -17  -2 -16   93.89   12.00
  17   2 -16   83.09   11.00
 -17   2  16   99.39   15.10
 -17  -2  16   82.09   13.70
  17  -2 -16   88.39   14.30
 -17   2 -16   84.79   11.40
  18   2   0  603.74   32.10
 -18  -2   0  665.13   30.60
  18  -2   0  566.64   31.90
  18   2   0  697.03   30.60
 -18   2   0  667.93   30.60
 -18   2   1   21.50    5.60
 -18  -2  -1   24.00    5.20
  18  -2   1   24.30    6.80
  18   2  -1   36.40    7.90
  18   2   1   26.00    7.30
  18  -2  -1   14.60    6.60
 -18  -2   1   29.30    5.80
 -18   2  -1   19.80    5.10
  18   2   1   17.10    6.50
 -18   2   2   48.90    7.20
  18  -2   2   36.50    8.00
 -18  -2  -2   31.20    5.60
  18   2   2   39.00    7.60
  18  -2  -2   31.40    7.30
 -18   2  -2   36.70    5.90
 -18  -2   2   43.30    7.10
  18   2   2   44.70    7.20
 -18  -2  -3   37.00    5.70
 -18   2   3   42.40    7.20
  18  -2   3   22.70    6.70
 -18   2  -3   35.10    5.90
 -18  -2   3   35.10    6.70
  18   2   3   43.00    7.70
  18   2   3   36.90    7.30
 -18   2   4  164.48   14.00
  18  -2   4  180.68   19.10
 -18  -2  -4  157.38   12.20
 -18   2  -4  165.98   12.30
  18   2   4  135.59   13.10
  18   2   4  139.29   14.00
 -18  -2   4  161.88   13.90
 -18   2   5    3.40    5.70
 -18  -2  -5   -2.10    4.40
  18  -2   5   -3.60    6.10
  18   2   5   -8.90    6.00
 -18   2  -5   -4.00    4.20
 -18  -2   5   -3.10    5.40
  18   2   5    3.50    6.20
 -18   2   6    9.20    6.20
 -18  -2  -6   18.60    5.20
  18   2   6   14.10    6.80
 -18  -2   6   12.30    6.20
 -18   2  -6   15.60    5.20
 -18   2   7   51.59    8.10
 -18  -2  -7   50.69    7.20
 -18   2  -7   49.00    6.90
 -18  -2   7   55.89    8.90
  18   2  -8  245.08   17.70
 -18   2   8  295.67   20.10
 -18  -2  -8  277.57   17.10
  18  -2  -8  213.18   18.60
 -18   2  -8  285.27   16.60
 -18  -2   8  276.27   19.60
 -18   2   9   -1.70    9.60
  18   2  -9    6.00    8.00
 -18  -2  -9    1.80    7.70
  18  -2  -9  -19.00    8.60
 -18   2  -9   -3.30    5.10
 -18  -2   9   -5.30    7.20
 -18   2  10   20.20    8.90
 -18  -2 -10   19.90    6.50
  18   2 -10   15.70    8.40
 -18  -2  10    2.50    8.30
  18  -2 -10   16.30   10.10
 -18   2 -10   32.00    6.60
 -18   2  11  239.88   20.70
 -18  -2 -11  215.78   17.00
  18   2 -11  225.78   17.20
 -18   2 -11  243.48   25.30
  18  -2 -11  199.98   19.20
 -18  -2  11  237.08   20.80
 -18  -2 -12   22.50    7.70
  18   2 -12   23.20    9.20
 -18   2  12   24.90    9.70
 -18   2 -12   20.20    7.20
  18  -2 -12   19.10   10.70
 -18  -2  12   31.90    9.70
  18   2 -13   25.10    9.70
 -18   2  13   45.20   11.50
 -18  -2 -13   23.70    8.20
  18  -2 -13   41.90   11.90
 -18   2 -13   38.10    8.40
 -18  -2  13   44.20   11.30
 -18   2  14   55.49   12.20
  18   2 -14   82.49   11.80
 -18  -2 -14   83.09   10.90
 -18   2 -14   77.69   10.20
  18  -2 -14   72.79   13.20
 -18  -2  14   75.49   12.90
 -18   2  15    9.00   11.60
  18   2 -15   24.00    9.80
 -18  -2 -15   38.00   10.00
  18  -2 -15   31.80   12.80
 -18  -2  15   26.90   11.40
 -18   2 -15   14.50    9.00
 -18  -2 -16   34.40   10.90
 -18   2  16   20.70   12.70
 -18  -2  16   30.50   12.80
 -18   2 -16   39.50   10.30
  19   2   0   -2.90    6.60
 -19  -2   0   -5.80    4.50
  19   2   0   16.40    7.20
 -19   2   0   -2.40    4.90
  19   2  -1   27.40    7.70
 -19  -2  -1   25.20    5.60
 -19   2   1   36.20    6.80
 -19  -2   1   38.00    6.90
 -19   2  -1   32.20    5.90
  19   2   1   32.50    7.70
  19   2   1   25.60    7.80
 -19   2   2   12.30    5.50
 -19  -2  -2    7.10    5.10
 -19  -2   2    2.20    5.30
  19   2   2   10.60    7.20
 -19   2  -2   11.60    5.50
  19   2   2    8.50    7.00
 -19  -2  -3    7.70    5.30
 -19   2   3    4.50    5.90
  19   2   3   -2.50    6.00
 -19   2  -3    2.00    5.10
 -19  -2   3    1.00    5.50
 -19  -2  -4   48.50    6.80
 -19   2   4   56.69    7.80
 -19   2  -4   52.19    7.10
  19   2   4   50.19    8.20
 -19  -2   4   57.09    8.80
 -19  -2  -5   28.60    6.00
 -19   2   5   26.30    7.10
 -19   2  -5   50.69    6.90
 -19  -2   5   55.69    8.50
  19   2   5   45.70    9.10
 -19   2   6   -2.90    6.20
 -19  -2  -6    5.60    5.50
 -19  -2   6   -2.30    6.60
 -19   2  -6    6.50    5.20
 -19  -2  -7   69.39   14.50
 -19  -2   7   71.49   11.80
 -19   2  -7   71.59    7.80
 -19   2   8    0.50    7.10
 -19  -2  -8    2.30    5.80
  19   2  -8  -17.30    7.50
 -19  -2   8   11.00    9.10
  19  -2  -8   18.30    9.60
 -19   2  -8   16.40    5.70
  19   2  -9   23.90    9.20
 -19  -2  -9   30.30    6.90
 -19   2   9   31.90    9.60
 -19   2  -9    6.00   11.60
  19  -2  -9   31.00   10.60
 -19  -2   9   34.20    9.30
 -19   2  10    6.70    9.10
  19   2 -10    0.30    8.80
 -19  -2 -10   14.00    7.10
 -19  -2  10   14.20    8.90
  19  -2 -10   26.80   10.60
 -19   2 -10   14.80    6.70
 -19   2  11  -15.90    8.60
  19   2 -11    5.50    9.10
 -19  -2 -11    4.30    6.80
 -19  -2  11    5.70    9.30
  19  -2 -11   13.30   10.70
 -19   2 -11    7.50    6.70
 -19  -2 -12   38.20    8.60
 -19   2  12   71.19   12.10
  19   2 -12   32.50   10.40
  19  -2 -12   31.50   11.60
 -19  -2  12   54.59   11.40
 -19   2 -12   48.50    8.50
 -19   2  13   59.79   11.90
 -19  -2 -13   54.39    9.70
  19   2 -13   41.60   10.90
  19  -2 -13   39.60   13.00
 -19   2 -13   52.49    9.20
 -19  -2  13   32.70   11.10
 -19  -2 -14    8.50    9.10
 -19   2  14   29.80   11.80
  19   2 -14   31.50   10.50
  19  -2 -14   15.60   12.70
 -19   2 -14   14.40    8.70
 -19  -2  14    7.90   11.20
 -19   2  15   59.89   13.50
 -19  -2 -15   38.40   10.70
 -19  -2  15   49.50   13.60
 -19   2 -15   24.80   10.00
 -20  -2   0  478.55   24.50
  20   2   0  453.05   24.60
 -20   2   0  457.55   24.30
 -20   2   1    1.00    5.90
 -20  -2  -1    2.90    5.20
  20   2  -1   -1.20    7.20
 -20   2  -1    6.40    5.30
  20   2   1   -2.80    7.40
 -20  -2   1    6.10    5.70
 -20   2   2   16.90    6.90
 -20  -2  -2    9.20    5.70
 -20   2  -2   15.90    6.10
 -20  -2   2   20.30    6.80
  20   2   2   10.30    7.50
 -20   2   3   20.70    6.80
 -20  -2  -3   17.60    6.40
 -20   2  -3   10.70    5.70
 -20  -2   3   15.00    6.80
  20   2   3   10.10    7.60
 -20  -2   4   63.89   12.30
 -20   2  -4   75.79    8.50
 -20  -2  -5   -2.10    5.90
 -20   2   5   -6.60    8.10
 -20  -2   5    3.30   10.60
 -20   2  -5    1.60    5.70
 -20   2   6   50.99    9.10
 -20  -2  -6   48.60    7.50
 -20  -2   6   54.29    9.70
 -20  -2  -7  -11.10    5.70
 -20   2   7   11.50    7.70
 -20   2  -7   -0.40    5.80
 -20  -2   7   -5.10    6.90
 -20  -2  -8  372.76   21.50
 -20   2   8  371.56   24.00
 -20   2  -8  349.17   20.80
 -20  -2   8  386.76   24.10
  20  -2  -8  311.47   23.40
 -20  -2  -9    0.10    6.80
  20   2  -9    0.00    9.60
 -20   2   9   -2.10    7.90
 -20  -2   9    8.20    8.20
 -20   2  -9   -7.30    6.10
  20  -2  -9   -5.70   10.30
 -20   2  10   25.50    9.60
  20   2 -10   16.30   10.00
 -20  -2 -10   23.00    7.40
  20  -2 -10   19.60   11.20
 -20  -2  10   15.60    9.10
 -20   2 -10   12.40    7.00
 -20  -2 -11   -4.10    7.20
 -20   2  11   -3.60    9.00
  20   2 -11    7.00   10.20
 -20   2 -11    0.50    7.00
 -20  -2  11   -9.10    8.80
  20  -2 -11   -5.80   11.50
 -20  -2 -12   84.29   10.90
  20   2 -12   79.29   12.70
 -20   2  12   59.99   12.30
  20  -2 -12  102.89   14.80
 -20   2 -12   87.09   10.20
 -20  -2  12  101.09   14.00
  20   2 -13    3.60   11.00
 -20   2  13    2.00   10.70
 -20  -2 -13   -4.70    8.00
  20  -2 -13   -2.10   12.70
 -20   2 -13    3.10    8.40
 -20  -2  13   -5.10   11.00
  21   2   0   -9.70    8.00
 -21   2   0    4.30    6.20
 -21  -2   0   -6.70    5.90
  21   2  -1   34.60    8.50
 -21   2   1   21.60    6.70
 -21  -2  -1   18.30    6.40
 -21   2  -1   26.20    6.90
  21   2   1   26.90    8.80
 -21  -2   1   16.60    7.00
 -21  -2  -2  164.88   14.60
 -21   2   2  153.88   15.50
 -21  -2   2  195.48   16.00
 -21   2  -2  164.48   14.80
 -21   2   3   61.89    9.30
 -21  -2  -3   61.59    7.90
 -21   2  -3   54.89    8.10
 -21  -2   3   55.39    8.50
 -21   2   4    4.10    7.30
 -21  -2  -4    1.50    5.80
 -21   2  -4    3.60    6.20
 -21  -2   4    4.30    7.00
 -21  -2  -5   14.10    6.40
 -21   2   5   12.70    7.50
 -21   2  -5   12.30    6.30
 -21  -2   5    3.40    7.50
 -21  -2  -6  373.16   22.10
 -21   2   6  398.36   24.40
 -21   2  -6  362.16   21.80
 -21  -2   6  393.46   24.40
 -21   2   7   28.20    9.10
 -21  -2  -7   32.60    7.50
 -21   2  -7   30.60    7.30
 -21  -2   7   30.50    8.80
 -21  -2  -8    7.30    6.80
 -21   2   8    0.20    8.40
  21  -2  -8    8.70   11.80
 -21  -2   8    5.00    8.60
 -21   2  -8    4.00    6.60
 -21   2   9    9.80    8.30
  21   2  -9   -8.60   10.30
 -21  -2  -9   -4.40    7.00
 -21  -2   9  -16.10    8.10
 -21   2  -9    1.40    6.90
  21  -2  -9    9.20   11.50
  21   2 -10   76.19   12.90
 -21  -2 -10   85.89   10.30
 -21   2  10   64.19   11.50
  21  -2 -10   75.29   14.20
 -21   2 -10   77.79   10.00
 -21  -2  10  103.99   13.40
 -21   2  11   -3.60   10.10
 -21  -2 -11   -0.10    7.80
  21   2 -11   13.10   11.20
 -21   2 -11   10.70    7.90
  21  -2 -11  -26.40   12.30
 -21  -2  11  -12.90    9.40
 -21  -2 -12    4.70    8.90
 -21   2  12   17.30   11.90
  21   2 -12   31.80   11.80
 -21  -2  12    0.80   11.00
  21  -2 -12    7.00   13.40
 -21   2 -12    1.60    8.60
 -22  -2   0   12.40    7.00
 -22   2   0    5.40    7.00
 -22  -2  -1   -8.90    5.90
 -22   2   1   -3.60    6.70
 -22   2  -1   -1.80    6.20
 -22  -2   1    1.10    6.60
  22   2  -2    7.20    8.20
 -22  -2  -2    9.90    6.70
 -22   2   2   -5.90    6.70
 -22   2  -2   -6.60    6.40
 -22  -2   2   -0.70    7.00
 -22  -2  -3    6.80    6.80
 -22   2   3    4.00    7.60
 -22  -2   3    1.70    7.40
 -22   2  -3  -18.20    5.90
 -22   2   4   24.10    8.50
 -22  -2  -4   22.80    7.50
 -22  -2   4    8.80    7.90
 -22   2  -4    8.90    7.00
 -22   2   5  -13.50    7.50
 -22  -2  -5   -3.60    6.40
 -22  -2   5    1.20    7.90
 -22   2  -5   -6.10    6.20
 -22   2   6   -5.50    8.10
 -22  -2  -6   -0.30    6.90
 -22  -2   6   -0.50    8.30
 -22   2  -6   -8.40    6.60
 -22   2   7  -11.20    8.10
 -22  -2  -7   -9.00    6.80
 -22   2  -7   -2.10    6.90
 -22  -2   7   12.50    8.90
 -22   2   8   14.50    9.70
 -22  -2  -8   16.50    8.00
  22   2  -8   30.50   12.00
  22  -2  -8   -1.20   12.10
 -22   2  -8   22.50    7.50
 -22  -2   8   25.90    9.60
 -22  -2  -9   13.60    8.20
 -22   2   9    6.40    9.80
  22   2  -9   37.00   12.10
 -22   2  -9   10.90    7.60
  22  -2  -9    2.50   13.00
 -22  -2   9   13.00   10.20
 -22  -2 -10   -8.50    7.80
  22   2 -10   17.40   12.30
 -22   2  10    9.40   10.20
 -22  -2  10   -1.40    9.90
 -22   2 -10   -3.70    8.00
  22  -2 -10   22.10   14.20
 -22   2  11   51.89   12.90
 -22  -2 -11   41.90    9.30
  22   2 -11   65.69   13.30
 -22  -2  11   46.70   11.90
 -22   2 -11   34.50    9.30
  22  -2 -11   10.30   22.90
 -23   2   0   -6.60    6.60
 -23  -2   0   -0.60    6.60
 -23   2   1   -1.40    7.10
 -23  -2  -1   -6.90    6.60
 -23  -2   1    0.60    6.90
 -23   2  -1   -4.80    6.90
 -23  -2  -2  196.98   17.00
 -23   2   2  208.48   17.90
 -23   2  -2  196.78   17.50
 -23  -2   2  198.58   18.10
 -23   2   3   -8.90    7.20
 -23  -2  -3   -8.10    6.50
 -23   2  -3   -5.30    7.00
 -23  -2   3   16.10    8.00
 -23  -2  -4    8.00    7.60
 -23   2   4    0.80    8.20
 -23  -2   4    1.20    8.30
 -23   2  -4   -7.90    7.00
 -23  -2  -5    6.70    7.50
 -23   2   5    7.70    9.40
 -23   2  -5    5.20    7.30
 -23  -2   5    0.60    8.30
 -23  -2  -6  483.55   27.30
 -23   2   6  497.35   29.50
 -23   2  -6  468.85   26.80
 -23  -2   6  491.35   29.20
 -23   2   7    7.00    9.80
 -23  -2  -7    9.20    8.10
 -23  -2   7   -3.40    9.30
 -23   2  -7    2.10    7.80
  23   2  -8   52.09   14.00
 -23   2   8   71.49   12.00
 -23  -2  -8   81.19   10.80
  23  -2  -8   70.59   16.10
 -23  -2   8   60.99   11.30
 -23   2  -8   65.69    9.60
 -23  -2  -9   29.40    9.60
  23   2  -9   40.70   13.80
 -23   2   9   48.00   11.70
 -23  -2   9   39.00   11.50
  23  -2  -9   45.70   15.50
 -23   2  -9   53.29   10.00
 -24  -2   0    6.60    7.80
 -24   2   0   -1.70    7.50
 -24   2   1   19.10    8.60
 -24  -2  -1   19.90    7.90
 -24   2  -1   15.00    8.10
 -24  -2   1   10.10    7.90
 -24  -2  -2   -2.60    7.40
 -24   2   2   -7.60    7.80
 -24   2  -2    7.30    7.80
 -24  -2   2    3.60    8.50
 -24   2   3   18.50    9.20
 -24  -2  -3    2.90    7.90
 -24   2  -3   21.30    8.60
 -24  -2   3    7.80    8.20
 -24   2   4   73.89   11.00
 -24  -2  -4   86.09   10.90
 -24   2  -4   75.49   10.70
 -24  -2   4   67.79   11.00
 -24   2   5    5.40    9.60
 -24  -2  -5    4.20    7.90
 -24  -2   5   -1.90    9.00
 -24   2  -5    6.20    8.00
 -24   2   6   84.29   12.30
 -24  -2  -6   96.09   11.40
 -24   2  -6   83.09   10.80
 -24  -2   6   88.99   13.20
 -24   2   7   14.80   10.50
 -24  -2  -7    6.30    8.80
 -24  -2   7   22.60   10.90
 -24   2  -7    1.50    8.40
 -25  -2   0   -7.20    8.00
 -25   2   0    2.40    8.70
 -25   2   1   24.50    9.50
 -25  -2  -1    6.90    8.40
 -25   2  -1   -7.80    8.20
 -25  -2   1   14.10    8.90
 -25   2   2   63.19   11.40
 -25  -2  -2   79.29   11.10
 -25  -2   2   38.40    9.90
 -25   2  -2   52.09   10.10
 -25  -2  -3    3.80    8.90
 -25   2   3   15.60    9.20
 -25  -2   3   24.40   10.30
 -25   2  -3   33.40    9.30
   0   3   0    3.50    0.90
   0  -3   0    1.30    0.80
   0  -3  -1    0.60    0.50
   0   3   1    0.60    0.40
   0   3   1   -1.50    1.00
   0  -3  -1   -0.70    0.90
   0  -3  -2   79.09    3.80
   0  -3  -2   70.89    4.30
   0   3   2   76.59    4.40
   0   3   2   83.99    3.80
   0   3   3    1.70    1.10
   0  -3  -3   -0.90    1.60
   0  -3  -3    0.90    1.00
   0   3   3    0.10    1.60
   0  -3   4 1197.38   47.80
   0   3   4 1217.18   48.80
   0  -3   4 1187.28   47.80
   0   3   4 1182.88   48.10
   0  -3  -4 1183.48   48.20
   0  -3  -4 1035.60   49.20
   0  -3   5    0.80    1.20
   0   3   5   -4.70    2.00
   0   3   5    0.20    1.60
   0  -3  -5    0.20    1.50
   0  -3  -5    1.20    2.20
   0  -3   5   -1.70    1.30
   0  -3   6 3757.62  153.68
   0   3   6 3582.74  154.48
   0  -3  -6 3834.72  153.98
   0   3  -6 3936.01  153.58
   0   3   6 3758.02  153.78
   0  -3  -6 3783.62  154.58
   0  -3   6 3793.12  153.58
   0  -3  -7   -1.10    2.40
   0  -3   7   -1.70    1.70
   0  -3   7   -1.30    1.70
   0   3   7   -2.70    2.60
   0   3   7   -1.30    1.90
   0  -3  -7   -3.00    1.80
   0   3   8  400.46   19.10
   0   3   8  403.36   18.20
   0  -3  -8  371.26   18.80
   0  -3  -8  417.06   18.50
   0  -3   8  431.16   18.10
   0  -3   8  388.96   18.10
   0   3  -8  426.76   17.80
   0  -3  -9   -6.20    2.70
   0   3   9   -0.40    3.70
   0  -3  -9    3.90    3.40
   0   3  -9   -1.80    2.10
   0  -3   9   -2.30    2.60
   0  -3   9   -2.70    2.40
   0   3   9    3.00    2.50
   0  -3 -10 1001.60   43.30
   0   3  10 1023.30   44.30
   0   3 -10 1097.89   42.80
   0  -3 -10 1021.80   44.00
   0  -3  10  872.51   43.70
   0   3  10 1077.69   43.40
   0  -3  10  998.10   43.10
   0   3  11   16.20    3.60
   0  -3  11    8.30    3.10
   0  -3  11    6.90    3.40
   0  -3 -11   10.50    3.50
   0   3 -12  280.87   13.50
   0  -3  12  230.08   14.10
   0   3  12  276.87   14.30
   0   3  12  248.48   15.20
   0  -3  12  284.67   14.20
   0  -3 -12  275.27   14.60
   0  -3 -12  284.27   15.20
   0   3 -13    4.70    3.30
   0   3  13    3.40    4.10
   0  -3  13    1.80    4.20
   0   3  13    7.40    5.50
   0  -3  13    6.80    3.70
   0  -3 -13   16.90    4.40
   0  -3  14   99.09   10.10
   0  -3  14  139.89   10.10
   0  -3 -14  105.59   10.50
   0  -3 -14  135.79   10.50
   0   3  14   98.39   10.80
   0   3 -14  101.09    8.40
   0   3  14  118.39   10.10
   0  -3 -15    1.20    5.70
   0  -3 -15    1.50    4.90
   0   3  15   -0.20    6.60
   0   3  15   -4.50    4.50
   0  -3  15   -3.40    5.60
   0  -3  15    1.00    4.50
   0   3 -15    0.80    4.00
   0  -3 -16   82.49   10.00
   0  -3 -16  109.59   11.60
   0   3  16   62.49   10.20
   0  -3  16   75.99    7.90
   0   3  16   77.09    7.80
   0   3 -16   91.19    8.70
   0  -3  16   70.59    9.20
   0   3  17    1.00    8.90
   0  -3  17  -11.20    5.10
   0   3 -17   12.70    5.70
   0  -3 -17    9.50    6.30
   0  -3 -17    6.10    6.20
   0  -3  17    6.60    7.90
   0  -3 -18   -1.20    7.10
   0   3 -18   10.80    6.20
   0  -3  18   13.60    9.40
   0   3  18   18.10   10.70
   0  -3 -18   11.60    7.00
   0   3 -19   10.90    6.60
   0  -3  19    3.60   10.10
   0  -3 -19   10.10    8.50
   0   3 -20    4.60    7.00
   0  -3 -20   -4.50    8.60
   0  -3  20   -5.10   10.70
   0  -3 -21  -25.00    8.40
   0  -3  21   27.60   13.30
   1  -3   0  191.38    8.10
   1  -3   0  203.98    8.20
   1   3   0  193.18    8.50
  -1  -3   0  197.68    8.10
  -1   3   0  190.38    8.00
  -1  -3   0  192.58    8.50
  -1  -3  -1  122.69    5.60
  -1   3   1  131.89    5.60
  -1   3   1  146.69    6.40
  -1  -3  -1  126.89    6.10
   1   3  -1  132.49    5.60
   1   3   1  126.09    5.60
  -1  -3   1  122.69    5.60
   1  -3  -1  128.79    5.70
   1   3   1  126.09    6.10
   1  -3  -1  137.09    6.30
   1  -3   2  153.18    6.20
  -1   3   2  150.98    6.60
  -1  -3  -2  149.88    6.60
  -1   3   2  157.18    7.30
  -1  -3  -2  140.69    7.10
   1   3   2  146.89    7.20
   1  -3  -2  141.99    7.30
   1  -3  -2  144.89    6.70
   1   3   2  150.48    6.60
   1  -3   3   28.80    1.90
  -1   3   3   26.90    2.90
  -1   3   3   27.50    2.50
  -1  -3  -3   25.00    2.90
  -1  -3  -3   29.90    2.40
   1   3   3   26.80    2.30
  -1   3  -3   25.40    1.70
   1  -3  -3   24.70    2.80
   1  -3  -3   21.60    2.50
  -1  -3   3   27.70    1.50
   1   3   3   23.60    2.90
  -1   3   4  132.79    7.50
  -1   3   4  137.29    6.80
   1  -3   4  143.59    6.50
  -1  -3  -4  141.49    6.90
   1  -3   4  139.99    6.40
  -1  -3   4  142.89    6.20
  -1   3  -4  134.59    6.30
   1   3   4  149.29    6.80
   1  -3  -4  135.79    7.00
   1   3   4  132.19    7.30
  -1  -3  -5 4195.48  170.58
  -1   3   5 4121.59  169.98
  -1   3   5 4308.27  170.68
   1   3  -5 4331.97  169.48
   1  -3   5 4153.18  169.78
   1  -3   5 4270.47  169.68
  -1  -3  -5 4191.58  169.98
   1   3   5 4135.89  170.58
   1  -3  -5 4261.77  170.08
  -1   3  -5 4153.48  169.58
  -1  -3   5 4129.49  169.68
   1  -3  -5 4117.39  170.68
  -1  -3   5 3995.40  169.58
   1   3   5 4168.38  169.88
   1   3  -6 1910.81   75.39
  -1   3   6 1897.31   75.89
  -1  -3  -6 1874.61   75.99
  -1  -3  -6 1790.92   76.49
   1  -3   6 1821.32   75.69
   1  -3   6 1867.41   75.59
  -1   3   6 1863.01   76.69
  -1   3  -6 1822.52   75.49
   1   3   6 1851.71   75.79
   1  -3  -6 1888.11   76.69
  -1  -3   6 1800.32   75.59
   1   3   6 1790.72   76.59
  -1  -3   6 1842.22   75.59
   1  -3  -6 1845.22   75.99
   1  -3   7  288.07   13.20
  -1   3   7  305.17   13.70
  -1  -3  -7  285.77   13.60
   1  -3   7  297.97   13.40
  -1   3   7  286.17   14.40
   1   3  -7  301.87   13.00
  -1  -3  -7  310.47   14.20
  -1   3  -7  326.17   13.20
  -1  -3   7  291.97   13.30
   1  -3  -7  291.77   13.70
   1  -3  -7  285.67   14.20
   1   3   7  295.27   14.50
  -1   3  -7  272.27   13.20
   1   3   7  294.57   13.60
  -1  -3   7  275.67   13.20
   1  -3   8  107.29    6.40
  -1   3   8   90.99    7.20
   1   3  -8   98.79    5.90
  -1   3   8  109.39    6.80
  -1  -3  -8  106.39    6.80
  -1  -3  -8   91.09    7.00
   1  -3   8  114.89    6.50
   1   3   8   89.99    7.30
   1   3   8  109.89    6.80
  -1   3  -8  107.19    6.10
  -1  -3   8  113.19    6.70
   1  -3  -8  105.09    6.90
   1  -3  -8   99.09    7.60
  -1   3  -8  114.89    6.20
  -1  -3   8  105.19    6.30
   1  -3   9 4692.73  185.48
  -1  -3  -9 4532.95  185.88
   1   3  -9 4587.04  185.28
   1  -3   9 4514.05  185.78
  -1   3   9 4550.64  186.68
  -1   3   9 4566.64  185.68
  -1  -3  -9 4414.86  186.38
   1   3   9 4636.64  185.68
   1  -3  -9 4496.25  185.88
  -1   3  -9 4784.82  185.48
  -1   3  -9 4397.16  185.28
  -1  -3   9 4687.73  185.58
   1   3   9 4406.66  186.68
   1  -3  -9 4608.94  186.68
  -1  -3   9 4414.46  185.68
  -1   3  10  653.53   27.50
  -1   3  10  559.34   29.00
  -1  -3 -10  595.44   27.50
   1   3 -10  623.84   26.30
  -1  -3 -10  612.34   27.10
   1  -3  10  617.04   26.80
   1  -3  10  629.34   27.00
   1  -3 -10  604.54   27.70
  -1  -3  10  553.54   26.70
   1   3  10  675.93   27.60
  -1   3 -10  608.64   26.40
   1   3  10  562.14   27.80
   1  -3 -10  588.44   27.20
  -1   3 -10  665.83   26.60
  -1  -3  10  584.24   27.90
  -1  -3 -11   23.40    4.10
   1  -3  11   22.90    3.90
  -1  -3 -11   29.10    5.00
  -1   3  11   18.30    4.90
   1   3 -11   26.70    3.50
  -1   3  11   23.40    3.90
   1  -3  11   25.10    4.30
   1   3  11   33.10    5.60
  -1   3 -11   28.70    3.70
  -1  -3  11   21.50    3.90
   1   3  11   22.40    4.10
   1  -3 -11   25.30    5.40
  -1  -3  11   32.30    4.30
  -1   3 -11   17.80    3.60
   1  -3 -11   24.90    4.40
  -1   3  12  679.43   31.70
  -1  -3 -12  704.33   31.10
   1   3 -12  717.23   29.70
  -1  -3 -12  694.73   30.60
  -1   3  12  678.93   30.30
   1  -3  12  703.33   30.10
   1  -3  12  594.54   31.40
  -1   3 -12  705.93   29.80
  -1   3 -12  680.63   29.80
  -1  -3  12  708.33   30.20
   1   3  12  666.33   31.40
  -1  -3  12  656.53   30.30
   1  -3 -12  665.13   31.00
   1   3  12  687.93   30.20
   1  -3 -12  652.73   30.50
  -1   3  13  158.38   11.40
   1   3 -13  190.48   10.20
  -1  -3 -13  172.88   11.80
   1  -3  13  167.68   11.50
  -1  -3 -13  161.78   11.50
  -1   3  13  155.08   12.20
   1  -3  13  195.78   11.40
   1   3  13  173.08   12.50
   1  -3 -13  185.58   11.90
  -1  -3  13  186.08   11.50
  -1   3 -13  203.48   10.60
   1   3  13  189.48   11.60
   1  -3 -13  172.88   11.70
  -1   3  14    4.80    4.40
  -1   3  14  -13.00    5.40
   1  -3  14    6.60    5.30
  -1  -3 -14    2.40    5.40
   1   3 -14   -3.60    3.80
   1  -3  14    3.50    4.20
  -1  -3 -14    6.30    4.60
   1   3  14    3.00    4.20
  -1   3 -14    2.80    3.80
   1  -3 -14    5.30    4.80
   1  -3 -14   -0.40    5.10
   1   3  14   -8.60    6.20
  -1  -3  14    6.00    4.30
   1  -3  15   84.59    9.90
   1   3 -15   86.59    7.80
  -1   3  15   94.29   10.10
  -1   3  15   84.39   10.60
  -1  -3 -15   69.49    8.30
   1  -3  15   87.49   10.40
  -1  -3 -15   70.69    7.80
   1  -3 -15   76.19    8.20
  -1   3 -15   96.69    8.40
   1   3  15   83.69   10.00
   1   3  15   82.89   10.40
  -1  -3  15   70.59    7.50
   1  -3 -15   84.79    9.40
  -1  -3  15   81.69    8.70
  -1   3  16   17.00    8.90
  -1   3  16   10.70    5.10
  -1  -3 -16   12.40    5.70
  -1  -3 -16    3.30    6.30
   1  -3  16   14.20    7.00
   1  -3  16   16.70    5.50
   1   3 -16   11.20    5.10
   1   3  16   13.90    8.70
   1  -3 -16   16.10    6.10
  -1   3 -16   14.10    5.50
   1   3  16    6.50    5.00
  -1  -3  16   17.50    5.80
   1  -3 -16   11.20    7.10
  -1  -3  16    8.70    6.80
  -1   3  17   89.09   12.30
  -1  -3 -17   60.39    8.30
   1   3 -17   91.39    9.30
  -1  -3 -17   82.29    9.80
   1  -3  17   84.99   10.70
   1  -3  17   80.19    8.20
   1  -3 -17   96.49   10.40
  -1  -3  17   82.89   10.20
  -1   3 -17   81.99    9.50
   1   3  17   72.39   10.80
  -1  -3  17   75.29    8.30
   1  -3  18  -12.90    8.50
   1   3 -18   -0.60    5.60
  -1   3  18    6.00    9.90
  -1  -3 -18    6.30    6.90
  -1  -3 -18    3.80    6.90
   1  -3 -18   -4.80    6.90
   1   3  18   -2.10    9.90
  -1   3 -18    1.90    6.00
  -1  -3  18  -11.00    8.30
  -1   3  19  319.67   29.90
   1  -3  19  309.57   23.00
  -1  -3 -19  314.17   21.90
   1   3 -19  395.46   19.90
  -1  -3 -19  348.77   21.50
   1  -3 -19  368.16   21.80
  -1   3 -19  373.56   19.70
  -1  -3  19  326.87   23.70
  -1  -3 -20  -12.20    8.80
   1   3 -20   -6.40    6.80
   1  -3  20   10.50   11.40
   1  -3 -20   -2.60    9.10
  -1  -3  20   -2.80   11.50
  -1  -3 -21   72.79   11.10
   1   3 -21   73.79    9.90
  -1  -3  21   89.39   14.80
   1  -3 -21   72.49   12.00
  -1  -3 -22   -8.20   10.40
   1  -3 -22    7.50   17.40
  -2  -3   0    0.00    0.70
  -2   3   0    0.50    0.60
   2  -3   0    2.00    0.80
   2   3   0   -0.10    0.80
   2   3   0   -0.70    0.70
  -2  -3  -1  106.89    4.70
   2  -3   1  106.29    4.60
   2   3  -1   95.79    4.50
  -2   3   1  101.69    4.80
  -2  -3  -1  101.89    5.00
  -2   3   1  102.39    5.10
   2  -3  -1   99.39    5.20
   2   3   1  101.19    5.10
   2   3   1  108.99    4.70
  -2   3  -1  102.49    4.50
  -2  -3   1   99.99    4.50
  -2  -3  -2  118.29    5.50
   2  -3   2  115.09    5.20
  -2   3   2  115.09    5.60
  -2   3   2  121.49    6.20
  -2  -3  -2  116.09    5.90
   2   3   2  112.39    5.90
   2   3   2  116.39    5.40
   2  -3  -2  115.49    5.60
   2  -3  -2  125.39    6.30
  -2   3  -2  119.39    5.10
  -2  -3  -3 1667.93   68.69
  -2  -3  -3 1603.14   68.19
  -2   3   3 1748.23   68.99
   2  -3   3 1649.54   67.89
  -2   3   3 1684.13   68.29
   2  -3  -3 1712.63   68.99
   2   3   3 1680.43   68.69
   2  -3  -3 1620.64   68.29
  -2   3  -3 1684.13   67.89
   2   3   3 1650.73   68.19
   2  -3   4 1450.15   57.89
  -2   3   4 1502.05   58.99
  -2   3   4 1431.16   58.29
   2   3  -4 1410.96   57.59
  -2  -3  -4 1424.36   58.79
  -2  -3   4 1292.37   57.69
   2   3   4 1426.66   58.79
  -2   3  -4 1433.36   57.89
   2   3   4 1398.56   58.19
   2   3  -5  576.14   23.40
  -2  -3  -5  573.94   24.60
  -2   3   5  583.84   24.20
  -2  -3  -5  571.54   24.10
   2  -3   5  585.34   23.90
   2  -3   5  585.04   23.80
  -2   3   5  512.75   24.60
   2   3   5  568.34   24.70
  -2  -3   5  544.05   23.60
  -2   3  -5  559.84   23.70
   2  -3  -5  555.14   24.20
   2  -3  -5  567.74   24.90
   2   3   5  583.84   24.00
  -2   3   6   78.59    6.10
   2  -3   6   80.29    4.90
  -2  -3  -6   78.69    5.10
  -2   3   6   81.39    5.40
   2   3  -6   89.89    4.20
   2  -3   6   82.39    4.80
  -2  -3  -6   79.09    5.50
  -2   3  -6   70.29    4.70
   2   3   6   86.39    5.80
   2   3   6   74.49    5.10
   2  -3  -6   71.69    5.20
   2  -3  -6   83.49    6.10
  -2  -3   6   74.39    5.20
  -2  -3   6   78.29    4.50
   2  -3   7 2370.86   99.39
  -2   3   7 2510.75  100.39
  -2  -3  -7 2431.46  100.09
  -2  -3  -7 2441.36   99.49
   2  -3   7 2505.35   99.19
   2   3  -7 2370.26   98.99
  -2   3   7 2453.15   99.59
  -2  -3   7 2508.35   99.39
   2   3   7 2449.45   99.39
   2  -3  -7 2346.37   99.59
  -2  -3   7 2380.56   99.19
   2   3   7 2427.76  100.29
  -2   3  -7 2469.55   99.19
   2  -3  -7 2309.87  100.19
   2  -3   8  103.69    6.30
  -2  -3  -8  112.99    7.20
   2   3  -8  107.19    5.70
  -2   3   8  100.39    7.60
   2  -3   8  105.99    6.40
  -2   3   8   99.69    6.80
  -2  -3  -8   89.09    6.50
  -2   3  -8   97.89    6.00
   2   3   8  110.99    7.50
   2  -3  -8   86.19    7.10
  -2   3  -8  105.99    5.90
  -2  -3   8  103.89    6.70
   2  -3  -8   95.49    6.80
   2   3   8  108.99    6.60
  -2  -3   8   92.89    6.00
  -2   3   9  525.35   24.20
   2   3  -9  534.65   22.50
  -2   3   9  522.05   23.20
  -2  -3  -9  505.55   23.20
   2  -3   9  526.65   22.80
  -2  -3  -9  534.25   23.80
   2  -3   9  510.95   23.10
   2   3   9  537.55   23.10
   2  -3  -9  463.85   23.30
  -2  -3   9  487.05   22.80
  -2  -3   9  528.05   23.00
  -2   3  -9  489.55   22.60
  -2   3  -9  586.04   22.90
   2  -3  -9  515.95   24.00
  -2  -3 -10  163.48   10.30
   2  -3  10  175.68    9.70
  -2   3  10  181.48   14.40
   2   3 -10  182.88    9.00
   2  -3  10  189.68   10.10
  -2  -3 -10  156.78   10.10
   2   3  10  185.68   13.30
   2   3  10  172.08   11.30
  -2   3 -10  169.68    9.40
   2  -3 -10  142.89   10.30
  -2  -3  10  175.38   10.10
  -2   3 -10  196.38    9.60
  -2  -3  10  161.18    9.60
   2  -3 -10  187.78   11.20
   2   3 -11  795.62   32.40
   2  -3  11  803.02   33.00
  -2  -3 -11  767.32   33.70
   2  -3  11  667.53   33.80
  -2   3  11  699.53   33.80
  -2   3  11  762.62   33.10
  -2  -3 -11  752.92   33.10
  -2  -3  11  720.63   32.90
   2   3  11  762.12   32.90
   2  -3 -11  766.82   34.00
   2   3  11  746.43   34.10
   2  -3 -11  731.83   33.20
  -2   3 -11  825.42   32.70
  -2  -3  11  762.72   32.90
  -2   3 -11  740.23   32.50
   2  -3  12   48.40    4.90
   2  -3  12   33.10    5.50
  -2   3  12   40.10    4.80
  -2  -3 -12   45.50    6.20
   2   3 -12   38.60    4.30
  -2   3  12   40.70    6.60
  -2  -3 -12   33.10    5.10
  -2   3 -12   34.60    4.40
   2  -3 -12   36.10    6.00
   2   3  12   49.40    5.40
   2   3  12   49.30    6.80
  -2   3 -12   55.59    5.70
   2  -3 -12   44.20    5.70
  -2  -3  12   44.50    5.50
  -2  -3  12   38.50    4.90
  -2   3  13    0.00    4.00
  -2  -3 -13   -4.30    4.10
   2  -3  13   -4.10    3.60
  -2   3  13    1.80    5.90
  -2  -3 -13    4.40    4.30
   2   3 -13   -1.10    3.20
   2  -3  13    0.80    4.40
  -2  -3  13   -6.70    4.10
  -2  -3  13    2.50    3.80
   2   3  13    4.30    3.80
   2  -3 -13   -1.10    4.70
   2   3  13    1.90    5.70
  -2   3 -13   -0.40    3.60
  -2   3 -13    1.00    3.40
   2  -3 -13    2.90    4.40
  -2  -3 -14   58.59    7.40
   2  -3  14   59.19    7.50
   2   3 -14   59.59    6.00
  -2  -3 -14   58.49    6.80
  -2   3  14   57.99    8.20
   2  -3  14   60.49    6.20
  -2   3  14   44.30    6.10
  -2  -3  14   53.49    7.50
  -2  -3  14   46.40    6.20
  -2   3 -14   74.69    7.30
   2   3  14   59.29    6.40
  -2   3 -14   47.40    5.80
   2  -3 -14   62.79    7.80
   2  -3 -14   54.39    6.90
   2   3  14   55.19    8.00
  -2  -3 -15   21.90    5.70
  -2   3  15   17.30    5.50
   2  -3  15   21.50    6.50
  -2   3  15   14.90    8.00
   2  -3  15   18.20    5.30
   2   3 -15   15.50    4.50
  -2  -3 -15   10.80    5.80
  -2   3 -15   25.70    5.40
  -2   3 -15   31.50    5.50
   2  -3 -15   14.10    6.60
  -2  -3  15   18.80    5.30
  -2  -3  15   16.20    6.20
   2   3  15   13.70    7.00
   2   3  15   28.70    5.40
   2  -3  16   75.49    9.50
  -2   3  16   81.89   10.70
  -2   3  16   67.09    7.30
  -2  -3 -16   79.59    9.30
   2  -3  16   63.39    7.20
   2   3 -16   64.49    7.90
  -2  -3 -16   62.19    8.00
   2   3  16   83.69   10.90
  -2  -3  16   61.49    7.30
  -2  -3  16   74.09    9.00
   2   3  16   66.29    7.40
   2  -3 -16   79.29    9.30
   2   3 -17   83.39    9.20
   2  -3  17   67.09    7.70
  -2   3  17   87.69   12.00
  -2  -3 -17   95.19   10.60
   2  -3  17   76.39   10.00
  -2  -3 -17   64.09    8.40
  -2  -3  17   72.29   10.10
  -2   3 -17   96.99    9.70
   2  -3 -17   95.29   10.80
  -2  -3  17   60.29    7.80
   2   3  17   60.99   10.50
  -2  -3 -18  -13.00    6.80
  -2  -3 -18   -3.30    6.60
   2   3 -18  -10.10    5.10
   2  -3  18    1.70    8.70
  -2   3  18    1.00    9.40
   2  -3 -18   -9.20    7.00
  -2  -3  18   10.00    9.20
   2   3  18    8.80   10.90
  -2  -3 -19   16.80    8.10
   2  -3  19   27.60   10.60
  -2   3  19    5.70   10.90
   2   3 -19   12.40    6.50
  -2  -3 -19    5.60    8.90
  -2  -3  19   22.70   10.60
   2  -3 -19   24.10    8.50
  -2  -3 -20   -1.00    9.00
   2  -3  20   24.50   11.80
  -2  -3 -20    7.30    9.20
   2   3 -20    3.90    7.20
  -2  -3  20   34.10   12.20
   2  -3 -20    2.00    8.90
  -2  -3 -21  158.68   15.50
   2   3 -21  183.98   14.90
  -2  -3 -21  115.89   13.90
  -2  -3  21  140.89   16.50
   2  -3 -21  186.88   18.00
  -2  -3 -22   -2.20   10.40
   2   3 -22  -17.30    8.10
   2  -3 -22   13.10   11.30
   3  -3   0 1984.60   81.09
  -3  -3   0 1997.50   80.99
   3   3   0 1934.01   80.99
  -3  -3   0 2009.70   80.89
  -3   3   0 2032.10   80.99
   3   3   0 1983.20   80.99
   3   3  -1    7.70    0.90
   3  -3   1    6.90    1.20
  -3  -3  -1    7.20    1.10
  -3  -3  -1    8.80    1.50
  -3   3   1    9.30    1.60
  -3  -3   1    6.20    1.40
   3   3   1    6.80    1.50
  -3   3  -1    5.80    1.00
   3  -3  -1    5.70    1.70
   3   3   1    8.50    1.30
   3   3  -2 1224.58   49.90
  -3  -3  -3  353.46   15.10
  -3  -3  -3  342.87   15.60
   3  -3   3  349.67   14.80
  -3   3   3  359.86   15.30
   3   3  -3  325.17   14.40
   3  -3  -3  374.66   16.00
   3   3   3  353.46   15.10
   3   3   3  355.16   15.60
  -3   3  -3  354.16   14.80
  -3  -3  -4   24.10    2.60
   3   3  -4   18.20    1.50
  -3   3   4   22.90    3.20
  -3   3   4   19.50    2.30
   3  -3   4   20.10    2.40
  -3  -3  -4   19.80    2.60
   3  -3  -4   19.20    3.20
  -3   3  -4   20.70    2.30
   3   3   4   27.00    2.80
   3   3   4   23.50    2.90
  -3   3   5   75.89    5.20
   3  -3   5   74.79    4.40
  -3   3   5   77.39    5.50
   3   3  -5   69.79    3.70
  -3  -3  -5   79.69    5.00
  -3  -3  -5   76.19    4.70
   3  -3   5   86.39    4.60
  -3   3  -5   72.49    4.30
   3   3   5   74.99    5.50
   3  -3  -5   71.29    5.40
   3   3   5   81.59    4.80
  -3  -3   5   72.89    3.90
   3  -3   6 1324.47   52.89
   3  -3   6 1288.57   52.59
  -3  -3  -6 1261.77   52.79
  -3   3   6 1336.37   53.79
  -3   3   6 1295.07   52.99
  -3  -3  -6 1303.37   53.39
   3   3  -6 1233.88   52.19
   3   3   6 1298.37   52.79
  -3  -3   6 1218.88   52.39
   3   3   6 1261.97   53.59
  -3   3  -6 1280.97   52.79
   3  -3  -6 1203.38   53.59
  -3   3   7   95.39    7.00
  -3   3   7   83.39    6.10
   3   3  -7   84.29    4.70
   3  -3   7   91.09    5.50
  -3  -3  -7   88.09    6.30
   3  -3   7   88.79    5.50
  -3  -3  -7   82.39    5.60
  -3  -3   7   84.89    5.10
  -3   3  -7   87.39    5.30
   3   3   7   80.49    6.40
   3  -3  -7   74.99    5.90
   3  -3  -7   71.29    6.20
   3   3   7   89.19    5.70
  -3   3   8   75.99    6.60
   3  -3   8   82.89    5.40
  -3  -3  -8   59.69    5.50
   3   3  -8   65.89    4.40
  -3  -3  -8   69.79    5.80
  -3   3   8   71.69    6.90
   3  -3   8   66.69    5.20
   3  -3  -8   70.09    6.60
  -3  -3   8   75.69    4.90
   3   3   8   69.29    6.30
   3   3   8   75.29    6.30
  -3   3  -8   66.89    4.90
  -3  -3   8   67.39    5.70
   3  -3  -8   50.99    5.90
   3   3  -9   35.30    3.70
  -3   3   9   35.70    5.20
  -3   3   9   33.60    4.00
  -3  -3  -9   22.70    3.70
   3  -3   9   29.70    3.60
  -3  -3  -9   34.20    4.60
   3  -3   9   38.70    4.20
  -3   3  -9   34.40    3.70
   3  -3  -9   37.60    5.20
  -3  -3   9   28.40    4.00
   3   3   9   35.60    5.20
   3   3   9   33.00    3.90
  -3  -3   9   28.30    3.70
  -3  -3 -10  370.86   17.00
  -3   3  10  350.36   19.60
   3  -3  10  327.27   16.00
  -3  -3 -10  323.47   16.50
   3   3 -10  358.26   15.60
   3  -3  10  352.66   16.60
  -3  -3  10  328.07   16.40
   3   3  10  351.36   17.70
   3  -3 -10  338.97   17.20
  -3  -3  10  328.27   16.10
   3   3  10  328.57   17.70
  -3   3 -10  348.37   16.00
  -3  -3 -11    5.60    3.90
  -3  -3 -11    9.40    3.50
   3   3 -11    9.30    2.70
  -3   3  11    7.70    4.60
  -3   3  11    7.50    3.70
   3  -3  11    7.10    3.60
   3   3  11    6.60    4.70
  -3   3 -11    6.50    3.00
  -3  -3  11    5.50    3.40
   3   3  11    3.50    2.90
  -3  -3  11    6.90    4.20
   3  -3 -11   14.20    4.90
  -3   3  12   60.49    7.30
  -3  -3 -12   63.89    7.10
   3  -3  12   49.80    5.30
   3  -3  12   66.29    7.40
  -3  -3 -12   37.40    5.40
  -3   3  12   44.60    5.20
   3   3 -12   65.09    5.60
   3   3  12   62.29    7.70
  -3  -3  12   55.29    6.00
  -3   3 -12   50.29    5.20
  -3   3 -12   69.19    6.30
   3  -3 -12   70.19    7.50
   3   3  12   43.40    5.20
  -3  -3  12   67.39    6.10
  -3  -3 -13  177.88   11.40
  -3   3  13  162.18   12.20
   3  -3  13  165.78   11.00
   3   3 -13  164.98    9.90
  -3   3  13  160.68   11.50
  -3  -3 -13  166.18   11.50
   3  -3  13  172.88   11.60
   3   3  13  160.48   11.00
   3   3  13  160.98   12.30
  -3   3 -13  194.18   10.50
  -3  -3  13  170.18   11.40
  -3  -3  13  169.08   11.10
   3  -3 -13  163.18   12.20
  -3   3 -13  170.28   10.60
  -3  -3 -14    2.00    4.50
   3   3 -14    0.50    3.70
  -3   3  14    0.10    4.80
  -3   3  14   -3.50    6.10
  -3  -3 -14    6.30    5.50
   3  -3  14    8.80    5.20
   3  -3  14    0.20    4.10
   3   3  14   -3.10    6.60
  -3  -3  14    0.50    4.50
  -3  -3  14    2.00    5.90
  -3   3 -14    9.50    4.20
  -3   3 -14    6.10    3.90
   3   3  14    0.60    3.90
   3  -3 -14   -4.20    5.40
  -3  -3 -15    7.30    6.00
   3  -3  15   11.60    4.90
  -3   3  15   -1.20    7.20
   3   3 -15    9.10    4.50
  -3  -3 -15   13.40    5.40
  -3   3  15   10.20    5.40
   3  -3  15   16.80    6.60
  -3  -3  15   13.00    6.10
   3   3  15   10.40    7.40
   3   3  15    4.70    4.40
  -3  -3  15    7.30    5.30
   3  -3 -15   13.60    6.40
  -3   3 -15   12.10    4.80
   3  -3  16  134.39   13.10
  -3  -3 -16  126.79   11.20
   3   3 -16  129.89    9.90
  -3  -3 -16  128.89   12.60
   3  -3  16  124.39   11.40
  -3   3  16  119.09   14.40
   3   3  16  118.59   11.10
  -3  -3  16  122.69   12.20
   3   3  16  124.59   14.80
  -3  -3  16  122.29   12.80
   3  -3 -16  129.09   12.40
  -3   3 -16  119.29   11.20
  -3  -3 -17   10.20    6.90
  -3  -3 -17   15.70    6.50
   3   3 -17   17.50    5.50
   3  -3  17    1.20    8.20
   3  -3  17   27.30    8.60
  -3   3  17   -2.20    9.00
   3  -3 -17    3.50    7.40
  -3   3 -17   13.30    5.90
  -3  -3  17   10.10    7.80
  -3  -3  17    5.80    6.40
   3   3  17   30.70    9.30
   3   3 -18   19.90    6.10
  -3   3  18    4.80   10.90
  -3  -3 -18    7.30    7.80
   3  -3  18   13.80    9.00
  -3  -3 -18    7.00    7.00
  -3  -3  18   -4.10    9.10
   3  -3 -18   14.00    8.00
   3  -3  19    3.50   10.50
   3   3 -19   15.90    6.30
  -3   3  19   23.30   11.70
  -3  -3 -19   -3.80    7.40
  -3  -3  19    7.30   10.30
   3  -3 -19   22.90    8.40
  -3  -3 -20   90.79   11.90
  -3  -3 -20  114.69   13.00
   3   3 -20  119.69   12.40
  -3  -3  20  115.59   14.90
   3  -3 -20  104.89   12.80
   3   3 -21   -8.80    7.60
  -3  -3 -21    5.70    9.70
   3  -3 -21    8.00   12.10
  -3  -3  21   29.60   12.70
  -3  -3 -22    5.10   11.00
  -3  -3 -22   -1.50   10.20
   3   3 -22    2.30    8.70
   3  -3 -22    2.70   10.50
  -4   3   0    1.00    1.10
  -4  -3   0    0.80    0.90
   4   3   0    0.20    1.00
   4   3   0    0.70    1.30
  -4  -3   0    0.50    1.10
   4  -3   0    0.10    1.30
  -4  -3  -1 2730.23  112.99
  -4  -3  -1 2839.52  113.09
   4   3  -1 2798.22  112.79
  -4   3   1 2748.43  113.29
   4  -3   1 2853.71  113.09
   4   3   1 2763.22  113.09
   4  -3  -1 2754.82  113.39
  -4  -3   1 2782.62  113.19
  -4   3  -1 2747.33  112.89
   4   3   1 2768.92  113.09
  -4   3   2   -1.40    1.60
  -4  -3  -2   -1.40    1.10
   4  -3   2    1.90    1.10
  -4  -3  -2    0.30    1.10
   4   3   2    0.50    1.20
   4   3   2    1.00    1.40
  -4   3  -2    0.90    0.90
   4  -3   3  297.67   12.80
  -4  -3  -3  305.47   13.30
  -4  -3  -3  282.27   13.40
  -4   3  -3  278.77   12.60
   4   3   3  292.47   13.30
   4   3   3  302.47   12.90
   4  -3  -3  310.37   14.70
  -4  -3  -4  297.07   13.50
  -4   3   4  304.47   13.50
  -4  -3  -4  292.17   13.10
   4  -3   4  298.87   12.90
   4   3  -4  268.57   12.50
   4   3   4  302.47   13.10
  -4   3  -4  297.77   12.80
   4   3   4  307.67   13.80
   4  -3  -4  303.87   14.10
  -4  -3  -5    6.70    2.10
   4   3  -5    4.30    1.20
  -4   3   5    6.80    2.10
   4  -3   5    6.00    1.70
   4  -3   5    6.20    1.60
  -4   3   5    8.90    2.80
  -4  -3  -5    7.50    1.70
   4  -3  -5    4.80    2.50
   4   3   5    5.80    2.40
   4   3   5    5.60    1.70
  -4   3   6  226.68   11.30
   4  -3   6  229.28   10.60
  -4   3   6  240.58   11.80
  -4  -3  -6  227.78   11.30
   4  -3   6  239.48   10.80
   4   3  -6  210.88   10.10
  -4  -3  -6  231.28   10.80
   4   3   6  233.08   11.60
  -4   3  -6  227.18   10.50
   4   3   6  232.88   10.90
   4  -3  -6  222.78   11.90
  -4  -3   6  224.68   10.20
  -4   3   7  867.31   35.70
   4  -3   7  817.82   34.40
   4   3  -7  816.12   34.00
  -4  -3  -7  808.02   34.60
  -4   3   7  817.32   34.90
   4  -3   7  846.72   34.70
  -4  -3  -7  813.12   35.20
   4   3   7  817.32   34.60
   4  -3  -7  821.92   35.60
  -4   3  -7  818.22   34.30
   4   3   7  761.22   35.30
  -4  -3   7  805.72   34.20
  -4  -3  -8   -5.90    2.00
   4   3  -8   -3.20    1.50
  -4  -3  -8   -3.30    2.60
   4  -3   8   -1.10    1.90
  -4   3   8   -3.60    3.00
   4  -3   8   -2.50    2.30
  -4   3   8   -1.90    2.60
   4   3   8   -1.20    2.60
  -4   3  -8   -1.50    1.80
  -4  -3   8   -2.50    2.00
   4   3   8    6.40    5.80
   4  -3  -8   -3.70    3.30
  -4   3   9  343.17   16.20
  -4  -3  -9  318.47   15.80
  -4  -3  -9  353.56   16.40
   4  -3   9  331.07   15.70
  -4   3   9  340.57   16.90
   4  -3  -9  312.27   16.50
   4   3   9  327.97   15.60
  -4  -3   9  324.17   16.30
  -4   3  -9  334.57   15.30
   4   3   9  332.07   16.70
  -4  -3   9  326.37   15.30
  -4  -3 -10  256.07   13.20
   4  -3  10  260.57   12.40
  -4   3  10  244.28   13.10
   4   3 -10  248.98   11.70
  -4  -3 -10  235.48   12.80
   4  -3  10  226.28   12.80
  -4   3  10  218.68   18.90
  -4  -3  10  257.47   12.40
  -4  -3  10  258.97   13.10
   4   3  10  246.48   13.80
   4  -3 -10  227.98   13.50
   4   3  10  250.27   12.70
  -4   3 -10  242.48   12.20
  -4  -3 -11  191.78   11.70
   4   3 -11  180.68    9.80
   4  -3  11  200.88   10.80
  -4  -3 -11  186.98   11.10
  -4   3  11  178.78   11.60
   4  -3  11  191.88   11.40
  -4   3  11  204.28   12.70
   4   3  11  177.58   10.90
  -4  -3  11  183.48   10.50
  -4  -3  11  194.38   13.50
   4  -3 -11  196.88   12.30
  -4   3 -11  204.98   10.60
   4   3  11  185.98   12.50
  -4   3  12   49.00    5.80
  -4   3  12   47.10    6.90
   4   3 -12   45.70    5.20
  -4  -3 -12   43.00    6.10
   4  -3  12   43.00    4.70
  -4  -3 -12   42.90    5.40
   4  -3  12   48.80    6.00
  -4  -3  12   43.80    5.40
   4  -3 -12   41.80    6.30
  -4  -3  12   53.49    5.80
  -4   3 -12   52.09    5.00
   4   3  12   37.30    6.60
   4   3  12   41.20    4.90
  -4   3  13   -0.70    4.30
   4  -3  13    4.60    4.60
   4  -3  13    1.40    3.40
  -4  -3 -13   -4.00    3.90
   4   3 -13    0.30    3.20
  -4  -3 -13   -1.60    4.70
  -4   3  13    2.90    6.20
  -4  -3  13   -4.80    4.10
   4  -3 -13   -4.90    4.70
   4   3  13   -2.90    5.40
  -4  -3  13    0.30    4.20
  -4   3 -13   -4.80    3.40
   4   3  13    0.70    3.50
  -4   3  14   44.30    8.20
  -4   3  14   37.60    6.30
  -4  -3 -14   37.70    6.80
   4  -3  14   47.60    5.60
  -4  -3 -14   34.60    6.00
   4  -3  14   41.60    6.90
   4   3 -14   40.30    5.20
  -4  -3  14   37.00    9.90
   4   3  14   24.80    5.00
   4  -3 -14   31.10    6.50
  -4  -3  14   29.60    5.70
  -4   3 -14   35.50    5.40
   4   3  14   46.20    8.10
   4  -3  15  278.77   17.10
  -4  -3 -15  285.37   16.80
  -4   3  15  266.47   16.20
  -4  -3 -15  268.27   16.60
   4   3 -15  297.57   14.70
  -4   3  15  280.67   18.30
   4  -3  15  276.77   15.50
   4   3  15  251.27   18.30
   4   3  15  271.97   15.50
  -4  -3  15  262.47   16.70
  -4  -3  15  263.37   16.20
  -4   3 -15  272.57   15.50
   4  -3 -15  267.27   16.80
   4   3 -16   25.50    5.60
  -4  -3 -16   22.00    7.10
  -4   3  16   12.60    5.70
   4  -3  16   34.10    8.00
   4  -3  16   20.00    5.30
  -4  -3 -16   25.40    7.20
  -4   3  16   37.50    9.00
   4   3  16   17.80    5.20
  -4  -3  16   19.80    7.40
   4  -3 -16   23.40    7.60
   4   3  16   26.30    8.50
  -4   3 -16   20.30    5.70
  -4  -3  16   26.30    6.10
   4  -3  17   20.20    8.10
  -4   3  17   18.50   10.20
   4   3 -17   20.80    5.80
  -4  -3 -17   22.80    6.90
  -4  -3 -17   22.00    7.60
  -4  -3  17   15.10    8.10
   4  -3 -17   24.70    8.00
  -4   3 -17   12.50    5.80
   4   3  17   19.80    9.50
  -4  -3 -18   -3.80    6.80
   4   3 -18   -7.30    5.50
  -4  -3 -18   -4.50    6.80
  -4   3  18    6.70   10.50
   4  -3  18   -0.70    8.90
   4  -3 -18   -8.40    7.60
  -4   3 -18    6.70    6.60
  -4  -3  18   -1.90    9.00
  -4  -3 -19  150.38   20.00
  -4   3  19  183.08   20.80
   4   3 -19  252.37   14.50
   4  -3  19  191.48   19.20
  -4  -3  19  199.88   19.00
   4  -3 -19  226.18   17.00
  -4  -3 -20   -9.60    8.40
   4   3 -20   -8.30    6.70
  -4  -3 -20    8.20    9.20
   4  -3 -20    9.30    9.30
  -4  -3  20   14.30   11.90
  -4  -3 -21  -16.40   10.70
   4   3 -21   -9.70    7.50
  -4  -3 -21    7.50    9.70
  -4  -3  21  -19.20   12.40
  -4  -3 -22    3.20   11.10
   4   3 -22   -6.30    8.40
  -4  -3 -22   -6.10    9.90
   4  -3 -22    1.40   10.80
   5   3   0  372.16   16.70
  -5   3   0  388.46   16.60
   5   3   0  399.86   16.40
  -5  -3   0  386.46   16.70
   5  -3   0  379.76   16.80
   5   3  -1  689.93   27.80
  -5  -3  -1  677.93   28.20
   5   3  -1  618.94   28.20
  -5  -3  -1  720.43   28.20
   5  -3   1  678.53   28.20
   5   3   1  677.53   28.20
  -5  -3   1  655.53   28.30
  -5   3  -1  682.43   28.10
   5   3   1  673.23   28.20
   5  -3  -1  649.64   28.60
  -5   3   2  474.75   20.00
  -5  -3  -2  436.66   19.50
   5  -3   2  453.55   19.40
   5   3   2  446.66   19.60
  -5  -3   2  440.36   19.70
  -5   3  -2  474.65   19.30
   5   3   2  457.75   19.40
  -5   3   3   44.00    4.40
  -5  -3  -3   43.40    3.40
   5  -3   3   46.20    3.40
  -5  -3  -3   49.50    3.70
   5   3   3   44.30    3.50
   5   3   3   47.00    3.70
  -5  -3  -4    0.20    1.20
  -5  -3  -4    1.30    1.70
   5   3  -4    2.70    1.10
   5  -3   4   -0.40    1.20
   5   3   4   -0.70    1.40
   5   3   4   -1.40    1.90
  -5   3  -4    1.20    1.10
   5  -3  -4    0.00    2.10
   5   3  -5 1318.57   57.09
  -5   3   5 1455.75   57.99
  -5  -3  -5 1352.16   57.59
   5  -3   5 1381.46   57.39
  -5  -3  -5 1393.46   57.99
   5  -3  -5 1425.86   58.59
   5   3   5 1420.46   57.59
  -5   3  -5 1391.96   57.29
   5   3   5 1415.16   58.29
  -5   3   6   53.79    5.50
  -5  -3  -6   64.99    4.90
   5   3  -6   48.00    3.50
  -5  -3  -6   59.09    4.50
   5  -3   6   62.79    4.40
   5  -3   6   63.29    4.50
   5  -3  -6   54.79    5.40
  -5   3  -6   59.39    4.10
   5   3   6   59.39    4.70
   5   3   6   56.29    5.20
  -5  -3  -7  892.01   37.40
   5  -3   7  852.61   36.90
   5  -3   7  894.41   36.60
   5   3  -7  830.22   36.20
  -5   3   7  943.71   38.00
  -5   3   7  876.71   37.20
  -5  -3  -7  860.41   36.90
   5  -3  -7  822.92   37.70
   5   3   7  874.71   37.70
  -5   3  -7  857.81   36.40
   5   3   7  870.81   36.80
   5  -3   8  226.88   11.60
  -5   3   8  250.07   12.90
  -5  -3  -8  246.58   12.20
  -5  -3  -8  211.38   11.60
  -5   3   8  237.38   12.40
   5  -3   8  246.18   11.40
   5   3  -8  211.38   10.80
   5   3   8  235.08   11.70
   5  -3  -8  242.88   12.90
   5   3   8  226.78   12.80
  -5   3  -8  227.88   11.20
  -5  -3   8  239.68   11.10
   5  -3   9 1228.88   52.29
   5  -3   9 1081.69   53.49
  -5  -3  -9 1245.48   52.59
  -5  -3  -9 1310.07   53.29
  -5   3   9 1369.06   53.89
  -5   3   9 1301.47   53.69
  -5   3  -9 1218.88   52.19
   5   3   9 1290.07   52.79
  -5  -3   9 1243.68   52.89
   5   3   9 1260.67   53.69
   5  -3  -9 1237.88   53.69
  -5  -3   9 1231.08   52.19
   5  -3  10   34.90    4.50
  -5   3  10   26.50    4.40
  -5  -3 -10   40.30    5.10
  -5   3  10   46.60    6.10
  -5  -3 -10   33.70    4.10
   5  -3  10   46.10    5.00
   5   3 -10   35.00    3.70
   5   3  10   27.00    5.50
  -5  -3  10   34.30    4.10
   5  -3 -10   36.80    5.80
  -5  -3  10   23.10    4.30
   5   3  10   40.50    4.50
  -5   3 -10   31.50    3.70
   5   3 -11  106.59    6.90
  -5  -3 -11  104.99    8.50
  -5  -3 -11  110.39    8.50
   5  -3  11  115.69    8.80
   5  -3  11  109.29    7.90
  -5   3  11  114.89    9.30
  -5   3  11  108.09    9.70
  -5  -3  11  121.89    9.40
   5   3  11  106.99    8.30
  -5   3 -11  104.39    7.70
   5   3  11  109.49   10.00
  -5  -3  11  104.59    7.70
   5  -3 -11  102.39    9.50
  -5  -3 -12    6.80    3.90
   5  -3  12    5.40    3.20
   5  -3  12    9.80    4.40
  -5   3  12   10.60    5.30
  -5   3  12    4.50    4.10
   5   3 -12    4.80    3.10
  -5  -3 -12    4.80    4.60
  -5  -3  12    1.90    3.70
   5  -3 -12   -1.70    5.20
  -5  -3  12    2.40    4.20
   5   3  12    4.10    3.70
  -5   3 -12    1.90    3.20
   5   3  12    5.40    5.60
  -5  -3 -13  269.87   14.80
  -5   3  13  293.37   16.60
   5  -3  13  250.37   13.90
  -5  -3 -13  266.07   15.20
   5   3 -13  268.47   13.30
  -5   3  13  239.48   15.10
   5  -3  13  233.18   14.40
  -5  -3  13  281.87   14.40
   5   3  13  223.28   15.70
  -5  -3  13  265.37   15.20
   5  -3 -13  261.07   15.60
  -5   3 -13  268.67   14.10
   5   3  13  237.68   14.30
  -5   3  14   15.20    5.20
   5  -3  14   -2.10    5.20
  -5  -3 -14   -1.90    5.10
  -5   3  14    8.90    6.90
   5  -3  14    8.00    3.90
  -5  -3 -14    2.00    4.80
   5   3 -14    9.00    3.90
   5   3  14   17.70    4.70
  -5  -3  14    6.30    5.10
  -5  -3  14    2.50    5.00
   5  -3 -14   14.00    5.90
   5   3  14    6.80    6.60
  -5   3 -14   12.90    4.50
   5  -3  15   -0.70    4.20
   5  -3  15    0.20    5.90
  -5   3  15   -8.60    6.90
   5   3 -15   -0.90    4.00
  -5   3  15    1.60    4.80
  -5  -3 -15    0.50    5.80
  -5  -3 -15   -6.90    5.00
  -5  -3  15   -3.50    5.80
  -5  -3  15   -3.40    5.30
  -5   3 -15   -2.20    4.70
   5   3  15   -1.10    7.20
   5  -3 -15   -3.50    5.90
   5   3  15    1.40    4.30
   5   3 -16   12.00    5.00
   5  -3  16   21.30    5.20
  -5  -3 -16    7.70    6.50
  -5  -3 -16   17.00    6.60
  -5   3  16   32.30    9.20
   5  -3  16   17.20   11.00
  -5  -3  16   10.40    6.00
  -5  -3  16   10.00    7.10
   5   3  16   30.20    9.00
   5  -3 -16   18.30    7.10
  -5   3 -16   37.10    6.30
  -5   3  17  107.49   13.40
  -5  -3 -17  122.69   11.90
   5   3 -17  129.29   10.20
  -5  -3 -17   90.69   10.10
   5  -3  17  131.49   14.60
  -5  -3  17  112.69   11.60
   5  -3 -17  114.39   13.30
   5   3  17  144.39   16.90
  -5   3 -17  121.99   11.90
  -5   3  18   -5.20   10.20
   5   3 -18   -7.60    5.40
  -5  -3 -18   -5.80    6.90
  -5  -3 -18   -1.00    6.80
   5  -3  18    7.40    9.20
  -5  -3  18   -3.80    8.70
  -5   3 -18   13.20    6.40
   5  -3 -18   -6.00    7.90
  -5  -3 -19   11.30    7.90
  -5   3  19   30.90   12.90
  -5  -3 -19    6.50    7.90
   5   3 -19   10.70    6.20
  -5   3 -19   -1.50    7.40
   5  -3 -19    8.60    8.60
  -5  -3  19    4.00   10.20
  -5  -3 -20   15.40    9.10
  -5  -3 -20  -11.00    9.20
   5   3 -20    3.50    6.60
   5  -3 -20  -10.30    9.00
  -5  -3  20    8.40   11.30
  -5   3 -20   -0.80    8.30
  -5  -3 -21   40.60   11.60
  -5  -3 -21   44.90   10.90
   5   3 -21   40.20    8.60
  -5  -3  21   29.60   13.30
  -5  -3 -22    6.20   10.80
   5   3 -22  -12.20    8.40
  -5  -3 -22   24.60   11.60
   5  -3 -22   10.20   11.40
   6  -3   0    0.20    1.60
   6   3   0    0.20    1.20
  -6   3   0   -1.30    1.20
  -6  -3   0   -0.10    1.30
   6   3   0    0.70    1.70
   6  -3   1  332.57   14.90
   6   3  -1  311.97   14.90
  -6   3   1  340.37   15.00
  -6  -3  -1  337.17   14.70
   6  -3  -1  324.67   15.30
  -6   3  -1  346.27   14.60
   6   3   1  326.57   14.80
  -6  -3   1  337.57   15.20
   6   3   1  344.37   14.70
  -6   3   2    3.40    1.90
  -6  -3  -2   -0.60    1.20
  -6  -3  -2    1.20    1.60
   6  -3   2   -0.90    1.40
   6   3   2    2.00    1.70
   6   3   2    0.90    1.40
   6  -3  -2   -1.50    2.00
  -6  -3   2    2.30    1.70
  -6   3  -2    0.80    1.10
   6  -3   3   69.49    4.50
  -6   3   3   61.49    5.30
  -6  -3  -3   78.89    4.70
  -6  -3  -3   67.69    4.40
   6   3   3   68.29    4.60
  -6   3  -3   68.79    4.20
   6   3   3   74.09    5.00
  -6  -3   3   66.99    5.20
  -6  -3  -4   40.20    3.70
  -6  -3  -4   45.80    3.60
   6  -3   4   35.80    3.50
  -6   3   4   38.70    4.20
  -6   3  -4   41.00    3.30
   6   3   4   38.60    3.70
   6   3   4   38.60    3.90
   6  -3  -4   36.00    4.50
  -6  -3  -5    6.70    1.90
  -6  -3  -5    8.40    2.40
   6  -3   5    7.80    1.90
   6   3  -5    5.10    1.60
   6   3   5    9.40    2.80
   6  -3  -5    7.40    3.20
  -6   3  -5    7.80    1.70
   6   3   5    4.90    1.90
  -6   3   6   14.20    3.10
   6  -3   6   14.70    2.30
  -6  -3  -6   19.00    3.20
   6   3  -6   13.70    2.10
  -6  -3  -6   12.20    2.30
   6  -3   6   20.10    2.90
  -6   3  -6   18.60    2.40
   6   3   6   14.50    3.40
   6  -3  -6   18.10    3.70
   6   3   6   17.30    2.70
  -6  -3  -7    5.10    2.70
  -6  -3  -7   -3.90    1.90
   6   3  -7   -0.10    1.70
  -6   3   7    1.10    2.90
   6  -3   7    1.40    2.00
   6  -3   7    2.20    2.30
   6   3   7   -1.20    2.50
   6  -3  -7   -1.10    3.40
  -6   3  -7    1.00    1.80
   6   3  -8   27.90    3.10
   6  -3   8   34.80    4.90
   6  -3   8   29.90    3.50
  -6  -3  -8   31.60    3.70
  -6   3   8   31.10    4.40
  -6  -3  -8   34.20    4.30
  -6   3  -8   32.30    3.40
   6   3   8   37.50    3.90
   6   3   8   35.00    5.10
   6  -3  -8   25.20    4.80
  -6  -3  -9  162.68    9.60
  -6   3   9  166.28   10.70
   6  -3   9  151.98    8.80
  -6  -3  -9  152.58    9.30
  -6   3   9  148.39   10.50
   6  -3   9  168.18    9.30
   6   3   9  155.38   10.30
   6  -3  -9  140.49   10.30
   6   3   9  147.39    9.40
  -6   3  -9  152.78    8.70
   6   3 -10  226.38   11.70
  -6  -3 -10  250.77   13.10
  -6  -3 -10  245.08   12.80
  -6   3  10  271.77   14.30
  -6   3  10  241.88   13.70
   6  -3  10  237.38   12.30
   6  -3  10  237.28   13.00
   6  -3 -10  230.18   14.00
  -6   3 -10  247.58   12.20
   6   3  10  243.98   12.70
   6   3  10  210.28   13.60
  -6   3  11   41.00    5.70
   6  -3  11   40.20    4.60
  -6   3  11   54.69    6.90
  -6  -3 -11   47.10    5.20
  -6  -3 -11   49.70    6.10
   6  -3  11   60.79    6.50
   6   3 -11   44.60    5.10
  -6   3 -11   51.89    6.10
   6  -3 -11   53.19    6.90
   6   3  11   46.40    5.10
  -6  -3  11   59.99    6.10
   6   3  11   56.49    7.00
  -6  -3  11   45.50    5.70
  -6  -3 -12    7.80    4.60
   6  -3  12    4.10    4.70
   6   3 -12    8.60    3.30
  -6  -3 -12    3.00    3.80
  -6   3  12   13.50    5.90
   6  -3  12    5.50    3.40
  -6   3  12   10.80    4.70
   6  -3 -12    6.90    4.90
   6   3  12    0.00    3.50
  -6  -3  12   13.20    4.10
  -6  -3  12    6.10    4.60
  -6   3 -12   11.50    3.70
   6   3  12   12.60    5.60
   6  -3  13   61.69    7.60
  -6  -3 -13   60.49    6.60
   6   3 -13   58.89    6.50
  -6  -3 -13   74.09    8.10
  -6   3  13   38.60    6.20
  -6   3  13   63.59    8.40
   6  -3  13   69.29    6.30
   6   3  13   38.60    5.50
   6   3  13   49.20    8.20
  -6  -3  13   75.99    7.40
   6  -3 -13   62.59    8.00
  -6   3 -13   54.89    6.00
  -6  -3  13   75.69    7.90
   6  -3  14   47.80    5.90
  -6   3  14   52.59    7.30
   6   3 -14   58.49    6.80
  -6   3  14   73.19    9.60
   6  -3  14   53.89    8.10
  -6  -3 -14   59.59    7.10
  -6  -3 -14   59.09    7.40
  -6   3 -14   58.49    6.50
   6  -3 -14   58.49    8.30
   6   3  14   58.89    6.70
   6   3  14   71.79    9.60
  -6  -3  14   60.19    7.20
  -6  -3  14   38.30    6.50
  -6  -3 -15   31.70    6.70
  -6   3  15   36.70    9.10
   6  -3  15   23.00    5.00
   6   3 -15   38.30    5.40
  -6   3  15   42.00    6.70
   6  -3  15   55.19    8.40
  -6  -3 -15   38.70    7.40
  -6  -3  15   26.90    6.70
  -6  -3  15   42.40    7.10
   6  -3 -15   33.80    7.60
   6   3  15   25.70    5.30
  -6   3 -15   35.60    6.00
   6   3  15   29.70    8.80
   6   3 -16   28.40    5.50
  -6  -3 -16   39.90    8.00
  -6   3  16   29.80    9.50
   6  -3  16   25.70    5.20
   6  -3  16   33.20    8.70
  -6  -3 -16   22.20    6.70
  -6  -3  16   42.90    7.00
   6  -3 -16   24.30    8.10
   6   3  16   27.90    9.00
  -6   3 -16   28.60    6.00
  -6  -3  16   27.10    7.40
  -6  -3 -17    9.50    6.90
   6  -3  17    8.70    7.50
   6   3 -17    1.80    4.90
  -6  -3 -17   -8.30    6.40
  -6   3  17    2.20   10.20
  -6   3 -17    7.40    5.90
   6  -3 -17   -9.90    7.40
  -6  -3  17    8.60    7.90
   6  -3  18    5.40    9.80
  -6  -3 -18    7.10    7.50
  -6  -3 -18    2.00    9.50
   6   3 -18    5.90    5.60
  -6   3  18   10.10   11.50
  -6   3 -18   10.60    6.80
  -6  -3  18   -3.70    8.70
   6  -3 -18   15.40    8.60
   6   3 -19   -1.40    6.10
  -6  -3 -19  -16.20    7.70
  -6  -3 -19    4.20    8.40
  -6   3  19   12.50   12.70
  -6   3 -19    6.80    7.40
   6  -3 -19   -5.60    8.30
  -6  -3  19   13.60   10.40
   6   3 -20    9.20    6.80
  -6  -3 -20  -20.40    8.40
  -6   3 -20   -5.00    7.90
  -6  -3  20   16.90   11.10
   6  -3 -20    6.40    9.50
  -6  -3 -21   30.10   11.30
   6   3 -21   20.40    8.00
  -6  -3 -21   14.40   10.50
  -6   3 -21   13.10    9.90
   7   3   0  231.28   11.50
   7  -3   0  230.48   11.60
  -7   3   0  242.68   11.20
  -7  -3   0  243.08   11.20
   7   3   0  243.78   10.80
   7   3  -1  760.62   34.30
  -7   3   1  823.12   34.40
   7  -3   1  820.22   34.40
  -7  -3  -1  839.42   34.20
   7  -3  -1  786.42   34.60
   7   3   1  832.32   34.00
  -7   3  -1  825.22   34.00
  -7  -3   1  828.12   34.40
   7   3   1  786.92   34.30
  -7   3   2 1143.29   47.80
  -7  -3  -2 1133.49   47.30
   7  -3   2 1153.18   47.40
  -7  -3   2 1146.29   47.70
   7  -3  -2 1058.69   47.80
   7   3   2 1160.78   47.40
  -7   3  -2 1151.78   47.10
   7   3   2 1147.79   47.40
  -7  -3  -3  258.67   11.90
   7  -3   3  256.57   12.00
  -7   3   3  253.47   12.80
   7   3   3  263.67   12.10
  -7   3  -3  256.67   11.70
   7   3   3  263.77   12.30
  -7  -3   3  253.37   12.60
  -7  -3  -4    4.00    2.20
   7  -3   4    0.80    1.70
  -7  -3  -4    1.00    1.60
  -7   3   4   -3.80    2.00
   7   3   4    0.00    2.20
  -7   3  -4   -0.10    1.40
   7   3   4   -2.40    1.60
  -7  -3   4   -3.70    1.90
  -7   3   5  831.22   37.50
  -7  -3  -5  856.81   36.50
   7  -3   5  869.51   36.40
  -7  -3  -5  909.81   37.00
   7   3   5  868.51   37.10
  -7   3  -5  834.12   36.20
   7   3   5  877.01   36.60
   7  -3  -5  870.31   37.60
   7  -3   6  157.38    8.10
  -7  -3  -6  156.08    8.30
   7  -3   6  146.09    7.90
  -7  -3  -6  141.09    8.00
   7   3  -6  133.49    7.30
  -7   3  -6  144.89    7.60
   7   3   6  133.29    9.60
   7  -3  -6  124.99    8.70
  -7  -3  -7  142.99    8.30
  -7  -3  -7  129.89    7.90
   7  -3   7  149.49    8.30
   7  -3   7  130.49    8.30
   7   3  -7  125.59    7.20
  -7   3   7  136.39    9.10
  -7   3  -7  138.49    7.50
   7   3   7  128.69    8.60
   7  -3  -7  124.69    9.10
   7   3   7  128.49    8.00
   7   3  -8   43.00    4.20
   7  -3   8   50.79    5.10
  -7   3   8   45.60    8.20
   7  -3   8   36.90    3.80
  -7  -3  -8   34.70    4.00
  -7  -3  -8   40.60    4.90
   7   3   8   55.69    6.30
   7   3   8   39.60    5.40
  -7   3  -8   43.60    4.90
   7  -3  -8   37.80    5.40
  -7  -3  -9 1622.34   66.29
   7   3  -9 1456.65   65.79
  -7  -3  -9 1595.14   65.79
   7  -3   9 1593.14   65.99
  -7   3   9 1615.04   66.29
   7   3   9 1550.94   66.69
   7  -3  -9 1533.95   66.89
   7   3   9 1584.44   65.69
  -7   3  -9 1603.54   65.39
   7  -3  10   21.30    4.50
  -7  -3 -10   13.70    4.40
  -7   3  10   14.70    4.50
   7   3 -10   12.40    3.10
   7  -3  10   16.10    3.40
  -7  -3 -10   12.90    3.60
   7   3  10   12.90    4.90
  -7   3 -10   11.10    3.10
   7  -3 -10    9.20    5.00
   7   3  10    9.20    3.50
  -7  -3 -11   79.69    7.90
  -7  -3 -11   80.49    8.20
   7  -3  11   80.19    7.30
  -7   3  11   56.79    6.60
   7  -3  11   80.69    7.50
   7   3 -11   84.09    6.30
   7   3  11   82.09    7.90
   7  -3 -11   83.39    9.30
   7   3  11   70.69    8.10
  -7   3 -11   90.99    7.20
  -7  -3  11   62.19    6.70
   7   3 -12  199.48   11.00
  -7   3  12  207.78   13.60
  -7  -3 -12  207.58   12.50
   7  -3  12  201.18   11.80
   7  -3  12  195.78   12.90
  -7   3  12  195.68   13.80
  -7  -3 -12  201.88   12.50
   7   3  12  205.28   14.40
  -7  -3  12  213.08   13.50
  -7   3 -12  208.48   11.60
   7  -3 -12  198.08   13.70
   7   3  12  197.98   12.20
  -7   3  13  143.59   12.10
   7  -3  13  130.89   10.00
  -7  -3 -13  112.39   10.70
  -7   3  13  135.49   12.30
  -7  -3 -13  154.18   10.80
   7  -3  13  139.69   11.50
   7   3 -13  135.29    9.10
   7   3  13  122.49   12.90
   7   3  13  124.89   10.60
  -7  -3  13  136.09   12.00
  -7   3 -13  152.48   10.20
   7  -3 -13  146.69   12.10
  -7   3  14   17.00    7.50
  -7  -3 -14    7.30    4.90
   7   3 -14   14.60    4.40
   7  -3  14   12.60    4.50
  -7  -3 -14   11.90    5.70
   7  -3  14   13.50    6.40
  -7   3  14    0.10    5.20
  -7  -3  14    2.50    5.70
  -7   3 -14    5.30    4.80
   7  -3 -14   17.20    6.90
   7   3  14   12.70    4.60
   7   3  14    7.30    7.30
   7  -3  15    2.50    4.30
  -7   3  15   -8.40    5.10
   7  -3  15    7.20    7.20
   7   3 -15   -4.60    4.30
  -7  -3 -15   -6.90    5.50
  -7  -3 -15   -1.60    5.50
  -7   3  15    1.50    8.10
  -7   3 -15   -4.40    4.80
   7   3  15    1.30    7.50
  -7  -3  15    6.50    5.90
  -7  -3  15    5.90    7.10
   7   3  15   -8.70    4.10
   7  -3 -15  -13.90    6.10
   7  -3  16   11.30    7.60
  -7   3  16    0.50    9.50
  -7  -3 -16   21.00    7.40
   7   3 -16   12.80    5.00
  -7  -3 -16   11.90    6.20
   7   3  16   15.60    8.60
   7  -3 -16   10.40    7.40
  -7   3 -16   21.20    6.10
  -7  -3  16   -4.80    6.60
  -7  -3  16   13.60    7.00
  -7   3  17  259.87   20.20
  -7  -3 -17  260.07   17.10
  -7  -3 -17  220.98   17.00
   7   3 -17  237.08   14.00
   7  -3  17  197.68   17.70
  -7   3 -17  213.38   15.60
  -7  -3  17  246.98   16.70
   7  -3 -17  204.28   16.90
  -7  -3 -18    7.30    8.50
  -7   3  18   10.20   11.90
   7   3 -18    7.00    5.90
   7  -3 -18   -1.20    8.00
  -7   3 -18    7.90    7.20
  -7  -3  18  -12.90    8.90
  -7  -3 -19   46.20    9.90
   7   3 -19   55.99    7.70
  -7  -3 -19   54.89   10.20
  -7   3  19   64.49   14.00
  -7   3 -19   31.50    8.50
  -7  -3  19   54.39   11.40
   7  -3 -19   38.90   10.10
  -7  -3 -20    0.40    9.40
  -7  -3 -20    9.90    9.50
   7   3 -20  -10.80    6.70
  -7   3 -20    6.90    8.30
   7  -3 -20   -1.20    9.40
   7   3 -21  109.89   12.70
  -7  -3 -21   98.59   13.70
  -7  -3 -21   80.09   12.70
  -7   3 -21   58.89   16.90
  -8  -3   0    2.10    1.70
   8  -3   0    0.40    2.30
  -8   3   0   -0.50    1.50
   8   3   0   -3.80    1.60
   8   3   0   -1.50    2.10
  -8   3   1  245.08   11.50
   8   3  -1  210.28   11.60
   8  -3   1  245.98   11.70
  -8  -3  -1  239.18   11.10
   8   3   1  236.68   10.90
   8   3   1  223.98   11.50
  -8  -3   1  231.78   11.40
  -8   3  -1  230.68   11.00
   8  -3  -1  223.18   11.90
  -8   3   2    1.80    2.10
  -8  -3  -2    2.60    1.60
   8  -3   2    3.00    2.00
   8   3   2    3.00    2.10
   8  -3  -2   -0.50    2.40
  -8   3  -2    1.70    1.40
  -8  -3   2    0.00    2.00
   8   3   2    0.30    2.10
   8  -3   3   64.69    5.30
  -8   3   3   69.59    6.10
  -8  -3  -3   70.09    5.00
   8   3   3   71.69    5.10
  -8   3  -3   65.39    4.60
   8   3   3   69.99    5.40
  -8  -3   3   67.29    6.00
   8  -3   4 1080.69   45.40
  -8  -3  -4 1078.29   45.40
  -8   3   4 1062.09   46.30
  -8   3  -4 1104.69   45.20
   8   3   4 1099.39   45.50
   8   3   4 1091.69   45.80
  -8  -3   4 1070.79   46.10
  -8  -3  -5  300.27   13.80
  -8  -3  -5  289.27   13.50
   8  -3   5  298.67   13.50
  -8   3   5  281.77   14.70
   8   3   5  277.07   14.30
   8   3   5  289.17   14.20
  -8  -3   5  278.37   14.40
   8  -3  -5  257.97   14.30
  -8   3  -5  287.07   13.20
  -8  -3  -6  180.78    9.60
   8   3  -6  162.88    8.70
   8  -3   6  168.78    9.20
  -8  -3  -6  169.88    9.20
   8  -3   6  177.18    9.30
  -8   3  -6  168.38    8.80
   8  -3  -6  163.68   10.60
   8   3   6  161.68    9.30
   8   3   6  170.38    9.80
  -8  -3  -7 1887.91   79.79
   8  -3   7 1958.20   79.69
   8   3  -7 1791.72   79.39
  -8  -3  -7 2011.50   80.29
   8  -3   7 2001.90   80.09
  -8   3  -7 1877.61   79.49
   8   3   7 1925.21   80.59
   8  -3  -7 1899.91   80.99
   8   3   7 1997.20   79.89
  -8  -3  -8  108.79    7.50
   8  -3   8  104.19    7.70
  -8   3   8   97.79    8.90
  -8  -3  -8  105.99    7.80
   8  -3  -8  103.79    9.10
  -8   3  -8  100.69    7.10
   8   3   8  110.89    7.70
   8   3   8  104.19    8.30
   8   3  -9  329.37   16.00
   8  -3   9  335.27   16.30
  -8  -3  -9  333.07   16.60
  -8  -3  -9  349.67   17.10
   8  -3   9  352.36   17.00
  -8   3   9  334.97   17.60
   8  -3  -9  334.17   18.00
   8   3   9  346.47   17.60
  -8   3  -9  366.26   16.30
   8   3   9  348.27   16.70
   8  -3  10  356.96   17.50
  -8  -3 -10  379.06   17.90
   8  -3  10  350.16   17.90
  -8  -3 -10  376.36   18.20
   8   3 -10  359.96   16.90
  -8   3  10  359.76   18.80
   8   3  10  372.96   17.80
   8  -3 -10  377.26   19.30
  -8   3 -10  368.76   17.30
   8   3  10  344.97   18.80
   8  -3  11  320.27   17.50
  -8  -3 -11  356.66   17.30
  -8   3  11  333.67   18.20
   8   3 -11  330.47   16.10
   8  -3  11  332.77   16.80
  -8  -3 -11  354.06   17.60
   8   3  11  350.86   17.10
   8  -3 -11  327.97   18.50
   8   3  11  313.97   18.20
  -8   3 -11  357.66   16.70
  -8   3  12   35.60    6.10
   8  -3  12   51.19    6.60
  -8  -3 -12   52.49    6.60
   8   3 -12   42.30    5.00
   8  -3  12   37.60    4.90
  -8  -3 -12   40.00    5.50
   8   3  12   38.50    5.40
   8   3  12   39.30    7.30
   8  -3 -12   49.20    7.40
  -8   3 -12   49.60    5.30
  -8  -3  12   45.20    6.50
   8  -3  13   77.39    8.50
  -8   3  13   65.59    7.70
   8   3 -13   74.99    7.30
   8  -3  13   70.19    8.10
  -8  -3 -13   69.49    7.20
  -8  -3 -13   83.39    9.00
   8   3  13   81.79    9.10
  -8   3 -13   82.79    8.50
   8  -3 -13   71.49    9.10
  -8  -3  13   57.29    7.30
   8   3  13   71.39    9.50
  -8  -3 -14   18.70    6.20
  -8   3  14   10.20    5.30
   8   3 -14   16.00    4.70
  -8  -3 -14    5.00    5.20
   8  -3  14   12.70    6.60
   8  -3  14   14.00    4.60
   8   3  14   10.60    4.40
   8   3  14   32.90    8.40
  -8  -3  14   11.20    6.40
  -8   3 -14   20.10    5.10
   8  -3 -14   18.30    7.30
   8  -3  15  220.18   16.20
   8  -3  15  212.58   13.70
  -8  -3 -15  215.78   15.30
   8   3 -15  222.98   13.10
  -8  -3 -15  239.78   15.50
  -8   3 -15  237.88   14.40
   8  -3 -15  207.78   15.80
  -8  -3  15  225.48   15.80
   8   3  15  207.68   17.20
  -8  -3 -16   20.30    6.70
   8   3 -16   39.90    6.00
   8  -3  16   45.70    9.00
  -8  -3 -16   47.90    8.10
   8  -3 -16   38.50    8.90
  -8   3 -16   44.10    7.00
   8   3 -17   -5.70    5.00
  -8  -3 -17   -4.40    8.20
  -8  -3 -17  -12.90    6.40
  -8   3 -17  -14.20    6.20
   8  -3 -17   -6.00    7.70
  -8  -3 -18   -4.60    7.80
  -8  -3 -18   10.10    7.90
   8   3 -18    4.80    5.80
   8  -3 -18    1.30    8.30
  -8   3 -18   -4.30    6.70
  -8  -3 -19  215.78   18.90
   8   3 -19  213.98   14.30
  -8   3 -19  194.88   17.30
   8  -3 -19  227.38   18.90
   8   3 -20   -1.80    6.90
  -8  -3 -20   -0.60    9.60
  -8  -3 -20   -3.40    9.30
  -8   3 -20  -11.40    8.10
   8  -3 -20    3.20    9.70
   8   3 -21   -0.30    7.40
  -8  -3 -21    6.10   10.50
  -8   3 -21    8.90   11.10
   9   3   0  810.62   32.40
   9  -3   0  742.33   33.20
   9   3   0  740.83   33.00
  -9   3   0  750.82   32.60
  -9  -3   0  771.22   32.70
  -9  -3  -1    4.10    2.20
   9  -3   1    4.90    2.70
  -9   3   1    7.20    2.50
   9   3  -1    1.40    2.80
  -9  -3   1    2.70    2.10
  -9   3  -1    2.40    1.80
   9   3   1    5.30    2.70
   9   3   1    5.60    2.30
   9  -3  -1    4.10    2.90
  -9   3   2 1252.77   52.59
  -9  -3  -2 1201.78   51.99
   9  -3   2 1256.67   52.39
   9   3   2 1276.37   52.19
  -9   3  -2 1276.07   51.99
  -9  -3   2 1266.87   52.59
   9   3   2 1269.27   52.39
   9  -3  -2 1177.48   52.89
  -9  -3  -3  347.37   16.00
   9  -3   3  332.87   16.30
  -9   3   3  357.16   17.00
   9   3   3  346.97   16.10
   9   3   3  346.37   16.30
  -9  -3   3  361.96   16.80
  -9   3  -3  343.37   15.70
   9  -3   4   76.49    7.50
  -9   3   4   81.19    7.50
  -9  -3  -4   87.39    6.10
  -9  -3   4   77.49    7.10
  -9   3  -4   93.29    5.80
   9   3   4   90.19    6.60
  -9   3   5   86.69    8.10
  -9  -3  -5   99.59    6.70
   9  -3   5   99.79    6.80
   9   3   5   95.19    7.30
   9   3   5  101.89    7.00
  -9   3  -5   99.89    6.30
  -9  -3   5  102.79    8.00
   9  -3   6  412.16   18.20
   9   3  -6  354.26   19.00
  -9   3   6  383.36   19.30
  -9  -3  -6  372.06   17.70
   9  -3   6  398.26   17.80
   9   3   6  387.26   17.90
   9   3   6  377.56   18.30
  -9  -3   6  369.66   18.80
   9  -3  -6  389.06   19.10
  -9   3  -6  395.76   17.50
   9  -3   7   97.49    7.20
   9   3  -7   85.19    6.50
  -9  -3  -7   89.69    7.10
  -9  -3  -7   88.59    6.80
  -9   3   7   95.59    8.50
  -9   3  -7   85.89    6.50
   9   3   7   95.39    7.20
   9   3   7   95.49    7.60
   9  -3  -7   76.79    8.30
  -9  -3  -8  337.67   16.10
   9   3  -8  304.57   15.50
   9  -3   8  330.47   16.50
  -9  -3  -8  358.26   16.60
   9  -3   8  324.07   15.90
   9  -3  -8  313.07   17.50
   9   3   8  344.77   17.30
   9   3   8  332.67   16.20
  -9   3  -8  341.97   15.70
  -9   3   9   66.09    6.90
   9  -3   9   60.59    6.50
   9   3  -9   52.59    5.70
  -9  -3  -9   64.29    6.60
   9  -3   9   42.30    4.70
  -9  -3  -9   74.59    7.30
   9   3   9   49.80    6.50
   9   3   9   67.99    6.80
   9  -3  -9   55.49    7.30
  -9   3  -9   49.99    4.90
   9  -3  10   27.50    5.00
  -9  -3 -10   19.80    4.00
  -9  -3 -10   27.70    5.00
   9   3 -10   19.00    3.90
  -9   3  10    8.90    5.10
   9  -3  10   17.90    3.90
   9   3  10   16.90    5.40
   9  -3 -10   15.50    5.90
  -9   3 -10   25.10    4.00
   9   3  10   23.20    4.10
   9  -3  11   67.49    7.60
   9   3 -11   56.89    6.30
  -9   3  11   46.50    6.70
   9  -3  11   49.99    5.50
  -9  -3 -11   56.29    6.90
  -9  -3 -11   49.10    5.60
   9  -3 -11   53.29    7.80
   9   3  11   44.80    5.40
   9   3  11   40.20    7.10
  -9   3 -11   61.49    7.00
   9  -3  12    1.40    3.70
  -9  -3 -12    2.50    5.40
  -9  -3 -12   -9.00    3.90
  -9   3  12   -5.60    5.10
   9   3 -12    1.40    3.60
   9  -3  12  -11.50    4.50
  -9   3 -12   -0.50    3.50
   9  -3 -12   -1.40    5.80
   9   3  12   -4.40    3.80
   9   3  12   -4.20    6.20
  -9  -3  12   -0.30    5.00
  -9   3  13   48.00    7.20
   9   3 -13   48.00    5.70
  -9  -3 -13   64.99    8.00
   9  -3  13   38.60    7.20
  -9  -3 -13   47.80    6.30
   9  -3  13   49.80    5.80
   9  -3 -13   39.90    7.80
   9   3  13   54.09    9.10
  -9   3 -13   45.90    5.90
  -9  -3  13   47.90    7.30
   9   3  13   51.79    6.50
   9   3 -14   -2.50    4.20
   9  -3  14    2.90    4.20
   9  -3  14    9.60    6.50
  -9  -3 -14   -1.40    5.20
  -9   3  14    2.70    5.60
  -9  -3 -14    2.70    5.70
   9   3  14   -2.70    4.50
  -9   3 -14    8.60    5.00
  -9  -3  14   -7.70    5.60
   9   3  14    8.30    7.50
   9  -3 -14   -1.50    6.70
  -9  -3 -15    5.40    6.40
  -9  -3 -15   -1.30    5.70
   9  -3  15   -7.70    6.40
   9   3 -15   -1.70    4.60
   9  -3 -15   -4.90    7.10
  -9  -3  15    4.60    6.70
   9   3  15   25.10   12.80
  -9   3 -15   -1.30    5.20
   9  -3  16   16.60   10.20
  -9  -3 -16   15.90    7.00
   9   3 -16   23.50    5.70
  -9  -3 -16   20.80    7.90
   9  -3 -16   26.30    9.00
  -9   3 -16   16.80    6.60
   9   3 -17    4.70    5.50
  -9  -3 -17   16.20   11.00
  -9  -3 -17   -0.30    7.60
   9  -3 -17    6.00    8.20
  -9   3 -17   -3.50    6.60
  -9  -3 -18    0.20    8.50
  -9  -3 -18   -0.70    8.00
   9   3 -18    9.50    6.10
  -9   3 -18   13.90    7.60
   9  -3 -18    2.50    9.20
  -9  -3 -19   12.50    9.10
   9   3 -19    3.80    6.50
  -9   3 -19    4.20    8.00
   9  -3 -19    1.60    9.60
   9   3 -20    5.60    7.00
  -9  -3 -20   -1.60   10.20
  -9   3 -20   11.20   11.70
   9  -3 -20   10.60   10.90
   9   3 -21   11.00    7.20
  -9  -3 -21   11.30   11.20
  -9   3 -21   -3.10   10.00
  10  -3   0   -4.20    2.80
 -10  -3   0   -2.40    1.90
  10   3   0   -1.70    2.90
 -10   3   0   -0.10    2.00
  10   3   0   -0.20    2.10
 -10   3   1  119.09    7.80
  10  -3   1  116.89    8.40
  10   3  -1  115.69    8.50
 -10  -3  -1  128.79    7.50
  10  -3  -1  118.19    8.90
 -10   3  -1  122.59    7.30
  10   3   1  109.09    8.20
  10   3   1  123.69    7.10
 -10  -3   1  121.69    7.90
  10   3  -2   22.90    4.00
 -10   3   2   28.30    3.90
  10  -3   2   25.40    3.90
 -10  -3  -2   25.60    3.10
 -10  -3   2   27.10    3.80
  10  -3  -2   22.40    4.10
 -10   3  -2   25.50    3.10
  10   3   2   33.60    3.80
  10   3   2   28.40    4.80
 -10  -3  -3    1.90    2.20
 -10   3   3    4.10    3.10
  10  -3   3    0.00    2.60
  10   3   3    1.80    2.80
  10   3   3    3.60    2.80
 -10  -3   3   -1.00    2.60
 -10   3  -3    0.60    2.00
  10  -3   4   98.99    7.10
 -10   3   4   91.29    8.20
 -10  -3  -4   99.99    6.70
  10   3   4   95.29    6.90
  10   3   4   97.19    7.20
 -10   3  -4  100.99    6.50
 -10  -3   4   84.79    7.80
  10  -3   5    0.40    2.60
 -10  -3  -5    1.40    2.30
 -10   3   5   -2.20    3.00
 -10  -3   5   -0.90    3.10
  10   3   5    1.70    3.10
  10   3   5    0.10    2.70
 -10   3  -5    2.00    2.20
 -10   3   6    0.50    3.60
  10  -3   6    1.50    3.10
 -10  -3  -6    0.10    2.40
  10  -3   6   -0.20    2.70
 -10   3  -6   -0.70    2.10
  10  -3  -6   -0.50    4.20
 -10  -3   6   -8.30    3.00
  10   3   6   -2.10    2.60
  10   3   6    0.50    3.20
  10   3  -7  619.24   28.00
  10  -3   7  656.13   28.40
 -10  -3  -7  647.74   28.40
  10  -3   7  667.83   28.70
 -10  -3   7  613.24   29.50
  10  -3  -7  649.83   29.80
  10   3   7  618.34   29.00
 -10   3  -7  639.64   28.00
  10   3   7  659.93   28.50
 -10   3   8   51.49    7.00
  10  -3   8   70.59    6.90
  10   3  -8   73.79    6.40
 -10  -3  -8   94.69    7.00
  10  -3   8   76.39    7.00
 -10   3  -8   70.89    6.40
  10  -3  -8   67.39    7.90
  10   3   8   75.49    7.90
  10   3   8   84.69    7.30
  10  -3   9  438.36   19.90
  10   3  -9  389.46   19.20
 -10  -3  -9  434.56   20.00
  10  -3   9  420.66   20.10
 -10   3   9  406.46   21.00
 -10   3  -9  430.76   19.40
  10  -3  -9  412.36   21.40
  10   3   9  415.16   19.90
  10   3   9  401.06   20.80
 -10   3  10  150.48   12.00
  10  -3  10  144.99   10.20
 -10  -3 -10  157.08   10.30
  10   3 -10  144.29    9.20
  10  -3  10  143.09   10.00
  10   3  10  149.29   10.20
  10  -3 -10  131.99   11.50
 -10   3 -10  146.59    9.70
  10   3  10  141.09   11.90
 -10   3  11   40.20    6.80
  10  -3  11   44.70    5.40
  10   3 -11   37.10    4.90
  10  -3  11   32.20    6.10
 -10  -3 -11   40.20    5.60
  10   3  11   34.20    5.00
  10  -3 -11   37.10    7.40
 -10   3 -11   42.10    5.10
  10   3  11   37.30    7.30
  10   3 -12   11.90    4.20
  10  -3  12    5.80    5.50
 -10   3  12    6.10    5.70
 -10  -3 -12   13.90    4.70
  10  -3  12   12.30    4.30
 -10  -3 -12   18.80    5.50
  10   3  12   10.60    4.40
  10   3  12    5.40    6.60
  10  -3 -12   11.20    6.80
 -10   3 -12   14.40    4.40
  10  -3  13  106.49    9.80
 -10  -3 -13   96.09   10.90
  10   3 -13  114.79    9.00
  10  -3  13  104.79   10.70
 -10   3  13   86.49    9.10
 -10  -3 -13  110.99   10.20
 -10  -3  13  102.59    9.80
  10  -3 -13   97.39   11.00
  10   3  13  102.69    9.90
 -10   3 -13  107.39    9.90
  10   3  13  122.49   12.20
  10  -3  14  125.59   12.00
 -10  -3 -14  109.09   12.20
  10  -3  14  123.89   10.70
 -10  -3 -14  153.08   11.90
  10   3 -14  138.29   10.20
  10  -3 -14  125.69   13.30
  10   3  14  129.89   13.50
 -10   3 -14  130.09   11.00
 -10  -3  14  108.59   13.10
 -10  -3 -15   81.09    9.20
  10   3 -15   90.09    9.20
  10  -3  15   77.59   10.40
 -10   3 -15   77.49    8.30
  10  -3 -15   93.79   11.00
 -10  -3 -16    2.00    6.70
  10   3 -16   10.00    5.50
  10  -3 -16   -7.20    7.90
 -10   3 -16   -1.50    6.20
  10   3 -17   48.60    7.30
 -10  -3 -17   58.39    9.20
 -10   3 -17   46.10    8.30
  10  -3 -17   36.70   10.00
 -10  -3 -18   11.20    8.70
  10   3 -18   14.20    6.50
 -10   3 -18   -6.30    7.80
  10  -3 -18    9.00    9.50
  10   3 -19   61.79    8.70
 -10  -3 -19   52.29   10.90
 -10   3 -19   44.20    9.70
  10  -3 -19   94.29   13.10
  10   3 -20   -2.00    6.90
 -10  -3 -20   -2.30    9.90
  10  -3 -20    7.30   11.20
 -10   3 -20    5.70    9.40
  11   3   0   23.20    4.30
 -11  -3   0   20.50    3.20
  11   3   0   30.20    3.70
 -11   3   0   21.20    3.20
  11  -3   0   29.00    4.70
 -11  -3  -1  376.86   17.40
  11  -3   1  362.76   18.20
 -11   3   1  381.66   17.80
  11  -3  -1  364.06   18.70
  11   3   1  366.26   18.10
  11   3   1  377.16   17.20
 -11   3  -1  372.36   17.30
 -11  -3   1  372.86   17.80
 -11  -3  -2  448.56   20.10
  11  -3   2  440.86   20.70
 -11   3   2  438.36   20.70
 -11  -3   2  440.26   20.60
  11   3   2  438.66   20.70
  11  -3  -2  429.06   21.70
 -11   3  -2  438.56   19.90
  11  -3   3   48.20    7.30
 -11  -3  -3   70.79    5.80
 -11   3   3   46.60    5.40
  11   3   3   71.99    5.90
 -11  -3   3   78.09    7.20
  11   3   3   67.19    7.00
 -11   3  -3   64.99    5.60
 -11   3   4    4.80    3.30
 -11  -3  -4    8.20    2.60
  11  -3   4    5.70    3.00
  11   3   4    8.90    3.40
 -11   3  -4   11.10    2.70
 -11  -3   4    7.80    3.70
  11  -3   5   85.49    7.20
 -11   3   5   86.29    8.50
 -11  -3  -5   84.89    6.60
  11   3   5   71.59    7.20
 -11   3  -5   78.79    6.30
  11   3   5   74.89    6.90
 -11  -3   5   77.19    8.20
 -11  -3  -6  202.08   11.10
 -11   3   6  181.98   12.80
  11  -3   6  204.58   11.20
  11  -3   6  188.28   11.20
 -11   3  -6  206.48   10.80
  11   3   6  191.78   11.30
  11   3   6  200.18   11.90
 -11  -3   6  217.68   12.80
  11  -3  -6  182.68   12.10
  11   3  -7  125.99    8.30
 -11   3   7  110.99   10.70
  11  -3   7  115.09    8.60
  11  -3   7  117.89    8.50
 -11  -3  -7  128.39    8.50
 -11   3  -7  128.99    8.20
 -11  -3   7  116.09   10.00
  11   3   7  125.49    9.00
  11  -3  -7  119.99   10.30
  11   3   7  122.09    9.20
  11  -3   8   21.40    4.50
 -11   3   8   13.80    5.40
  11   3  -8   18.00    4.10
  11  -3   8   16.10    3.70
 -11  -3  -8   22.10    3.90
 -11   3  -8   21.70    3.70
 -11  -3   8   19.60    5.00
  11   3   8   26.20    5.70
  11  -3  -8   25.70    6.20
  11   3   8   19.50    4.10
  11  -3   9  249.08   14.50
  11   3  -9  241.28   13.50
  11  -3   9  270.97   14.10
 -11   3   9  244.28   16.20
 -11  -3  -9  263.17   14.10
  11  -3  -9  253.07   15.70
 -11   3  -9  273.27   13.80
  11   3   9  258.97   15.30
  11   3   9  276.07   14.30
 -11  -3 -10    6.20    4.00
  11   3 -10   -6.20    3.40
 -11   3  10   -1.40    5.20
  11  -3  10   -3.80    3.50
  11  -3  10   -0.80    4.40
  11  -3 -10   -0.50    5.90
  11   3  10   -3.80    3.80
  11   3  10   -6.90    5.10
 -11   3 -10   -1.90    3.40
  11  -3  11    9.00    5.30
 -11   3  11    7.50    5.80
 -11  -3 -11   12.60    4.60
  11  -3  11    7.70    4.30
  11   3 -11    4.00    4.00
  11  -3 -11    1.40    6.50
 -11   3 -11   11.90    4.10
  11   3  11    4.70    6.10
  11   3  11    8.20    4.40
  11   3 -12   -5.80    4.00
  11  -3  12   -1.10    4.00
 -11  -3 -12   -2.80    4.50
  11  -3  12   -8.30    5.30
 -11   3  12   -2.20    5.40
  11   3  12   -1.40    4.10
  11  -3 -12   -3.80    6.60
  11   3  12   -1.40    6.90
 -11   3 -12    2.70    4.30
  11   3 -13  269.27   14.80
 -11  -3 -13  288.87   16.80
  11  -3  13  257.77   16.30
  11  -3  13  273.97   15.60
 -11   3  13  254.37   17.30
  11   3  13  254.57   17.70
 -11   3 -13  289.37   15.80
 -11  -3  13  272.47   17.50
  11  -3 -13  265.07   17.80
  11   3  13  276.67   15.80
 -11  -3 -14  -10.20    5.10
  11   3 -14    3.50    4.90
  11  -3  14    4.70    6.40
  11  -3 -14   -4.10    7.30
 -11  -3  14  -10.70    9.60
 -11   3 -14   -0.60    5.10
 -11  -3 -15   14.10    6.80
  11   3 -15    4.10    5.60
  11  -3 -15   17.90    8.80
 -11   3 -15   13.70    6.10
  11   3 -16    9.00    6.00
 -11   3 -16    6.90    6.30
  11  -3 -16   13.40    8.70
  11   3 -17  163.08   13.20
 -11  -3 -17  184.48   16.20
  11  -3 -17  170.08   17.10
 -11   3 -17  173.78   15.30
 -11  -3 -18    5.30    8.30
  11   3 -18    9.80    6.60
  11  -3 -18    1.40    9.60
 -11   3 -18  -12.00    7.50
 -11  -3 -19   20.60   10.30
  11   3 -19   28.20    7.50
  11  -3 -19   39.90   11.90
 -11  -3 -20   26.80   11.40
  11   3 -20   27.10    7.70
  11  -3 -20   54.89   12.60
 -11   3 -20   41.10   10.80
 -12   3   0    0.40    2.50
  12   3   0   -1.30    2.80
  12   3   0    1.30    3.60
 -12  -3   0    4.40    2.50
  12  -3   0    1.80    3.60
 -12  -3  -1  190.58   10.40
  12   3  -1  153.18   11.40
  12  -3   1  177.88   11.50
 -12   3   1  179.18   10.60
  12   3   1  169.98   10.60
  12  -3  -1  172.08   11.90
 -12  -3   1  191.48   10.80
 -12   3  -1  187.88   10.20
  12   3   1  185.38   11.70
 -12  -3  -2   -1.70    2.30
  12  -3   2    0.10    3.40
 -12   3   2    0.80    3.10
  12   3  -2   -2.00    3.50
 -12   3  -2    1.70    2.30
  12  -3  -2   -0.90    3.90
 -12  -3   2    1.10    2.90
  12   3   2   -3.40    2.70
 -12  -3  -3  189.38   10.20
 -12   3   3  190.38   11.50
  12  -3   3  168.48   11.10
  12   3   3  168.98   11.10
  12   3   3  185.98   10.30
 -12   3  -3  174.18   10.00
 -12  -3   3  190.68   11.40
 -12  -3  -4  245.48   12.90
 -12   3   4  261.87   14.40
  12  -3   4  253.07   13.70
  12   3   4  231.88   13.10
 -12  -3   4  250.87   14.20
  12   3   4  249.68   13.80
 -12   3  -4  261.27   12.80
 -12  -3  -5   19.10    3.60
  12  -3   5   19.20    4.20
 -12   3   5    9.90    4.60
 -12  -3   5   13.90    4.20
  12   3   5   16.70    4.30
 -12   3  -5   21.70    3.50
  12   3   5   14.10    3.70
 -12  -3  -6   45.50    5.00
 -12   3   6   45.90    6.50
  12  -3   6   51.59    5.70
  12  -3   6   55.69    6.50
  12   3   6   43.20    6.40
 -12  -3   6   45.30    6.20
 -12   3  -6   63.89    6.10
  12   3   6   41.60    5.00
 -12   3   7  420.96   22.30
  12   3  -7  425.16   20.10
  12  -3   7  406.16   20.30
 -12  -3  -7  442.06   20.30
  12  -3   7  424.76   20.70
  12  -3  -7  417.36   21.80
  12   3   7  437.46   20.60
 -12   3  -7  438.76   20.00
 -12  -3   7  434.16   22.00
  12   3   7  403.76   20.80
 -12   3   8  336.07   19.30
 -12  -3  -8  369.56   17.30
  12  -3   8  330.37   17.40
  12  -3   8  330.07   17.20
  12   3  -8  336.07   16.90
 -12   3  -8  351.76   16.80
  12   3   8  354.66   17.50
  12  -3  -8  323.37   18.70
  12   3   8  325.57   18.10
 -12  -3   8  347.37   19.10
 -12  -3  -9   87.69    8.30
 -12   3   9   52.29    7.50
  12   3  -9   67.19    7.50
  12  -3   9   49.30    5.90
  12  -3   9   86.19    8.30
  12   3   9   76.19    9.10
  12   3   9   72.79    8.60
  12  -3  -9   65.19    8.50
 -12   3  -9   84.69    7.70
 -12  -3   9   57.69    7.20
 -12  -3 -10    5.30    4.10
 -12   3  10   -5.20    5.70
  12  -3  10   19.10    5.30
  12  -3  10   12.00    4.50
  12   3 -10   11.00    4.70
 -12   3  10    6.60    5.60
  12   3  10    8.40    6.20
  12   3  10    6.80    4.20
 -12   3 -10   15.30    4.10
  12  -3 -10    3.50    6.50
  12  -3  11  248.58   14.20
 -12   3  11  200.68   16.80
 -12  -3 -11  256.37   14.60
  12   3 -11  224.08   13.30
  12  -3  11  231.28   14.40
  12   3  11  214.18   15.40
  12  -3 -11  224.88   16.30
 -12   3 -11  241.28   13.80
  12   3  11  244.68   14.20
  12  -3  12   40.10    7.30
  12  -3  12   43.00    5.90
 -12   3  12   23.10    6.40
  12   3 -12   46.30    6.30
 -12  -3 -12   46.40    6.60
  12   3  12   31.50    5.50
 -12   3 -12   48.30    6.10
  12  -3 -12   41.90    9.00
  12   3  12   39.70    8.10
  12  -3  13   56.59    8.40
 -12  -3 -13   74.49    8.10
  12   3 -13   88.49    9.30
 -12   3 -13   96.69   10.10
  12  -3 -13   75.09   10.20
 -12  -3 -14   -2.40    6.00
  12   3 -14    0.40    5.30
 -12   3 -14   -0.70    5.40
  12  -3 -14   -9.30    7.70
 -12  -3 -15   79.89    9.60
  12   3 -15  101.09   10.50
  12  -3 -15   89.99   12.20
 -12   3 -15  105.69   11.90
  12   3 -16    9.90    6.00
 -12  -3 -16   13.70    7.50
 -12   3 -16    9.30    6.70
  12  -3 -16   -0.40    8.80
  12   3 -17    5.90    6.50
 -12  -3 -17    1.80    7.80
 -12   3 -17    2.50    7.70
  12  -3 -17   -2.70    9.30
 -12  -3 -18   16.30    8.90
  12   3 -18    4.70    6.80
 -12   3 -18   -0.10    9.90
  12  -3 -18   10.70   10.40
 -12  -3 -19   -2.10    9.90
  12   3 -19    9.70    7.00
  12  -3 -19   24.50   11.70
 -12   3 -19   23.00    9.80
 -13  -3   0   42.30    4.80
  13   3   0   47.90    5.50
 -13   3   0   30.80    4.10
  13   3   0   43.90    6.00
  13  -3   0   30.20    5.40
  13  -3   1  274.17   16.30
  13   3  -1  288.87   16.80
 -13   3   1  299.07   15.50
 -13  -3  -1  329.17   15.40
  13   3   1  292.17   16.40
  13  -3  -1  281.67   16.90
 -13   3  -1  300.77   15.00
  13   3   1  315.67   14.90
 -13  -3   1  315.97   15.60
 -13  -3  -2   29.40    3.80
 -13   3   2   39.20    5.30
  13   3  -2   39.80    6.40
  13  -3   2   29.40    5.00
 -13  -3   2   33.10    4.50
  13   3   2   31.70    5.20
 -13   3  -2   30.80    3.70
  13   3   2   41.00    4.80
  13  -3  -2   29.10    6.00
 -13  -3  -3  275.57   13.80
  13  -3   3  257.27   14.80
 -13   3   3  253.97   14.80
 -13  -3   3  255.77   14.70
  13   3   3  268.87   13.80
 -13   3  -3  264.57   13.60
  13   3   3  266.67   14.80
  13  -3   4    0.60    3.90
 -13  -3  -4    8.70    3.20
 -13   3   4    0.40    3.90
 -13  -3   4    7.10    4.20
 -13   3  -4    4.90    3.00
  13   3   4    3.40    4.20
  13   3   4    4.10    3.90
  13  -3   5  833.32   37.90
 -13   3   5  896.41   39.10
 -13  -3  -5  857.41   37.50
  13   3   5  858.51   38.00
  13   3   5  844.42   37.90
 -13  -3   5  856.31   38.80
 -13   3  -5  877.51   37.30
  13  -3   6   73.79    8.20
 -13   3   6   61.79    7.30
 -13  -3  -6   80.19    7.30
  13  -3   6   67.69    7.50
  13   3   6   66.99    7.40
 -13  -3   6   53.19    6.80
 -13   3  -6   67.09    7.10
  13   3   6   70.69    8.40
  13  -3   7  462.85   21.70
 -13   3   7  426.06   23.10
  13  -3   7  403.56   21.20
 -13  -3  -7  463.25   21.10
 -13   3  -7  440.46   20.70
  13   3   7  454.95   21.50
  13   3   7  408.66   21.60
 -13  -3   7  451.75   22.90
  13  -3  -7  413.26   22.50
  13   3  -8  113.39    9.50
  13  -3   8   99.49    9.20
 -13   3   8  107.09   12.00
 -13  -3  -8  118.99    9.30
  13  -3   8   91.09    9.60
 -13  -3   8  117.99   11.50
  13   3   8  115.59   10.80
 -13   3  -8  111.59    8.90
  13  -3  -8  111.29   11.30
  13   3   8  116.19   10.10
 -13  -3  -9 2203.68   89.09
  13  -3   9 2127.29   88.99
 -13   3   9 2085.09   90.79
  13   3  -9 2069.49   88.59
  13  -3   9 2132.99   89.39
  13  -3  -9 2096.59   90.29
 -13  -3   9 2152.38   90.59
 -13   3  -9 2225.28   88.69
  13   3   9 2043.40   89.89
  13   3   9 2110.59   89.09
 -13   3  10   -3.30    5.90
 -13  -3 -10   -2.20    3.90
  13   3 -10    1.40    4.90
  13  -3  10    3.30    5.50
  13  -3  10    7.70    4.40
  13  -3 -10   -0.80    6.40
  13   3  10   12.40    6.70
 -13   3 -10    2.50    4.00
 -13  -3  10   -7.40    5.00
  13   3  10   -0.40    4.20
  13  -3  11  140.09   11.60
 -13   3  11  133.39   15.00
 -13   3  11  147.69   13.50
 -13  -3 -11  156.48   12.10
  13   3 -11  140.99   11.20
  13  -3  11  161.58   11.40
  13   3  11  165.98   11.60
  13   3  11  140.89   12.70
 -13   3 -11  157.18   11.20
 -13  -3  11  135.99   14.10
  13  -3 -11  134.79   13.60
  13   3 -12   -2.60    5.20
 -13  -3 -12   -4.40    5.10
  13  -3  12    2.60    6.40
 -13   3  12   -2.10    6.40
  13  -3  12   11.60    6.00
 -13   3 -12    3.70    4.90
  13   3  12    0.50    8.00
  13  -3 -12   -0.60    7.50
 -13  -3 -13  304.77   18.20
 -13   3  13  287.47   20.50
  13   3 -13  283.57   16.30
 -13   3 -13  290.97   17.00
  13  -3 -13  277.27   19.50
 -13  -3 -14   -3.90    6.50
  13   3 -14    0.10    6.00
 -13   3 -14   -7.60    5.40
  13  -3 -14   -4.60    8.70
 -13  -3 -15   20.10    7.60
  13   3 -15   31.30    6.80
 -13   3 -15   21.70    7.00
  13  -3 -15   32.20   10.00
  13   3 -16   -0.50    6.40
 -13  -3 -16    4.80    7.50
 -13   3 -16    3.90    7.10
  13  -3 -16   -3.50    9.60
  13   3 -17  111.79   12.20
 -13  -3 -17   87.09   11.10
 -13   3 -17   89.29   10.70
  13  -3 -17  100.59   13.40
 -13  -3 -18    8.20    8.90
  13   3 -18   12.60    7.20
 -13   3 -18    7.10    8.80
  13  -3 -18    6.00   10.60
  13   3 -19  236.08   15.70
 -13  -3 -19  230.18   21.20
 -13   3 -19  204.98   19.80
  13  -3 -19  213.28   21.50
  14   3   0    5.60    3.60
 -14  -3   0    2.00    3.40
  14   3   0    6.40    4.60
  14  -3   0    4.80    4.80
 -14   3   0    2.30    3.20
  14   3  -1   43.70    6.10
 -14  -3  -1   50.99    5.40
  14  -3   1   49.99    6.70
 -14   3   1   34.50    4.90
  14   3   1   49.40    6.70
  14   3   1   43.90    5.20
  14  -3  -1   40.10    6.40
 -14  -3   1   42.90    5.60
 -14   3  -1   35.40    4.60
 -14   3   2   10.50    4.30
 -14  -3  -2    9.90    3.50
  14   3  -2   11.70    5.20
  14  -3   2    8.60    5.10
  14   3   2    5.50    4.90
  14   3   2   13.50    4.00
 -14   3  -2   12.10    3.50
  14  -3  -2    6.50    5.30
 -14  -3   2   13.70    4.20
 -14   3   3  175.58   12.10
  14  -3   3  152.78   12.20
 -14  -3  -3  184.98   10.80
  14   3   3  167.98   12.40
 -14  -3   3  174.18   11.90
  14   3   3  191.28   11.30
 -14   3  -3  180.38   10.70
 -14   3   4    3.70    4.40
  14  -3   4    2.50    4.10
 -14  -3  -4   11.40    3.70
  14   3   4    6.40    4.50
 -14   3  -4    4.50    3.40
  14   3   4    5.00    4.30
 -14  -3   4    3.20    4.10
 -14  -3  -5   10.10    3.40
 -14   3   5   12.40    5.00
  14  -3   5    5.30    4.30
 -14  -3   5    7.00    4.70
  14   3   5    4.20    4.60
  14   3   5    8.20    4.70
 -14   3  -5    8.00    3.50
  14  -3   6   77.69    8.50
 -14   3   6   44.40    6.80
  14  -3   6   60.49    6.90
 -14  -3  -6   49.90    5.40
 -14  -3   6   52.89    6.80
  14   3   6   60.99    7.10
  14   3   6   50.29    6.30
 -14   3  -6   58.89    5.90
 -14  -3  -7  216.78   13.00
 -14   3   7  207.28   15.50
  14  -3   7  216.08   13.20
  14  -3   7  211.38   13.70
 -14   3  -7  229.98   12.70
  14   3   7  211.18   13.80
 -14  -3   7  219.68   15.00
  14  -3  -7  192.18   14.00
  14   3   7  212.18   14.30
 -14   3   8  319.97   19.70
  14  -3   8  305.17   17.70
  14  -3   8  316.47   17.50
  14   3  -8  333.07   17.40
 -14  -3  -8  355.76   17.40
 -14  -3   8  337.07   19.60
  14   3   8  326.07   17.90
  14  -3  -8  307.57   19.00
  14   3   8  321.27   18.10
 -14   3  -8  317.97   16.90
 -14  -3  -9   10.60    4.30
  14  -3   9   15.00    5.30
  14  -3   9    5.00    4.40
 -14   3   9   -7.70    5.90
  14   3  -9    2.80    5.20
  14   3   9    3.20    4.60
  14  -3  -9    3.80    6.60
 -14  -3   9    7.10    5.70
  14   3   9   -4.20    5.80
 -14   3  -9    8.20    4.10
  14  -3  10  136.69   12.10
  14   3 -10  121.39   10.80
 -14   3  10  119.99   12.10
  14  -3  10  137.89   11.10
 -14  -3 -10  133.09   11.50
 -14  -3  10  162.78   14.40
  14  -3 -10  123.09   13.40
 -14   3 -10  155.48   10.80
  14   3  10  127.59   11.20
  14   3  10  121.89   12.40
  14  -3  11   -0.20    6.30
  14   3 -11   -4.70    5.40
 -14   3  11   -7.80    6.30
  14  -3  11   -4.80    5.30
 -14  -3 -11   -6.50    4.60
  14   3  11    8.10    8.10
 -14  -3  11   -3.40    6.00
  14  -3 -11   -2.00    7.50
 -14   3 -11    5.80    4.80
  14   3  11    7.30    8.10
 -14   3  12   20.60    7.90
  14   3 -12    8.80    5.90
 -14  -3 -12   15.80    5.90
  14  -3 -12   17.30    8.60
 -14   3 -12    7.90    5.40
 -14  -3  12    0.20    7.10
 -14  -3 -13   64.09    8.30
 -14   3  13   45.20    9.50
  14   3 -13   54.59    7.70
 -14  -3  13   46.40    9.70
 -14   3 -13   67.79    7.70
  14  -3 -13   44.40   10.40
  14   3 -14   81.29    8.70
 -14  -3 -14   91.69   13.30
 -14   3  14   51.29   10.50
  14  -3 -14   80.49   11.70
 -14   3 -14   86.19    9.00
 -14  -3 -15   13.00    7.50
 -14   3  15   14.50    9.60
  14   3 -15    9.20    6.60
  14  -3 -15    0.40    9.50
 -14   3 -15    2.60    6.80
 -14   3  16   10.30    9.40
  14   3 -16    8.90    7.20
 -14  -3 -16    3.30    7.90
  14  -3 -16    8.30   10.20
 -14   3 -16   -3.80    7.40
 -14  -3 -17   34.70    9.60
  14   3 -17   43.50    8.10
  14  -3 -17   57.49   12.10
 -14   3 -17   33.00    9.20
  14   3 -18    7.50    6.90
 -14  -3 -18   -2.30    9.50
 -14   3 -18   15.60    9.70
  14  -3 -18    8.80   11.60
 -15  -3   0  292.37   15.40
  15   3   0  302.87   15.00
  15   3   0  259.37   16.80
  15  -3   0  267.37   17.40
 -15   3   0  281.77   15.20
 -15   3   1   14.80    4.50
  15   3  -1   15.30    5.40
 -15  -3  -1   16.80    4.00
  15  -3   1   16.80    5.60
  15  -3  -1   14.60    5.70
  15   3   1   18.40    4.90
 -15   3  -1   14.20    3.90
 -15  -3   1   16.60    4.20
  15   3   1   11.40    5.50
 -15   3   2   -1.80    3.70
 -15  -3  -2   -3.90    3.00
  15  -3   2    4.20    5.00
  15   3  -2    2.20    5.10
  15   3   2    3.60    4.00
 -15   3  -2    0.60    3.20
  15   3   2   -6.40    4.80
 -15  -3   2   -1.30    3.90
  15  -3  -2  -12.30    5.20
 -15  -3  -3   17.20    4.20
 -15   3   3   12.30    4.70
  15  -3   3   11.40    5.40
 -15   3  -3   15.40    4.00
  15   3   3   16.10    5.20
  15   3   3   17.20    5.40
 -15  -3   3   10.80    4.60
 -15  -3  -4   10.00    3.80
  15  -3   4    6.20    4.80
 -15   3   4   -5.80    4.30
 -15   3  -4    8.70    3.90
  15   3   4    2.50    4.50
  15   3   4   -2.00    4.50
 -15  -3   4    7.60    4.50
  15  -3   5   44.30    6.90
 -15   3   5   29.00    6.00
 -15  -3  -5   43.20    5.20
 -15  -3   5   41.70    6.70
  15   3   5   44.30    6.90
  15   3   5   33.60    5.80
 -15   3  -5   45.30    5.40
  15  -3   6  145.09   12.20
 -15  -3  -6  147.49   10.60
  15  -3   6  137.89   11.10
 -15   3   6  127.89   12.80
  15   3   6  155.28   12.50
 -15   3  -6  157.68   10.50
 -15  -3   6  147.59   12.80
  15   3   6  138.99   11.30
  15  -3   7    3.10    5.20
 -15  -3  -7    1.40    4.10
 -15   3   7   -7.50    5.40
  15  -3   7   -1.10    4.30
  15  -3  -7   -1.20    6.10
  15   3   7    1.30    4.60
 -15   3  -7    4.50    3.80
  15   3   7    3.40    5.90
 -15  -3   7   -5.50    5.30
  15  -3   8  121.79   10.60
 -15  -3  -8  141.89   11.00
  15  -3   8  119.79   11.20
  15   3  -8  113.69   10.50
 -15   3   8  118.19   11.70
  15  -3  -8  107.39   12.80
 -15  -3   8  127.19   13.50
  15   3   8  109.39   11.50
 -15   3  -8  129.79   10.30
  15   3   8  133.59   11.80
  15   3  -9  457.85   23.80
  15  -3   9  465.55   24.20
 -15  -3  -9  515.75   24.50
  15  -3   9  493.45   24.70
 -15   3   9  536.35   27.40
 -15   3  -9  523.95   24.00
 -15  -3   9  521.35   26.80
  15   3   9  469.55   25.70
  15  -3  -9  468.35   26.00
  15   3   9  488.25   24.50
  15   3 -10  195.88   13.70
  15  -3  10  205.98   16.50
 -15   3  10  197.58   17.00
 -15  -3 -10  211.48   14.20
  15   3  10  189.88   20.20
 -15  -3  10  214.48   17.10
  15   3  10  171.38   15.40
  15  -3 -10  166.18   15.80
 -15   3 -10  238.78   13.70
  15   3 -11    1.10    6.00
 -15   3  11    4.80    7.00
 -15  -3 -11    3.10    5.40
 -15   3 -11    8.20    5.10
 -15  -3  11    9.80    7.30
  15  -3 -11   -8.70    7.90
  15   3 -12  389.56   21.90
 -15  -3 -12  448.36   23.20
 -15   3  12  437.26   26.50
 -15   3 -12  455.15   22.50
 -15  -3  12  432.56   25.70
  15  -3 -12  417.26   24.90
 -15  -3 -13   48.00    9.40
  15   3 -13   34.30    7.60
 -15   3  13   29.90    9.20
 -15  -3  13   43.50    9.70
 -15   3 -13   50.99    7.40
  15  -3 -13   29.20   10.00
  15   3 -14   39.50    7.70
 -15  -3 -14   39.60    8.20
 -15   3  14   40.60   10.80
 -15   3 -14   48.10    7.70
 -15  -3  14   37.40   10.30
  15  -3 -14   37.10   10.50
 -15  -3 -15    6.20    7.70
  15   3 -15   13.00    7.40
 -15   3  15    5.30    9.60
  15  -3 -15   17.00   10.50
 -15  -3  15   -0.70    8.90
 -15   3 -15   11.40    7.20
 -15   3  16   24.60   10.80
 -15  -3 -16   24.80    9.10
  15   3 -16   19.00    7.60
 -15  -3  16   24.00   10.90
 -15   3 -16   13.70    8.30
  15  -3 -16   35.90   11.60
  15   3 -17   33.30    7.70
 -15   3  17   17.50   11.30
 -15  -3 -17   24.70    9.70
 -15   3 -17   36.60    9.40
  15  -3 -17   26.30   12.00
 -15  -3 -18   15.40   10.70
 -15   3  18   -5.70   11.00
  15   3 -18   24.00    7.90
  15  -3 -18    5.90   12.40
 -15   3 -18   13.50   10.40
  16   3   0    2.50    5.60
 -16   3   0   -4.00    3.60
  16  -3   0   -7.00    6.00
  16   3   0   -9.80    4.30
 -16  -3   0    2.20    4.00
 -16   3   1   -5.30    3.60
 -16  -3  -1    0.00    3.50
  16  -3   1  -10.30    5.70
  16   3  -1   -6.90    5.20
 -16   3  -1   -1.80    3.70
 -16  -3   1   -0.60    4.10
  16   3   1    6.70    5.70
  16   3   1   -5.60    4.30
  16  -3  -1  -13.00    5.30
  16  -3   2   36.30    7.40
 -16  -3  -2   49.90    6.00
 -16   3   2   48.20    6.50
  16   3   2   44.30    6.40
  16   3   2   47.50    7.10
  16  -3  -2   39.40    7.50
 -16  -3   2   48.40    6.40
 -16   3  -2   40.40    5.50
 -16  -3  -3   13.40    3.90
 -16   3   3    8.30    4.90
  16  -3   3    5.10    5.70
  16   3   3   10.10    5.60
 -16  -3   3   10.70    4.90
 -16   3  -3    6.50    4.00
  16   3   3   16.10    5.50
 -16   3   4   27.60    6.10
  16  -3   4   43.80    7.30
 -16  -3  -4   48.80    6.00
  16   3   4   39.10    6.60
 -16   3  -4   41.80    5.60
  16   3   4   32.50    6.60
 -16  -3   4   37.40    6.60
  16  -3   5  115.39   12.00
 -16   3   5  129.59   12.80
 -16  -3  -5  138.49   10.60
 -16   3  -5  135.89   10.30
 -16  -3   5  132.49   12.40
  16   3   5  134.19   11.80
  16   3   5  119.69   12.40
  16  -3   6    2.30    5.30
 -16  -3  -6   23.50    4.70
 -16   3   6   17.80    6.20
  16  -3   6   -1.50    6.40
 -16   3  -6   20.30    4.70
  16   3   6   15.80    5.30
 -16  -3   6   22.30    6.40
  16   3   6   15.40    6.60
 -16  -3  -7 3086.19  123.09
 -16   3   7 3154.58  124.89
  16  -3   7 2809.62  123.19
  16  -3   7 2879.31  123.29
  16   3   7 2770.52  123.19
  16   3   7 2879.41  123.59
 -16  -3   7 3062.79  124.59
 -16   3  -7 3029.00  122.69
  16   3  -8    3.90    6.30
  16  -3   8   10.20    5.50
  16  -3   8   15.30    6.10
 -16  -3  -8   28.20    5.30
 -16   3   8    8.40    6.50
  16  -3  -8    3.80    7.90
 -16   3  -8   22.60    5.00
  16   3   8    9.70    6.60
  16   3   8    9.20    5.10
 -16  -3   8    5.60    7.00
  16   3  -9  311.47   18.70
 -16   3   9  361.06   22.00
 -16  -3  -9  367.76   19.20
  16  -3  -9  324.37   21.10
 -16   3  -9  357.76   18.70
  16   3   9  327.97   21.60
 -16  -3   9  350.06   21.70
  16   3 -10  107.39   11.30
 -16  -3 -10  146.29   12.50
 -16   3  10  127.59   15.10
  16  -3 -10   89.89   12.00
 -16   3 -10  141.89   11.90
 -16  -3  10  107.29   12.00
 -16  -3 -11 1291.67   54.29
  16   3 -11 1146.89   53.39
 -16   3  11 1270.47   57.29
  16  -3 -11 1145.89   55.39
 -16   3 -11 1264.27   53.59
 -16  -3  11 1237.98   56.19
  16   3 -12    0.40    6.80
 -16  -3 -12   -1.10    6.20
 -16   3  12   -0.80    8.20
  16  -3 -12   -9.70    9.10
 -16  -3  12   13.30    8.70
 -16   3 -12   10.70    5.80
  16   3 -13   30.20    8.00
 -16   3  13   23.10    9.30
 -16  -3 -13   30.00    7.80
  16  -3 -13   11.10   10.40
 -16  -3  13   18.30    8.60
 -16   3 -13   17.30    6.60
 -16  -3 -14   77.39   10.30
  16   3 -14   78.99    9.60
 -16   3  14   81.79   13.00
 -16  -3  14   95.29   12.90
 -16   3 -14   92.79   11.10
  16  -3 -14   77.29   12.50
 -16  -3 -15  188.68   18.00
  16   3 -15  170.28   15.30
 -16   3  15  213.08   21.70
 -16   3 -15  178.58   16.50
 -16  -3  15  230.98   21.70
  16  -3 -15  213.28   20.20
  16   3 -16    3.90    7.40
 -16   3  16   -8.10    9.80
 -16  -3 -16    7.50    8.70
 -16   3 -16    2.90    8.30
  16  -3 -16    7.50   11.40
 -16  -3  16   18.20   11.00
  16   3 -17  161.78   14.20
 -16  -3 -17  147.89   14.80
 -16   3  17  202.08   23.20
  16  -3 -17  146.59   16.90
 -16  -3  17  159.08   17.90
 -16   3 -17  130.99   13.80
  17   3   0   10.70    5.20
 -17   3   0   10.90    4.60
 -17  -3   0   10.70    4.60
  17   3   0   15.20    6.70
  17  -3   0   23.50    7.50
 -17   3   1    2.20    4.40
 -17  -3  -1   -0.10    4.00
  17  -3   1    6.30    6.60
  17   3  -1    6.70    5.20
  17   3  -1   16.30    6.80
 -17  -3   1   11.90    4.50
  17  -3  -1   10.90    6.60
  17   3   1    2.50    5.30
  17   3   1    9.20    6.30
 -17   3  -1    9.80    4.60
 -17   3   2   11.50    5.30
  17  -3   2   15.20    6.50
 -17  -3  -2   11.40    4.40
 -17  -3   2    3.10    4.50
  17   3   2   17.90    6.80
 -17   3  -2   10.20    4.50
  17  -3  -2   16.20    6.90
  17   3   2   19.60    6.00
 -17  -3  -3    1.00    4.10
  17  -3   3   -8.90    5.10
 -17   3   3  -12.90    4.60
  17   3   3   -2.30    5.10
 -17   3  -3   -7.90    3.80
  17   3   3   -1.10    5.90
 -17  -3   3   -2.80    4.60
 -17  -3  -4   76.29    7.50
  17  -3   4   70.99    8.60
 -17   3   4   57.59    7.60
 -17  -3   4   77.89    8.60
  17   3   4   74.69    8.40
  17   3   4   47.90    7.70
 -17   3  -4   69.19    7.20
 -17  -3  -5   66.59    7.00
 -17   3   5   47.00    8.00
  17  -3   5   43.10    6.90
 -17  -3   5   46.90    7.20
  17   3   5   57.19    8.20
  17   3   5   52.59    7.70
 -17   3  -5   52.79    6.30
  17  -3   6  115.69   10.60
 -17   3   6  101.59   10.30
 -17  -3  -6  112.19   10.40
  17  -3   6   63.09    7.80
 -17  -3   6   92.69    9.70
  17   3   6   63.29    8.40
  17   3   6   87.79   10.10
 -17   3  -6   94.89    9.80
 -17  -3  -7   11.80    4.80
  17  -3   7    9.30    6.70
 -17   3   7   19.20    7.00
 -17   3  -7   11.70    4.80
  17   3   7    4.20    7.10
  17   3   7    1.30    5.70
 -17  -3   7   11.60    6.40
 -17   3   8   58.69    9.30
  17   3  -8   53.79    8.50
 -17  -3  -8   96.59   10.50
 -17  -3   8   56.59    8.60
  17   3   8   69.19   13.30
 -17   3  -8   88.29   10.20
  17  -3  -8   60.09   10.70
  17   3  -9  515.65   27.20
 -17   3   9  590.14   30.20
 -17  -3  -9  598.94   27.70
 -17   3  -9  558.04   26.90
  17  -3  -9  519.35   29.30
 -17  -3   9  549.05   30.00
  17   3 -10   21.40    7.80
 -17  -3 -10   23.10    7.00
 -17   3 -10   31.90    6.30
  17  -3 -10    6.70    9.30
 -17  -3  10   21.30    8.10
 -17  -3 -11   25.60    6.90
  17   3 -11   31.60    8.00
 -17   3  11   39.40    9.10
  17  -3 -11   34.00   10.20
 -17   3 -11   33.40    6.70
 -17  -3  11   27.60   12.70
 -17  -3 -12   -5.20    6.60
  17   3 -12   -9.60    7.10
 -17   3  12    2.40    8.40
 -17  -3  12   -5.40    8.50
 -17   3 -12    0.90    5.80
  17  -3 -12    3.00    9.80
 -17   3  13  184.38   20.20
  17   3 -13  158.88   14.80
 -17  -3 -13  184.48   16.50
  17  -3 -13  151.48   17.90
 -17  -3  13  176.98   19.60
 -17   3  14   12.60    9.90
 -17  -3 -14    5.80    8.20
  17   3 -14   12.40    8.30
 -17   3 -14    9.80    7.50
  17  -3 -14   19.50   11.20
 -17  -3  14   34.10   11.00
 -17  -3 -15    3.60    8.30
  17   3 -15   12.70    8.10
 -17   3  15   12.00   10.90
 -17   3 -15   12.40    8.20
 -17  -3  15   26.00   10.60
  17  -3 -15   -3.50   11.50
  17   3 -16   49.40    9.10
 -17  -3 -16   51.29   11.00
 -17   3  16   39.60   12.30
 -17  -3  16   32.30   12.10
  17  -3 -16   34.60   13.00
 -17   3 -16   50.69   10.10
  18  -3   0    4.10    6.50
 -18   3   0   -6.30    4.60
  18   3   0   -0.20    6.70
 -18  -3   0   -0.60    4.50
  18   3   0   -8.40    5.50
  18   3  -1    9.30    6.10
  18   3  -1    4.40    7.20
 -18   3   1    5.20    5.20
 -18  -3  -1    2.70    4.30
  18  -3   1    9.90    6.60
  18   3   1    8.70    5.70
  18   3   1   10.30    7.10
  18  -3  -1    6.60    6.60
 -18   3  -1    5.50    4.90
 -18  -3   1    9.30    5.20
 -18   3   2   -2.50    4.90
  18  -3   2    0.70    6.70
 -18  -3  -2   -6.60    4.00
 -18  -3   2   -5.60    4.80
  18   3   2   -6.60    5.40
  18   3   2   -3.10    6.60
 -18   3  -2    0.40    4.60
  18  -3  -2    1.30    6.70
 -18  -3  -3    0.10    4.40
  18  -3   3   -9.50    5.80
 -18   3   3   -7.40    5.00
  18   3   3   -8.90    6.30
 -18   3  -3   -7.80    4.30
  18   3   3    6.60    6.20
 -18  -3   3    1.40    5.10
 -18  -3  -4    7.50    4.60
 -18   3   4   15.20    6.10
  18   3   4   -2.50    5.90
 -18   3  -4   10.90    5.00
 -18  -3   4    5.00    5.90
  18   3   4   15.80    6.90
  18  -3   5   -0.30    6.40
 -18   3   5    8.40    6.40
 -18  -3  -5   -1.80    4.50
  18   3   5    9.50    6.20
  18   3   5    6.30    7.00
 -18   3  -5    5.40    4.80
 -18  -3   5    4.10    6.00
 -18  -3  -6    4.30    4.90
 -18   3   6    0.10    6.50
 -18  -3   6    4.00    6.00
  18   3   6   -3.80    6.90
 -18   3  -6   -7.40    4.20
 -18  -3  -7  442.26   23.10
 -18   3   7  464.55   25.50
 -18   3  -7  437.26   22.70
 -18  -3   7  443.96   25.20
  18   3  -8   66.19    9.80
 -18   3   8   68.09    9.70
 -18  -3  -8   71.79    8.10
 -18   3  -8   94.29   10.70
  18  -3  -8   64.99   11.50
 -18  -3   8   77.99   10.40
  18   3  -9   30.50    8.60
 -18   3   9   50.09   13.00
 -18  -3  -9   24.70   11.60
 -18  -3   9   43.20    8.90
  18  -3  -9   38.20   10.40
 -18   3  -9   36.50    6.40
  18   3 -10  -13.90    7.50
 -18  -3 -10    5.00    6.20
 -18   3  10    1.60    8.00
  18  -3 -10    0.50    9.60
 -18   3 -10   13.40    5.90
 -18  -3  10   -5.90    9.20
 -18  -3 -11  153.68   15.30
  18   3 -11  146.89   15.10
 -18   3  11  187.78   19.10
 -18   3 -11  177.88   16.90
 -18  -3  11  192.78   19.00
  18  -3 -11  160.98   17.60
 -18   3  12   32.90   10.30
 -18  -3 -12   20.60    7.60
  18   3 -12    9.80    8.60
 -18  -3  12   11.10    8.90
 -18   3 -12   19.10    7.10
  18  -3 -12   14.30   11.00
 -18  -3 -13   -9.40    7.30
  18   3 -13    1.20    8.50
 -18   3  13   -0.20    9.40
  18  -3 -13   22.90   11.70
 -18  -3  13    7.80    9.90
 -18   3 -13   -8.10    7.10
  18   3 -14   37.60    9.50
 -18   3  14   23.50   11.80
 -18  -3 -14   30.10    9.00
 -18  -3  14    8.60   10.60
 -18   3 -14   24.50    8.50
  18  -3 -14   35.10   13.00
 -18   3  15   14.00   12.40
  18   3 -15   25.50    8.80
 -18  -3 -15    4.70    8.90
  18  -3 -15    4.40   13.00
 -18   3 -15   13.00    8.80
 -18  -3  15    5.60   11.50
  19   3   0   21.20    7.30
  19   3   0   16.20    7.50
 -19  -3   0   18.60    5.80
 -19   3   0   22.10    6.20
 -19   3   1   13.00    5.30
 -19  -3  -1    6.00    4.80
  19   3  -1   22.00    7.20
  19   3  -1   12.90    7.00
  19   3   1    1.50    6.50
 -19   3  -1    4.40    5.20
  19   3   1    0.70    7.10
 -19  -3   1   14.40    5.70
 -19   3   2   -6.20    5.40
 -19  -3  -2    3.80    4.80
  19   3  -2    0.60    6.30
  19   3   2    4.20    6.90
 -19  -3   2    2.40    5.40
  19   3   2    6.60    6.80
 -19   3  -2    7.30    5.10
 -19   3   3    1.10    5.80
 -19  -3  -3    7.00    5.20
  19   3   3   -2.80    7.30
 -19   3  -3   -4.90    4.60
  19   3   3   -0.80    6.60
 -19  -3   3   -4.00    5.50
 -19  -3  -4   16.30    5.60
 -19   3   4   13.40    6.80
  19   3   4   19.50    7.50
 -19   3  -4   14.30    5.30
 -19  -3   4    5.30    6.60
 -19   3   5   36.00    8.30
 -19  -3  -5   29.40    6.00
  19   3   5   37.80    8.70
 -19   3  -5   35.70    6.10
 -19  -3   5   32.40    7.90
 -19  -3  -6   -2.70    5.30
 -19   3   6    0.90    7.00
 -19   3  -6   -3.00    4.90
 -19  -3   6  -13.00    6.10
 -19   3   7   49.30   14.40
 -19  -3  -7   68.59   12.30
 -19   3  -7   61.59    7.70
 -19  -3   7   72.89   10.80
 -19   3   8   67.49   10.50
 -19  -3  -8   42.80    7.30
 -19   3  -8   74.49    8.00
  19  -3  -8   28.00   11.30
 -19  -3   8   48.40   14.10
 -19   3   9  544.45   29.00
 -19  -3  -9  510.15   25.90
  19   3  -9  460.55   26.30
 -19   3  -9  477.45   28.20
 -19  -3   9  487.55   28.40
  19  -3  -9  452.05   28.10
 -19   3  10   15.20    8.70
  19   3 -10    0.60    8.50
 -19  -3 -10   18.10    6.90
  19  -3 -10   22.20   10.20
 -19  -3  10    4.30    8.60
 -19   3 -10   10.50    6.60
 -19   3  11   88.39   12.20
 -19  -3 -11  113.79   11.20
  19   3 -11   86.09   11.20
 -19  -3  11  100.49   13.00
  19  -3 -11   88.49   13.80
 -19   3 -11  114.69   13.40
 -19  -3 -12   42.00    8.90
  19   3 -12   49.00   10.30
 -19   3  12   41.70   10.60
 -19   3 -12   49.99    8.60
  19  -3 -12   51.29   12.80
 -19  -3  12   40.70   11.30
 -19  -3 -13   72.39   10.50
 -19   3  13   94.29   13.60
  19   3 -13   73.99   11.00
  19  -3 -13   68.89   14.20
 -19   3 -13   79.59   10.00
 -19  -3  13   74.69   12.50
 -19  -3 -14   18.50    9.50
 -19   3  14  -15.90   10.40
  19   3 -14   18.20    9.10
 -19   3 -14   -4.40    8.10
 -19  -3  14    7.70   11.60
  19  -3 -14  -14.20   12.90
 -20  -3   0   -3.50    5.40
  20   3   0   -8.30    7.10
 -20   3   0    2.40    5.60
 -20   3   1    7.00    5.90
  20   3  -1   11.10    7.80
 -20  -3  -1    9.40    5.50
  20   3  -1   16.50   12.80
 -20  -3   1    9.60    5.70
  20   3   1   -2.20    7.30
 -20   3  -1    8.40    5.70
 -20  -3  -2   -5.60    5.50
  20   3  -2   -0.60    6.90
 -20   3   2   -9.90    5.50
  20   3   2   -4.50    6.80
 -20   3  -2    2.80    5.30
 -20  -3   2   -3.10    5.80
 -20   3   3    7.80    7.00
 -20  -3  -3   16.60    8.20
  20   3   3    9.20    7.00
 -20   3  -3   22.70    6.20
 -20  -3   3    5.20    6.60
 -20  -3  -4   56.79   11.80
 -20   3  -4   88.69    8.80
 -20  -3   4   72.79   12.60
 -20   3   5   26.30    9.10
 -20  -3  -5   33.50    6.80
 -20   3  -5   35.50    6.70
 -20  -3   5   32.10   12.40
 -20   3   6   23.50    8.50
 -20  -3  -6   22.90    6.50
 -20   3  -6   27.30    9.10
 -20  -3   6   16.20    8.00
 -20   3   7  -10.40    7.10
 -20  -3  -7    1.90    5.90
 -20  -3   7    0.80    7.00
 -20   3  -7   -7.60   10.30
 -20   3   8   -8.60    7.70
 -20  -3  -8   -3.90    6.10
 -20   3  -8    5.30    5.90
  20  -3  -8   -9.80   10.20
 -20  -3   8   12.10    8.40
 -20   3   9   10.90    9.20
  20   3  -9    1.20    9.20
 -20  -3  -9    6.00    6.50
 -20   3  -9   -1.50    6.30
  20  -3  -9   18.20   11.10
 -20  -3   9    4.50    8.30
 -20   3  10   35.00   10.30
 -20  -3 -10   17.70    7.40
  20   3 -10   37.80   10.30
  20  -3 -10   49.60   12.70
 -20  -3  10   24.70    9.60
 -20   3 -10   24.50    7.40
 -20  -3 -11   -0.20    7.20
 -20   3  11   -9.40    9.20
  20   3 -11   16.20    9.80
  20  -3 -11   -4.00   11.60
 -20   3 -11   -3.00    6.90
 -20  -3  11   -2.60    8.80
 -20  -3 -12  -10.00    7.80
  20   3 -12   11.40   10.10
 -20   3  12    3.50   10.20
 -20  -3  12   -3.50   10.10
  20  -3 -12    4.00   12.60
 -20   3 -12    9.30    7.70
 -20   3  13   -8.00   10.50
  20   3 -13    2.30    9.40
 -20  -3 -13   14.30    9.00
  20  -3 -13    8.00   13.40
 -20  -3  13    8.60   11.10
 -20   3 -13    0.30    8.50
 -21   3   0   20.10    6.90
 -21  -3   0   27.00    7.30
  21   3   0   19.50    8.30
 -21  -3  -1   72.09    8.70
  21   3  -1   99.89   10.80
 -21   3   1   87.49    9.90
 -21  -3   1   92.59    9.90
 -21   3  -1   93.49   10.60
  21   3   1   71.99   10.20
  21   3  -2   49.00    9.20
 -21   3   2   68.09    9.00
 -21  -3  -2   66.09    8.60
 -21   3  -2   57.09    8.50
 -21  -3   2   56.59    8.40
 -21  -3  -3   36.00    7.10
 -21   3   3   29.10    7.60
  21   3  -3   32.70    8.70
 -21  -3   3   28.00    7.60
 -21   3  -3   32.30    7.30
 -21  -3  -4   37.80    7.10
 -21   3   4   21.50    7.70
 -21   3  -4   22.30    6.80
 -21  -3   4   18.20    7.50
 -21  -3  -5   23.00    7.00
 -21   3   5   29.10    8.50
 -21   3  -5   21.80    6.70
 -21  -3   5   26.10    8.30
 -21  -3  -6   86.69    9.50
 -21   3   6  124.29   12.60
 -21  -3   6   88.69   11.60
 -21   3  -6   84.89    9.40
 -21   3   7   24.90    9.00
 -21  -3  -7   30.90    7.80
 -21  -3   7   34.00    8.90
 -21   3  -7   24.60    7.20
 -21   3   8    1.00    8.30
 -21  -3  -8    8.70    7.00
 -21   3  -8   15.40    6.90
  21  -3  -8   10.10   11.40
 -21  -3   8   11.40    9.00
  21   3  -9  102.59   13.20
 -21  -3  -9   90.49   10.50
 -21   3   9  111.59   13.60
  21  -3  -9   69.89   14.10
 -21  -3   9  109.09   13.00
 -21   3  -9   89.59    9.80
  21   3 -10   -8.00   10.50
 -21  -3 -10    6.60    8.20
 -21   3  10   -3.50    9.40
 -21  -3  10   -0.20    9.80
  21  -3 -10  -21.70   11.90
 -21   3 -10    6.10    7.30
 -21  -3 -11   28.40    8.70
 -21   3  11   47.20   12.00
  21   3 -11   26.90   11.20
 -21  -3  11   52.19   11.90
  21  -3 -11   29.80   14.00
 -21   3 -11   29.80    8.50
  21   3 -12    0.70   10.80
 -21  -3 -12  -15.50    8.30
 -21   3  12   10.60   10.80
  21  -3 -12  -21.40   22.70
 -21  -3  12  -21.90    9.90
 -21   3 -12  -20.60    7.80
 -22  -3   0   -0.60    6.50
 -22   3   0   -4.90    6.50
  22   3  -1   34.10    9.00
 -22  -3  -1   26.10    7.00
 -22   3   1   28.70    7.60
 -22  -3   1   18.40    7.50
 -22   3  -1   32.00    7.80
  22   3  -2    4.90    8.30
 -22   3   2   -4.20    6.90
 -22  -3  -2    4.00    6.50
 -22   3  -2  -11.00    6.30
 -22  -3   2    4.50    7.20
  22   3  -3   30.80    9.30
 -22  -3  -3   43.00    8.20
 -22   3   3   30.20    8.40
 -22  -3   3   44.90    9.00
 -22   3  -3   29.80    7.50
  22   3  -4    6.50    8.40
 -22   3   4   -0.50    7.10
 -22  -3  -4    3.90    6.80
 -22   3  -4    8.80    6.70
 -22  -3   4   15.70    7.80
 -22   3   5    8.10    8.20
 -22  -3  -5    6.10    6.50
 -22  -3   5   -2.20    7.70
 -22   3  -5    2.70    6.60
 -22  -3  -6    5.10    6.90
 -22   3   6    2.10    8.60
 -22  -3   6    4.10    8.70
 -22   3  -6    1.70    6.60
 -22   3   7  179.08   19.80
 -22  -3  -7  205.78   17.30
 -22  -3   7  192.08   19.40
 -22   3  -7  158.98   16.10
 -22  -3  -8   18.00    8.00
 -22   3   8   15.20    9.50
 -22   3  -8   28.20    7.90
 -22  -3   8    9.20    9.10
 -22  -3  -9   65.49   10.10
 -22   3   9   60.89   11.80
  22   3  -9   50.99   12.60
 -22   3  -9   41.40    8.60
 -22  -3   9   61.69   12.20
  22  -3  -9   66.69   26.50
 -22  -3 -10   13.20    8.70
 -22   3  10   14.10   10.40
  22   3 -10   18.80   11.80
 -22   3 -10   11.30    8.40
  22  -3 -10  -12.30   14.10
 -22  -3  10   15.10   11.00
 -22  -3 -11   31.90    9.60
  22   3 -11   38.80   11.70
 -22   3  11   28.30   11.40
  22  -3 -11   43.80   15.80
 -22   3 -11   20.20    9.10
 -22  -3  11   24.20   11.20
 -23   3   0   41.60    8.60
 -23  -3   0   35.10    8.10
 -23   3   1   13.10    7.40
 -23  -3  -1    3.60    6.80
 -23  -3   1    3.10    7.00
 -23   3  -1    3.30    7.40
 -23  -3  -2    9.00    7.20
 -23   3   2   15.40    7.80
 -23   3  -2    9.70    7.60
 -23  -3   2    6.20    7.30
 -23   3   3   47.10    9.70
 -23  -3  -3   37.20    8.30
 -23  -3   3   29.90    9.00
 -23   3  -3   24.80    8.00
  23   3  -4  -11.90    9.40
 -23  -3  -4    8.00    7.50
 -23   3   4   16.70    8.90
 -23  -3   4    7.70    8.30
 -23   3  -4    9.50    7.50
 -23  -3  -5   30.80    8.40
  23   3  -5   26.30    9.90
 -23   3   5   36.40    9.80
 -23   3  -5   37.60    8.20
 -23  -3   5   22.40    9.20
 -23   3   6   -1.60    9.00
 -23  -3  -6    2.70    7.40
 -23   3  -6    4.10    7.30
 -23  -3   6   -1.10    9.20
 -23   3   7    8.30    9.70
 -23  -3  -7    6.50    7.70
 -23   3  -7    1.70    7.60
 -23  -3   7   17.40    9.70
  23   3  -8    2.20   12.20
 -23  -3  -8   14.10    8.30
 -23   3   8    7.10   10.20
  23  -3  -8  -13.10   14.20
 -23   3  -8    6.80    8.00
 -23  -3   8   25.10   10.30
  23   3  -9    6.60   12.80
 -23   3   9   -2.50   10.10
 -23  -3  -9    4.40    8.60
 -23  -3   9    4.10   10.00
 -23   3  -9   -4.20    7.90
  23  -3  -9   25.30   15.30
 -24   3   0   -8.10    7.60
 -24  -3   0   -2.60    7.70
 -24   3   1    9.90    8.60
 -24  -3  -1   19.40    8.50
 -24   3  -1   27.80    9.00
 -24  -3   1   30.70    9.10
 -24   3   2    6.30    8.30
 -24  -3  -2    1.00    7.60
 -24  -3   2   -3.10    8.20
 -24   3  -2    4.10    8.10
 -24   3   3   -2.10    8.10
 -24  -3  -3    2.20    7.80
 -24  -3   3   10.70    8.60
 -24   3  -3   -6.50    7.60
 -24   3   4    0.70    9.00
 -24  -3  -4   16.60    8.20
 -24  -3   4   15.10    9.10
 -24   3  -4    5.00    8.20
 -24  -3  -5   27.00    9.00
 -24   3   5   27.20   10.10
 -24  -3   5   35.80   10.50
 -24   3  -5   26.40    8.60
 -24  -3  -6   14.10    8.70
 -24   3   6   16.60   10.00
 -24   3  -6    6.20    8.40
 -24  -3   6   -2.80    9.70
 -24   3   7  245.18   23.20
 -24  -3  -7  230.48   20.10
 -24  -3   7  254.97   23.30
 -24   3  -7  236.38   20.20
 -25   3   0   14.70    8.90
 -25  -3   0   -5.10    8.90
 -25   3   1   25.20    9.60
 -25  -3  -1   55.99   10.40
 -25   3  -1   42.50   10.10
 -25  -3   1   27.00    9.60
 -25  -3  -2   11.10    8.90
 -25   3   2   -1.40    8.70
 -25   3  -2   13.40    8.90
 -25  -3   2    3.70    8.80
 -25  -3  -3   13.40    8.80
 -25   3   3   32.50   10.40
 -25   3  -3   41.50   10.00
 -25  -3   3   44.10   10.60
   0   4   1   -1.30    1.30
   0  -4  -1    1.90    0.70
   0  -4  -1   -1.10    1.20
   0   4   1    0.10    0.50
   0   4   2    2.90    0.90
   0   4   2   -0.40    1.50
   0  -4  -2    3.90    1.00
   0  -4  -2   -0.20    1.50
   0   4   3    1.40    1.10
   0   4   3   -1.40    1.70
   0  -4  -3    0.00    1.00
   0  -4  -3   -0.30    1.70
   0  -4   4 3790.72  158.58
   0   4   4 3979.00  159.88
   0   4   4 3904.51  158.98
   0  -4  -4 3987.50  159.88
   0  -4   5   -0.40    1.00
   0  -4  -5   -2.30    2.10
   0  -4  -5    0.70    1.40
   0  -4   5   -0.60    1.20
   0   4   5   -0.50    1.50
   0   4   5   -1.90    2.30
[truncated: 1,441,313 more chars]
