# Supplementary material for: Nitrato(5,10,15,20-tetra­phenyl­porphinato)manganese(III)–benzene–n-hexa­ne (2/1/1)
Source: IUCrdata. 2022 Apr 22;7(Pt 4):x220386. doi: 10.1107/S2414314622003868 (PMC9462026; doi:10.1107/S2414314622003868)
Supplement: Supplementary file 2 [file x-07-x220386-Isup3.hkl]

data_I                                                                          
_shelx_title ' '                                                                
_shelx_refln_list_code          4                                               
_shelx_F_calc_maximum      398.94                                               
_exptl_crystal_F_000      3376.00                                               
_reflns_d_resolution_high  0.7897                                               
                                                                                
loop_                                                                           
 _space_group_symop_operation_xyz                                               
 'x, y, z'                                                                      
 '-x+1/2, -y+1/2, z'                                                            
 '-x, y+1/2, -z+1/2'                                                            
 'x+1/2, -y, -z+1/2'                                                            
 '-x, -y, -z'                                                                   
 'x-1/2, y-1/2, -z'                                                             
 'x, -y-1/2, z-1/2'                                                             
 '-x-1/2, y, z-1/2'                                                             
                                                                                
_cell_length_a    20.1021                                                       
_cell_length_b    21.5505                                                       
_cell_length_c    17.9807                                                       
_cell_angle_alpha  90.000                                                       
_cell_angle_beta   90.000                                                       
_cell_angle_gamma  90.000                                                       
                                                                                
_shelx_F_squared_multiplier     1.000                                           
                                                                                
loop_                                                                           
 _refln_index_h                                                                 
 _refln_index_k                                                                 
 _refln_index_l                                                                 
 _refln_F_squared_calc                                                          
 _refln_F_squared_meas                                                          
 _refln_F_squared_sigma                                                         
 _refln_observed_status                                                         
   4   0   0       8863.47       7836.09       234.04 o                         
   8   0   0     154995.30     151044.91      4334.30 o                         
  10   0   0        954.06        291.74        39.05 o                         
  12   0   0      40410.98      49789.66      2049.83 o                         
  14   0   0      85389.22      89218.12      3207.72 o                         
  16   0   0         42.39        290.26       131.41 o                         
  18   0   0      34860.77      35424.64      2135.99 o                         
  20   0   0        195.60        481.29       111.70 o                         
  22   0   0        554.61        657.05       126.48 o                         
  24   0   0       7595.62       9398.13       505.93 o                         
   3   1   0       2955.13       3833.24        82.95 o                         
   5   1   0      14908.65      11928.17       250.09 o                         
   7   1   0          3.57         48.07        16.87 o                         
   9   1   0       5213.63       6144.27       142.04 o                         
  11   1   0       6935.93       5412.15       155.77 o                         
  13   1   0        488.24        337.51        33.55 o                         
  15   1   0       1740.81       2042.65       149.67 o                         
  17   1   0        527.82        530.34        51.98 o                         
  19   1   0          0.82        -33.55        49.30 o                         
  21   1   0        253.95        283.24        66.96 o                         
  23   1   0         98.22         47.29       147.02 o                         
  25   1   0          2.80        -95.78        95.78 o                         
   2   2   0        495.80        375.90        10.33 o                         
   4   2   0          9.07         17.15         8.63 o                         
   6   2   0        238.52         52.11        12.39 o                         
   8   2   0       4221.68       4098.79        99.53 o                         
  10   2   0       4431.04       4102.40       115.28 o                         
  12   2   0      62922.81      61980.39      1272.66 o                         
  14   2   0      41098.74      46677.10      1203.13 o                         
  16   2   0         56.69         55.50        38.48 o                         
  18   2   0       9506.99      10602.77       351.91 o                         
  20   2   0       6384.90       7610.50       232.03 o                         
  22   2   0        218.38        146.19        81.31 o                         
  24   2   0        326.95         38.91        88.80 o                         
   1   3   0       3357.46       3202.83        55.17 o                         
   3   3   0      38225.69      32698.95       543.12 o                         
   5   3   0       6390.71       6335.46       122.23 o                         
   7   3   0       3801.70       3920.51        82.64 o                         
   9   3   0      13673.45      12556.78       240.78 o                         
  11   3   0        341.07        406.18        31.25 o                         
  13   3   0        819.92        644.98        55.58 o                         
  15   3   0       4193.86       4652.39       116.63 o                         
  17   3   0        214.51        220.57        39.66 o                         
  19   3   0        445.10        323.50        54.07 o                         
  21   3   0        423.92        371.51        70.50 o                         
  23   3   0        533.37        631.28        96.86 o                         
  25   3   0         29.96         78.85       162.62 o                         
   2   4   0       6466.54       6530.35       111.08 o                         
   4   4   0       8912.08      10475.93       178.38 o                         
   6   4   0       9309.36      12042.38       226.69 o                         
   8   4   0      43284.90      45322.58       830.47 o                         
  10   4   0       1197.17        932.29        39.09 o                         
  12   4   0       3996.84       4240.93       100.15 o                         
  14   4   0       3449.62       3205.82        89.65 o                         
  16   4   0          9.66        -16.14        32.12 o                         
  18   4   0        474.86        539.39        48.79 o                         
  20   4   0       6553.88       6797.02       193.74 o                         
  22   4   0        187.67         66.81        73.62 o                         
  24   4   0        456.95        312.73        99.26 o                         
   1   5   0        811.80        636.57        18.70 o                         
   3   5   0       7373.39       7081.54       112.27 o                         
   5   5   0        261.55        390.46        19.59 o                         
   7   5   0        318.70        284.32        20.71 o                         
   9   5   0       2150.62       2421.16        61.72 o                         
  11   5   0         82.72         49.40        21.13 o                         
  13   5   0        765.48        670.61        54.64 o                         
  15   5   0       2576.98       2635.86        84.75 o                         
  17   5   0         11.22        -36.12        36.12 o                         
  19   5   0        470.12        493.53        56.11 o                         
  21   5   0        749.82        635.73        73.86 o                         
  23   5   0        255.30        199.84        90.58 o                         
   0   6   0      86848.73      88001.44      3577.31 o                         
   2   6   0       6615.46       8266.62       154.79 o                         
   4   6   0       7680.52       7913.83       135.52 o                         
   6   6   0      22792.50      25297.50       424.86 o                         
   8   6   0      57957.85      65500.19      1194.32 o                         
  10   6   0       1192.80       1207.51        45.69 o                         
  12   6   0       1303.45       1170.75        49.21 o                         
  14   6   0       1442.89       1452.98        61.13 o                         
  16   6   0       1578.89       1690.95        98.47 o                         
  18   6   0      12150.22      12629.57       749.74 o                         
  20   6   0       7714.26       7516.95       205.19 o                         
  22   6   0        842.24       1023.68       125.56 o                         
  24   6   0       6702.05       8476.98       338.00 o                         
   1   7   0        253.68        135.21         8.11 o                         
   3   7   0       6603.99       4886.88        86.04 o                         
   5   7   0       2466.82       2532.78        46.56 o                         
   7   7   0         40.62         45.66        13.10 o                         
   9   7   0         68.56         28.30        16.79 o                         
  11   7   0         28.57         -6.77        20.21 o                         
  13   7   0        835.67        768.14        45.84 o                         
  15   7   0        889.93        802.80        58.40 o                         
  17   7   0        508.01        565.62        48.05 o                         
  19   7   0        647.19        563.49        59.48 o                         
  21   7   0         14.00         73.28        66.87 o                         
  23   7   0        104.58         73.32        84.69 o                         
   0   8   0      54475.22      64031.41      2616.38 o                         
   2   8   0      24890.18      25140.22       493.34 o                         
   4   8   0      14568.59      15530.97       262.61 o                         
   6   8   0      43722.52      44259.02       737.81 o                         
   8   8   0       7155.46       7020.63       127.45 o                         
  10   8   0       1181.54       1107.12        44.46 o                         
  12   8   0      26639.44      26696.21       500.75 o                         
  14   8   0       1393.81       1182.50        61.11 o                         
  16   8   0          0.10        -27.12        33.16 o                         
  18   8   0      22404.47      21263.29       621.61 o                         
  20   8   0       7214.00       8953.14       445.15 o                         
  22   8   0        149.01         56.61        71.95 o                         
  24   8   0       4787.75       4693.72       247.37 o                         
   1   9   0        154.49        287.20        14.00 o                         
   3   9   0       1896.63       2015.81        44.15 o                         
   5   9   0        419.68        712.34        42.05 o                         
   7   9   0        309.64        480.14        22.04 o                         
   9   9   0        240.36        209.69        18.69 o                         
  11   9   0        640.85        754.01        38.34 o                         
  13   9   0        305.45        231.08        34.39 o                         
  15   9   0         54.22         95.73        33.39 o                         
  17   9   0        310.37        321.90        49.91 o                         
  19   9   0       1030.60       1217.91       234.06 o                         
  21   9   0         16.89        116.27        79.28 o                         
  23   9   0         50.30        -13.76        86.48 o                         
   0  10   0       2360.06       3721.33       121.49 o                         
   2  10   0        117.93        321.12        17.36 o                         
   4  10   0      20821.72      23268.11       481.58 o                         
   6  10   0      19589.60      21268.75       359.56 o                         
   8  10   0        108.80        263.47        27.33 o                         
  10  10   0       4144.88       3539.97       109.66 o                         
  12  10   0      42315.56      43568.16      1041.45 o                         
  14  10   0       7090.55       6486.59       240.18 o                         
  16  10   0        227.86        140.51        55.72 o                         
  18  10   0      16978.58      19194.82       756.63 o                         
  20  10   0       3642.76       3051.19       192.54 o                         
  22  10   0         12.31        138.13        73.84 o                         
   1  11   0       2962.62       2757.77        68.36 o                         
   3  11   0          8.39         -4.76        11.10 o                         
   5  11   0       3929.47       4053.09       135.33 o                         
   7  11   0        739.73        660.58        34.85 o                         
   9  11   0        694.91        712.57        30.92 o                         
  11  11   0        775.72        723.50        39.81 o                         
  13  11   0        694.85        771.75        45.85 o                         
  15  11   0        912.53        848.31        52.96 o                         
  17  11   0        879.94        789.12        65.19 o                         
  19  11   0        715.38        814.24        73.13 o                         
  21  11   0        119.17        182.85       124.02 o                         
  23  11   0        296.45        281.96        94.53 o                         
   0  12   0      12031.54      10435.20       316.83 o                         
   2  12   0      19340.10      20376.17       445.53 o                         
   4  12   0      10303.99      11138.06       216.93 o                         
   6  12   0      16356.36      16774.17       354.75 o                         
   8  12   0      27204.90      29546.46       498.59 o                         
  10  12   0        823.70        857.59        35.99 o                         
  12  12   0      12382.17      12945.63       418.92 o                         
  14  12   0       1501.84       1594.33        78.15 o                         
  16  12   0        240.67        246.69        46.25 o                         
  18  12   0       2074.48       2358.20       119.31 o                         
  20  12   0       1019.41       1192.33        88.99 o                         
  22  12   0        188.85        212.37        87.64 o                         
   1  13   0        400.59        548.04        28.18 o                         
   3  13   0       6605.12       7291.17       135.01 o                         
   5  13   0       3004.31       3166.49        78.36 o                         
   7  13   0       1719.94       1873.83        70.26 o                         
   9  13   0       2071.09       2102.61        55.07 o                         
  11  13   0       2425.17       2563.29        66.01 o                         
  13  13   0       1841.32       2048.79       101.57 o                         
  15  13   0        501.11        392.62        41.83 o                         
  17  13   0        611.38        415.48        56.64 o                         
  19  13   0         17.62         16.18        72.27 o                         
  21  13   0        363.66        314.22       111.70 o                         
   0  14   0      20384.39      21538.12       637.64 o                         
   2  14   0       6057.17       6066.52       160.01 o                         
   4  14   0       1362.10       1285.10        48.48 o                         
   6  14   0        441.50        170.64        24.73 o                         
   8  14   0      11989.89      12517.56       273.97 o                         
  10  14   0       1394.28       1400.59        45.35 o                         
  12  14   0      17422.49      17731.60       340.64 o                         
  14  14   0       6863.90       6854.86       155.16 o                         
  16  14   0         33.79        107.86        48.13 o                         
  18  14   0       4253.38       4263.04       140.79 o                         
  20  14   0       5358.12       5235.01       256.53 o                         
   1  15   0       1419.74       1580.08        53.35 o                         
   3  15   0        711.06        745.44        47.87 o                         
   5  15   0       1012.84       1116.21        48.33 o                         
   7  15   0         42.08         14.69        25.80 o                         
   9  15   0       2158.16       2275.89        79.40 o                         
  11  15   0       2204.83       2348.50        75.49 o                         
  13  15   0        457.46        494.97        40.85 o                         
  15  15   0        340.47        512.18        54.53 o                         
  17  15   0       3907.09       4020.98       131.19 o                         
  19  15   0        227.19        186.55        56.36 o                         
  21  15   0        230.62        322.88        84.20 o                         
   0  16   0      45638.31      47798.16      1392.25 o                         
   2  16   0        791.49        836.98        53.80 o                         
   4  16   0        783.25        840.68        48.32 o                         
   6  16   0       2636.21       2860.37       101.17 o                         
   8  16   0       5086.79       5184.34       138.70 o                         
  10  16   0        291.52        248.86        37.08 o                         
  12  16   0       6015.23       6176.09       134.18 o                         
  14  16   0        383.33        297.21        36.61 o                         
  16  16   0          4.33         -9.73        55.24 o                         
  18  16   0         41.80        160.83        58.80 o                         
  20  16   0        814.45        717.19        96.92 o                         
   1  17   0       1026.00       1045.63        61.29 o                         
   3  17   0      12056.29      12327.77       271.79 o                         
   5  17   0       2284.73       2447.68        85.18 o                         
   7  17   0       2928.56       3101.76       142.73 o                         
   9  17   0       3091.89       3245.32        95.21 o                         
  11  17   0       5488.61       5684.35       140.26 o                         
  13  17   0        494.83        698.45       104.31 o                         
  15  17   0        484.72        440.60        53.82 o                         
  17  17   0       1928.04       1886.86       102.67 o                         
  19  17   0         17.09        -50.84        65.47 o                         
   0  18   0      53241.30      51641.85      1506.06 o                         
   2  18   0          6.88        -17.56        22.58 o                         
   4  18   0       2435.96       2386.94        94.45 o                         
   6  18   0       4018.10       3722.33       113.86 o                         
   8  18   0        950.50       1136.54        63.88 o                         
  10  18   0          1.66          6.81        37.75 o                         
  12  18   0      13706.85      13021.46       302.81 o                         
  14  18   0        828.01        697.90        84.42 o                         
  16  18   0        315.26        342.62        49.09 o                         
  18  18   0       2139.12       2376.36       135.20 o                         
   1  19   0          1.03        185.15        38.65 o                         
   3  19   0        853.39        927.37        52.26 o                         
   5  19   0        447.89        348.14        41.09 o                         
   7  19   0        325.48        459.60        46.05 o                         
   9  19   0        843.99        796.70        55.80 o                         
  11  19   0       1559.95       1738.53       121.39 o                         
  13  19   0         65.88        125.62        78.41 o                         
  15  19   0        289.34        384.76        76.10 o                         
  17  19   0       1656.54       1862.70       363.02 o                         
   0  20   0      21037.67      21444.84       649.32 o                         
   2  20   0        353.97        353.20        38.42 o                         
   4  20   0        302.13        298.31        44.57 o                         
   6  20   0      12808.06      12418.51       331.26 o                         
   8  20   0      12815.77      13564.44       312.63 o                         
  10  20   0       5443.05       5590.45       160.64 o                         
  12  20   0       2135.10       2089.96        98.82 o                         
  14  20   0        366.29        419.94       159.26 o                         
  16  20   0       1002.44       1086.58       168.29 o                         
   1  21   0        451.49        553.10        40.00 o                         
   3  21   0       1929.34       1873.21        77.31 o                         
   5  21   0         58.60        140.68        41.87 o                         
   7  21   0         38.29         75.30        43.86 o                         
   9  21   0         67.32         14.68        46.24 o                         
  11  21   0        345.47        334.05        58.50 o                         
  13  21   0         63.80        -35.02       124.02 o                         
  15  21   0          2.56        -66.28       125.66 o                         
   0  22   0        298.90        556.86       114.16 o                         
   2  22   0        106.76        161.22        36.66 o                         
   4  22   0         45.63         34.85        59.15 o                         
   6  22   0       4231.87       4562.70       160.66 o                         
   8  22   0       7629.71       7714.49       265.07 o                         
  10  22   0          1.63         47.68        92.55 o                         
  12  22   0        583.17        575.05        68.46 o                         
  14  22   0        525.62        241.68        90.35 o                         
   1  23   0        560.93        511.63        45.77 o                         
   3  23   0       1953.10       1974.52       126.66 o                         
   5  23   0         17.66         29.93        68.83 o                         
   7  23   0        633.36        772.47        69.62 o                         
   9  23   0        123.89         30.03        63.39 o                         
  11  23   0       1401.11       1491.56       107.41 o                         
  13  23   0         51.15        100.37        87.30 o                         
   0  24   0       1252.30       1402.19       106.88 o                         
   2  24   0         84.71        104.90        42.11 o                         
   4  24   0        418.88        402.49        62.71 o                         
   6  24   0       1601.60       1732.46       109.80 o                         
   8  24   0        845.38        879.60        80.38 o                         
  10  24   0        650.56        511.53       136.13 o                         
  12  24   0       1074.65       1154.16        89.64 o                         
   1  25   0          1.72         57.11        45.66 o                         
   3  25   0        966.34       1083.04        98.56 o                         
   5  25   0        215.76        339.61        65.75 o                         
   7  25   0        549.89        549.07        77.76 o                         
   9  25   0        726.34        985.94        87.34 o                         
   0  26   0      10314.79      10021.73       350.23 o                         
   2  26   0          9.29        -70.63        81.31 o                         
   4  26   0         32.62         25.96        63.12 o                         
   6  26   0       7832.77       8940.71       333.10 o                         
   1  27   0         27.15         93.43        53.66 o                         
   3  27   0        731.14        770.45        84.00 o                         
   2   1   1      18846.14      17808.49       419.50 o                         
   3   1   1        729.78        562.72        15.00 o                         
   4   1   1       1479.97       1133.17        25.30 o                         
   5   1   1         46.21         31.53         9.83 o                         
   6   1   1       1001.99        895.98        24.48 o                         
   7   1   1       3847.05       3897.02        65.80 o                         
   8   1   1      38821.48      39036.63       606.60 o                         
   9   1   1       1000.59       1610.23        39.23 o                         
  10   1   1       1614.88        573.36        34.41 o                         
  11   1   1       8259.70       8338.90       135.13 o                         
  12   1   1       4894.56       5091.28       125.81 o                         
  13   1   1      18781.03      20921.50       316.29 o                         
  14   1   1      16254.35      18024.13       277.49 o                         
  15   1   1       3363.78       3646.38        85.85 o                         
  16   1   1      30113.64      30641.03       664.09 o                         
  17   1   1       4977.76       5089.97       128.05 o                         
  18   1   1       4568.09       5086.83       109.14 o                         
  19   1   1         72.72        -14.70        34.54 o                         
  20   1   1         66.10         51.70        42.69 o                         
  21   1   1        355.76        276.10        54.03 o                         
  22   1   1       1830.28       1829.79       139.17 o                         
  23   1   1        300.39        421.25        64.73 o                         
  24   1   1       2425.07       2687.26       140.20 o                         
  25   1   1        397.01        308.69        73.06 o                         
   1   2   1       4038.02       3588.67        67.97 o                         
   2   2   1        291.88         66.35         5.88 o                         
   3   2   1        231.05        113.86         6.58 o                         
   4   2   1      12568.25      12684.01       166.53 o                         
   5   2   1      17379.82      16745.43       231.60 o                         
   6   2   1         50.65         37.01         8.18 o                         
   7   2   1      16956.22      15607.83       218.16 o                         
   8   2   1        179.00        278.56        18.50 o                         
   9   2   1       1427.37       1323.68        35.97 o                         
  10   2   1       2612.89       2340.65        51.15 o                         
  11   2   1       5267.46       5185.59        91.31 o                         
  12   2   1         41.20         53.30        18.14 o                         
  13   2   1       2293.18       2094.50        56.25 o                         
  14   2   1        275.62        239.42        24.09 o                         
  15   2   1        152.01        161.12        24.04 o                         
  16   2   1        973.45        865.98        62.45 o                         
  17   2   1          0.08         -9.21        26.75 o                         
  18   2   1        356.53        395.99        33.52 o                         
  19   2   1        537.02        519.59        41.94 o                         
  20   2   1         22.41         40.41        39.88 o                         
  21   2   1        407.82        396.00        48.47 o                         
  22   2   1          2.64        -51.95        51.95 o                         
  23   2   1          7.47        -52.23        56.41 o                         
  24   2   1        151.83        262.28        66.61 o                         
  25   2   1        140.13        144.46        93.65 o                         
   1   3   1       2737.90       2135.92        30.32 o                         
   2   3   1       2055.61       1685.38        23.63 o                         
   3   3   1         13.19        121.18         6.45 o                         
   4   3   1      43920.39      45652.73       587.44 o                         
   5   3   1      10416.78      11063.19       146.47 o                         
   6   3   1       5170.66       5485.33        81.56 o                         
   7   3   1      14077.44      13342.53       187.74 o                         
   8   3   1       3429.29       3819.35        62.35 o                         
   9   3   1        124.16         67.60        12.94 o                         
  10   3   1       2636.77       1975.13        43.23 o                         
  11   3   1       5376.49       6112.18       103.34 o                         
  12   3   1       2837.88       2954.83        60.04 o                         
  13   3   1       4972.70       4956.34        86.62 o                         
  14   3   1        808.15        710.60        30.61 o                         
  15   3   1        324.64        256.53        25.78 o                         
  16   3   1         12.40        -26.83        26.83 o                         
  17   3   1        133.18        116.07        26.78 o                         
  18   3   1        182.89        114.49        29.39 o                         
  19   3   1        311.40        151.08        38.57 o                         
  20   3   1        181.62        132.98        40.48 o                         
  21   3   1       1446.62       1421.37        68.95 o                         
  22   3   1        472.10        461.09        56.58 o                         
  23   3   1        152.14         93.50        58.61 o                         
  24   3   1        586.85        362.28        72.18 o                         
  25   3   1        423.86        663.70       109.75 o                         
   1   4   1       3867.08       3195.32        44.64 o                         
   2   4   1         95.36          8.77         6.38 o                         
   3   4   1         10.02          9.98         4.56 o                         
   4   4   1       4829.20       5017.47        65.48 o                         
   5   4   1       2506.18       2063.07        34.65 o                         
   6   4   1          3.77          3.50         7.25 o                         
   7   4   1       8715.23       8993.75       122.67 o                         
   8   4   1       1031.85        779.90        27.88 o                         
   9   4   1       1186.46       1234.54        30.19 o                         
  10   4   1         15.66        -11.72        11.72 o                         
  11   4   1       3781.34       4195.87        69.26 o                         
  12   4   1        236.79        214.44        19.38 o                         
  13   4   1        267.78        220.59        21.11 o                         
  14   4   1        367.52        255.34        22.45 o                         
  15   4   1        832.59        754.75        44.44 o                         
  16   4   1         17.75        -22.73        22.73 o                         
  17   4   1        899.12        767.80        41.58 o                         
  18   4   1        153.25        126.41        29.20 o                         
  19   4   1       1525.04       1627.33        64.30 o                         
  20   4   1          9.03         78.46        37.38 o                         
  21   4   1        313.34        410.55        49.61 o                         
  22   4   1          6.94        -48.75        48.75 o                         
  23   4   1        139.44        122.63        60.89 o                         
  24   4   1          1.06        -27.86        64.42 o                         
  25   4   1        673.73        798.52        83.21 o                         
   1   5   1      26473.20      27973.31       360.78 o                         
   2   5   1       4864.41       4565.69        57.02 o                         
   3   5   1       3643.66       3182.55        40.96 o                         
   4   5   1        334.14         92.54         6.59 o                         
   5   5   1      25597.06      24799.21       339.23 o                         
   6   5   1        270.95        273.97        11.90 o                         
   7   5   1      29237.64      32468.85       402.06 o                         
   8   5   1      28881.35      33015.15       429.89 o                         
   9   5   1       1635.24       1410.24        33.47 o                         
  10   5   1       7307.89       8384.16       118.90 o                         
  11   5   1      12098.78      13219.85       204.07 o                         
  12   5   1          1.86        -10.60        15.67 o                         
  13   5   1       8588.66       7834.67       117.32 o                         
  14   5   1         33.01         11.40        18.83 o                         
  15   5   1         59.32         61.12        21.75 o                         
  16   5   1       3588.74       3979.76        84.69 o                         
  17   5   1         39.25         43.20        26.73 o                         
  18   5   1        636.18        610.50        42.25 o                         
  19   5   1       3136.22       3851.20        98.16 o                         
  20   5   1        181.51        146.19        45.12 o                         
  21   5   1       5079.68       5547.91       140.69 o                         
  22   5   1       1942.49       2089.48       123.70 o                         
  23   5   1        131.10        230.86        64.16 o                         
  24   5   1       2645.90       3204.31       148.63 o                         
   1   6   1        488.89        943.26        21.72 o                         
   2   6   1       4339.53       4396.81        55.18 o                         
   3   6   1         96.95        119.33         6.72 o                         
   4   6   1        324.10        500.19        12.60 o                         
   5   6   1         77.36         16.97         7.01 o                         
   6   6   1       1944.32       1684.15        30.61 o                         
   7   6   1         48.61         15.63         9.02 o                         
   8   6   1        456.15        319.05        14.90 o                         
   9   6   1          0.31         -8.27        11.71 o                         
  10   6   1        527.00        786.99        32.77 o                         
  11   6   1        131.49        101.74        16.25 o                         
  12   6   1        924.35       1004.85        43.00 o                         
  13   6   1        576.24        611.70        36.43 o                         
  14   6   1         96.14         62.35        19.61 o                         
  15   6   1         51.53         41.62        21.71 o                         
  16   6   1        847.89       1053.07        59.75 o                         
  17   6   1         81.15         85.57        26.83 o                         
  18   6   1          8.20         39.61        31.67 o                         
  19   6   1         28.84         16.51        35.16 o                         
  20   6   1          0.62         27.98        39.82 o                         
  21   6   1         29.02        158.79        48.82 o                         
  22   6   1        157.36        142.30        53.04 o                         
  23   6   1         44.44        103.82        61.88 o                         
  24   6   1        320.85        518.93        93.89 o                         
   1   7   1       1221.61       1111.13        29.67 o                         
   2   7   1        463.13        547.45        12.57 o                         
   3   7   1        305.11        333.51        12.42 o                         
   4   7   1       3261.50       3379.71        42.86 o                         
   5   7   1      15376.55      17167.72       225.16 o                         
   6   7   1        218.27        231.33        11.73 o                         
   7   7   1      22452.88      21643.18       284.18 o                         
   8   7   1       6330.72       6780.63        96.05 o                         
   9   7   1        287.18        330.35        20.18 o                         
  10   7   1       4635.96       4542.28        74.85 o                         
  11   7   1       3294.39       3131.49        58.73 o                         
  12   7   1         21.09         37.74        17.05 o                         
  13   7   1        382.03        246.35        20.90 o                         
  14   7   1       2688.89       2733.84        61.88 o                         
  15   7   1        240.25        231.48        25.62 o                         
  16   7   1       4697.98       4421.90        87.28 o                         
  17   7   1       3361.21       3613.19        80.82 o                         
  18   7   1       1541.25       1608.07        66.66 o                         
  19   7   1       3521.71       3321.89        93.33 o                         
  20   7   1         41.00        -31.27        44.21 o                         
  21   7   1        143.13        111.80        51.05 o                         
  22   7   1          8.53         19.38        49.90 o                         
  23   7   1        982.81        962.87        70.67 o                         
  24   7   1       1746.33       2075.15       264.10 o                         
   1   8   1        391.20        223.36        15.14 o                         
   2   8   1       3307.46       3180.59        46.57 o                         
   3   8   1        896.52        909.20        17.58 o                         
   4   8   1         39.40          5.84         6.73 o                         
   5   8   1        447.45        564.34        15.90 o                         
   6   8   1       1814.07       1503.83        27.67 o                         
   7   8   1        202.43        311.62        12.74 o                         
   8   8   1        504.52        581.38        20.05 o                         
   9   8   1          4.19        -11.42        11.42 o                         
  10   8   1        345.17        284.13        18.18 o                         
  11   8   1        521.28        617.57        26.65 o                         
  12   8   1        248.19        282.52        22.68 o                         
  13   8   1        489.98        467.38        28.23 o                         
  14   8   1         69.65         27.92        22.14 o                         
  15   8   1          8.17         -6.66        23.11 o                         
  16   8   1       1280.93       1055.19        53.84 o                         
  17   8   1         90.81        116.21        28.80 o                         
  18   8   1         79.85        115.24        34.06 o                         
  19   8   1        288.07        240.10        39.25 o                         
  20   8   1        358.18        411.28        85.70 o                         
  21   8   1        172.51         75.47        51.48 o                         
  22   8   1         48.09         72.25        95.74 o                         
  23   8   1         45.26         44.70        56.32 o                         
  24   8   1         45.15        225.94        70.50 o                         
   1   9   1       6139.01       5931.80       109.14 o                         
   2   9   1       5537.74       5126.54        76.61 o                         
   3   9   1        613.91        672.47        15.99 o                         
   4   9   1      42519.64      44554.28       548.77 o                         
   5   9   1      78329.59      80200.41       940.60 o                         
   6   9   1       2472.15       2448.32        36.75 o                         
   7   9   1       2631.97       2544.95        37.43 o                         
   8   9   1       1026.38        989.10        24.25 o                         
   9   9   1         34.38         19.19        11.96 o                         
  10   9   1      15815.34      14867.32       202.01 o                         
  11   9   1       8207.52       8702.38       131.73 o                         
  12   9   1        917.45        958.79        35.24 o                         
  13   9   1       8598.15       9066.34       139.90 o                         
  14   9   1       1436.74       1355.80        56.29 o                         
  15   9   1       1235.81       1233.53        44.91 o                         
  16   9   1       6204.41       6565.16       137.97 o                         
  17   9   1        785.32        686.70        38.62 o                         
  18   9   1       3235.87       3428.88        92.14 o                         
  19   9   1      13471.89      15086.30       371.55 o                         
  20   9   1        232.80        331.70        70.08 o                         
  21   9   1        851.73        799.36        64.28 o                         
  22   9   1       1086.83       1000.28        77.13 o                         
  23   9   1        364.17        392.46        63.43 o                         
   1  10   1        324.16        442.60        19.91 o                         
   2  10   1       5785.10       6904.33       101.67 o                         
   3  10   1        789.12        943.83        24.16 o                         
   4  10   1       6562.66       7553.00       104.37 o                         
   5  10   1        932.38        941.30        24.37 o                         
   6  10   1        349.49        239.11        11.16 o                         
   7  10   1        396.13        434.86        14.15 o                         
   8  10   1       1042.13       1006.45        23.05 o                         
   9  10   1        899.74        837.22        27.42 o                         
  10  10   1       1329.70       1321.55        34.32 o                         
  11  10   1         60.05         47.47        17.22 o                         
  12  10   1        137.12        132.31        20.44 o                         
  13  10   1         71.15         28.92        20.26 o                         
  14  10   1        596.09        516.41        30.55 o                         
  15  10   1         46.18         18.07        24.33 o                         
  16  10   1       1366.41       1492.31        53.73 o                         
  17  10   1        586.34        502.77        38.80 o                         
  18  10   1         70.65        105.16        46.85 o                         
  19  10   1         36.48        116.69        47.38 o                         
  20  10   1        120.97         81.55        43.80 o                         
  21  10   1        248.13        297.79        51.12 o                         
  22  10   1        104.08        106.10        52.62 o                         
  23  10   1          0.41         67.85        62.27 o                         
   1  11   1       5777.46       8263.43       138.66 o                         
   2  11   1         29.94         65.59         9.72 o                         
   3  11   1        116.01        133.72        10.93 o                         
   4  11   1       7411.83       7536.83       127.68 o                         
   5  11   1      13606.61      15346.56       195.17 o                         
   6  11   1       1830.19       1909.17        40.81 o                         
   7  11   1       2605.86       2170.01        34.95 o                         
   8  11   1       3774.27       3655.35        54.88 o                         
   9  11   1        124.90         77.97        11.98 o                         
  10  11   1       8880.08       8956.72       115.84 o                         
  11  11   1       4041.07       4031.03        68.92 o                         
  12  11   1        786.42        683.09        31.11 o                         
  13  11   1       6312.02       6555.72       145.02 o                         
  14  11   1       1738.98       1559.69        74.43 o                         
  15  11   1        777.57        634.71        34.18 o                         
  16  11   1       3580.59       4164.13        86.14 o                         
  17  11   1        103.18        228.62        36.60 o                         
  18  11   1        506.11        525.42        44.22 o                         
  19  11   1       2071.57       2036.07        90.45 o                         
  20  11   1        316.72        437.76        48.50 o                         
  21  11   1        644.30        700.22        57.13 o                         
  22  11   1        227.68        148.51        65.44 o                         
  23  11   1        105.28         64.04        66.39 o                         
   1  12   1       4023.04       4846.08        81.40 o                         
   2  12   1          3.81          0.66        10.30 o                         
   3  12   1        947.73        972.49        23.68 o                         
   4  12   1         43.01         23.95        13.43 o                         
   5  12   1       2462.59       2695.46        52.82 o                         
   6  12   1        536.41        582.28        19.15 o                         
   7  12   1       1977.77       2124.60        41.32 o                         
   8  12   1        550.71        632.50        23.78 o                         
   9  12   1        246.89        193.55        14.21 o                         
  10  12   1        558.31        591.46        22.67 o                         
  11  12   1          3.45        -15.44        15.44 o                         
  12  12   1         25.99         24.12        18.80 o                         
  13  12   1       1447.14       1319.41        52.14 o                         
  14  12   1        643.78        504.64        30.34 o                         
  15  12   1        491.97        446.10        32.32 o                         
  16  12   1        601.88        526.55        37.00 o                         
  17  12   1         33.42         47.27        34.14 o                         
  18  12   1        213.87        230.18        53.99 o                         
  19  12   1          7.76        -28.54        43.71 o                         
  20  12   1         98.32        217.80        45.84 o                         
  21  12   1        198.63        360.97       114.29 o                         
  22  12   1         36.97        -58.16        58.16 o                         
   1  13   1       6834.50       7318.99       109.74 o                         
   2  13   1      12690.65      13299.86       202.67 o                         
   3  13   1        824.41       1032.26        28.60 o                         
   4  13   1       3440.79       3279.56        55.26 o                         
   5  13   1       6205.63       6843.14       111.68 o                         
   6  13   1        692.06        593.46        25.55 o                         
   7  13   1       8065.00       7991.57       108.65 o                         
   8  13   1      15888.24      16922.42       226.86 o                         
   9  13   1        378.53        400.99        18.27 o                         
  10  13   1      10894.84      11337.64       143.67 o                         
  11  13   1       3599.25       3826.08        63.12 o                         
  12  13   1         23.20         68.74        24.32 o                         
  13  13   1       7826.58       8347.82       126.76 o                         
  14  13   1        325.73        303.66        26.19 o                         
  15  13   1        621.21        468.91        31.52 o                         
  16  13   1      11813.59      11753.85       204.20 o                         
  17  13   1       1556.62       1164.38        97.99 o                         
  18  13   1        118.75        108.81        38.36 o                         
  19  13   1       1394.72       1290.28        75.66 o                         
  20  13   1        224.92        290.22        48.06 o                         
  21  13   1        310.72        228.66        79.90 o                         
  22  13   1        494.23        492.04        79.92 o                         
   1  14   1       1580.79       1709.62        47.13 o                         
   2  14   1       1144.71       1125.94        30.74 o                         
   3  14   1       1096.75       1136.86        33.35 o                         
   4  14   1        128.92        203.30        19.31 o                         
   5  14   1         65.77         38.45        15.19 o                         
   6  14   1         54.53         20.54        16.52 o                         
   7  14   1        540.69        532.75        30.71 o                         
   8  14   1        603.96        656.17        28.93 o                         
   9  14   1       1717.21       1762.93        44.83 o                         
  10  14   1        158.27        148.34        16.61 o                         
  11  14   1         27.72         23.46        15.79 o                         
  12  14   1         12.09         36.49        18.21 o                         
  13  14   1       3573.46       3578.66        78.74 o                         
  14  14   1        177.98        174.50        27.16 o                         
  15  14   1         24.81          7.91        31.70 o                         
  16  14   1         75.94        125.58        44.47 o                         
  17  14   1         45.58         71.28        32.39 o                         
  18  14   1          0.95         46.12        37.78 o                         
  19  14   1        750.99        798.70        57.22 o                         
  20  14   1         56.28          3.32        66.35 o                         
  21  14   1        223.34        156.75        57.58 o                         
   1  15   1      29045.12      30238.03       444.47 o                         
   2  15   1       8349.54       8573.14       127.63 o                         
   3  15   1        167.96        151.08        15.88 o                         
   4  15   1       5945.11       5604.91        90.98 o                         
   5  15   1       2227.75       2176.24        54.09 o                         
   6  15   1       1110.22       1009.67        34.16 o                         
   7  15   1         11.82        -20.10        20.10 o                         
   8  15   1         33.86         53.04        19.62 o                         
   9  15   1        912.39        846.69        32.28 o                         
  10  15   1        412.91        494.80        22.30 o                         
  11  15   1        956.29        938.20        33.80 o                         
  12  15   1       6164.21       6220.41        95.72 o                         
  13  15   1      13545.50      13753.89       203.12 o                         
  14  15   1        936.06        900.65        35.14 o                         
  15  15   1       2567.55       2752.40        74.93 o                         
  16  15   1      10053.16       9938.58       169.52 o                         
  17  15   1        191.28        192.64        33.78 o                         
  18  15   1        224.57        164.13        42.90 o                         
  19  15   1        326.56        181.94        40.73 o                         
  20  15   1        448.25        499.80        57.30 o                         
  21  15   1         34.64         88.84        69.71 o                         
   1  16   1       2191.29       2182.00        47.12 o                         
   2  16   1          1.19          4.08        14.98 o                         
   3  16   1         13.97        -10.40        13.50 o                         
   4  16   1        152.27        103.66        16.47 o                         
   5  16   1       5510.49       5816.47       102.96 o                         
   6  16   1          1.42        -14.95        21.62 o                         
   7  16   1        742.94        770.53        32.70 o                         
   8  16   1         11.29        -18.76        20.45 o                         
   9  16   1        960.41       1058.18        40.42 o                         
  10  16   1        715.72        772.84        36.79 o                         
  11  16   1        684.39        663.21        28.05 o                         
  12  16   1          0.80        -13.49        22.33 o                         
  13  16   1       1793.64       1791.09        51.85 o                         
  14  16   1         50.16         23.29        26.62 o                         
  15  16   1        506.26        491.79        41.50 o                         
  16  16   1        242.50        167.28        43.77 o                         
  17  16   1        211.39        163.63        36.07 o                         
  18  16   1          3.83        -37.49        37.49 o                         
  19  16   1        159.86         70.74        46.67 o                         
  20  16   1        562.06        580.44        59.98 o                         
   1  17   1      13083.30      13536.35       208.39 o                         
   2  17   1       3201.95       2850.67        59.15 o                         
   3  17   1        394.34        375.53        25.08 o                         
   4  17   1         44.16         22.73        20.53 o                         
   5  17   1       2866.67       3173.81        68.64 o                         
   6  17   1       2128.67       2318.13        76.91 o                         
   7  17   1         85.33        142.15        23.39 o                         
   8  17   1          6.22          1.80        21.69 o                         
   9  17   1        605.84        521.89        34.70 o                         
  10  17   1       1030.15        819.65        38.53 o                         
  11  17   1       2492.98       2933.15        81.37 o                         
  12  17   1        338.51        283.56        24.68 o                         
  13  17   1      23898.36      24599.77       354.02 o                         
  14  17   1       2152.43       1942.25        62.82 o                         
  15  17   1       3762.96       4032.76       102.36 o                         
  16  17   1       5173.75       5563.34       116.57 o                         
  17  17   1       1444.03       1637.90        83.46 o                         
  18  17   1        952.57        994.46        69.39 o                         
  19  17   1       1765.56       1686.99        84.67 o                         
   1  18   1        633.86        729.46        31.71 o                         
   2  18   1       2016.04       1945.06        58.05 o                         
   3  18   1        360.10        321.41        22.17 o                         
   4  18   1        426.59        521.66        33.87 o                         
   5  18   1        241.43        315.13        27.30 o                         
   6  18   1        243.37        277.81        25.79 o                         
   7  18   1       2824.51       2654.13        68.11 o                         
   8  18   1        360.26        361.21        36.34 o                         
   9  18   1       1670.48       1756.91        72.23 o                         
  10  18   1          7.71        -21.60        24.48 o                         
  11  18   1          4.57        -26.42        27.18 o                         
  12  18   1        170.10        256.30        36.90 o                         
  13  18   1        557.76        664.45        44.67 o                         
  14  18   1          7.29          0.08        30.47 o                         
  15  18   1          3.66         56.68        50.63 o                         
  16  18   1        323.08        445.21        57.17 o                         
  17  18   1        172.24        207.32        70.64 o                         
  18  18   1         89.56         15.61        45.25 o                         
  19  18   1        153.37        139.43        51.40 o                         
   1  19   1      25830.26      25370.89       379.90 o                         
   2  19   1         68.82         57.49        28.17 o                         
   3  19   1        267.17        250.46        30.75 o                         
   4  19   1         13.05        -21.48        28.40 o                         
   5  19   1       3217.16       3210.08        83.42 o                         
   6  19   1        881.87        959.12        48.65 o                         
   7  19   1      19628.02      20446.70       336.65 o                         
   8  19   1        418.41        337.25        30.78 o                         
   9  19   1        257.99        221.48        42.21 o                         
  10  19   1         67.60         -3.41        31.12 o                         
  11  19   1       1307.76       1184.83        50.33 o                         
  12  19   1       3138.15       3267.30        88.05 o                         
  13  19   1       5078.18       4934.80       111.09 o                         
  14  19   1          3.14         53.95        46.88 o                         
  15  19   1       2310.59       2523.69       107.11 o                         
  16  19   1       2450.90       2822.59        99.14 o                         
  17  19   1       2675.52       3237.44       185.34 o                         
  18  19   1         56.03         15.45        79.90 o                         
   1  20   1          1.52         35.35        22.35 o                         
   2  20   1       1015.42        957.01        38.63 o                         
   3  20   1         26.15        -30.96        30.96 o                         
   4  20   1       2359.01       2271.13        70.41 o                         
   5  20   1        149.51        125.23        28.61 o                         
   6  20   1        162.65        142.74        44.44 o                         
   7  20   1         43.35         72.40        28.86 o                         
   8  20   1        202.99        204.59        31.64 o                         
   9  20   1          7.25         -9.08        36.93 o                         
  10  20   1        189.19        263.75        42.00 o                         
  11  20   1          5.26        -36.32        36.32 o                         
  12  20   1         33.29         -1.98        41.76 o                         
  13  20   1         33.44         12.80        40.11 o                         
  14  20   1        317.15        296.96        77.75 o                         
  15  20   1          0.41        -13.41        69.47 o                         
  16  20   1        132.00        179.85        66.20 o                         
  17  20   1          5.97         -4.10        94.27 o                         
   1  21   1       1033.79       1220.99        43.70 o                         
   2  21   1         68.44         -2.20        21.58 o                         
   3  21   1         45.38         50.37        29.19 o                         
   4  21   1         50.79         39.36        28.71 o                         
   5  21   1       4431.30       4722.34       111.80 o                         
   6  21   1        590.73        482.14        38.37 o                         
   7  21   1       5681.35       5356.38       124.31 o                         
   8  21   1       4433.67       4747.63       108.93 o                         
   9  21   1        627.18        712.40        44.39 o                         
  10  21   1        237.61        302.73        55.50 o                         
  11  21   1        112.97         96.82        46.18 o                         
  12  21   1        280.45        298.62        38.83 o                         
  13  21   1        948.61        703.81        56.62 o                         
  14  21   1        338.00        347.90        62.08 o                         
  15  21   1        464.60        296.64        66.92 o                         
  16  21   1        378.21        160.84       235.37 o                         
   1  22   1        134.02        153.95        24.47 o                         
   2  22   1        111.02         74.81        27.16 o                         
   3  22   1          0.07         -6.09        26.52 o                         
   4  22   1         71.95         23.11        47.87 o                         
   5  22   1         33.59         46.73        31.96 o                         
   6  22   1        330.68        458.14        40.06 o                         
   7  22   1        627.87        691.64        44.60 o                         
   8  22   1        438.83        557.09        43.70 o                         
   9  22   1          2.49         11.98        36.66 o                         
  10  22   1          2.70        -10.90        36.08 o                         
  11  22   1        102.88         83.30        37.91 o                         
  12  22   1          8.40        -13.84        39.03 o                         
  13  22   1         16.29        -47.81        47.81 o                         
  14  22   1        147.51        128.77        63.68 o                         
   1  23   1        402.61        433.31        30.76 o                         
   2  23   1       1238.19       1520.32        52.94 o                         
   3  23   1         44.07         28.66        51.30 o                         
   4  23   1       7838.39       8575.88       177.13 o                         
   5  23   1       3464.12       3163.77        94.67 o                         
   6  23   1        116.80        113.55        56.08 o                         
   7  23   1       2928.10       3372.50        99.60 o                         
   8  23   1       1570.16       1665.79        75.43 o                         
   9  23   1        527.00        492.22        48.61 o                         
  10  23   1       1206.05       1426.41       103.40 o                         
  11  23   1        150.82         99.99        41.97 o                         
  12  23   1       1139.23        964.92        57.52 o                         
  13  23   1       1822.67       2127.21       104.27 o                         
   1  24   1        265.10        237.87        34.92 o                         
   2  24   1         21.12         63.44        33.49 o                         
   3  24   1         11.87         23.60        48.36 o                         
   4  24   1        642.41        690.37        47.72 o                         
   5  24   1          9.25         66.42        38.88 o                         
   6  24   1          0.12         37.24        40.55 o                         
   7  24   1         23.58         64.64        40.88 o                         
   8  24   1        152.01        160.99        52.07 o                         
   9  24   1          7.74         31.72        44.08 o                         
  10  24   1         80.15         89.22        44.44 o                         
  11  24   1         90.62        170.36        49.10 o                         
  12  24   1         64.02        -72.02       117.45 o                         
   1  25   1        401.05        377.04        35.37 o                         
   2  25   1        759.70        746.07        73.67 o                         
   3  25   1         84.36         86.02        52.42 o                         
   4  25   1       2120.53       2258.63        92.33 o                         
   5  25   1       1443.50       1695.20        75.77 o                         
   6  25   1         17.12         28.45        53.79 o                         
   7  25   1        523.02        430.26        50.37 o                         
   8  25   1        756.45        805.87        94.81 o                         
   9  25   1         10.41        -49.22        49.22 o                         
  10  25   1        374.02        579.13        59.37 o                         
   1  26   1       1795.40       2120.86        88.39 o                         
   2  26   1        366.87        403.00        62.03 o                         
   3  26   1         23.23         15.61        55.44 o                         
   4  26   1        585.98        572.14        53.00 o                         
   5  26   1       1087.31       1432.87        77.09 o                         
   6  26   1        202.22        209.55        62.16 o                         
   7  26   1       1085.30       1385.63        88.68 o                         
   1  27   1       1261.32       1114.70        71.77 o                         
   2  27   1        215.16        186.54        71.14 o                         
   3  27   1        205.12        233.01        70.08 o                         
   0   0   2       4331.52       3361.53       100.47 o                         
   2   0   2        345.70        272.13        10.86 o                         
   4   0   2       2133.24       2570.93        87.88 o                         
   5   0   2      63285.47      50503.50      4677.79 o                         
   6   0   2      15484.67      14948.23       360.99 o                         
   7   0   2      12230.29      12675.05       268.75 o                         
   8   0   2       4133.24       3847.75        95.15 o                         
   9   0   2      13770.51      16244.50       344.73 o                         
  10   0   2          2.61         36.52        28.56 o                         
  11   0   2      45490.68      45366.32       935.59 o                         
  12   0   2       5021.58       4123.86       127.75 o                         
  13   0   2       1089.03       1155.42        61.28 o                         
  14   0   2        133.77        122.79        33.00 o                         
  15   0   2      27321.29      28355.75       869.82 o                         
  16   0   2        404.56        491.52        82.38 o                         
  17   0   2      38175.86      37090.43      1357.45 o                         
  18   0   2        233.59        176.21        47.45 o                         
  19   0   2          4.51         13.21        71.84 o                         
  20   0   2        836.12        885.73        76.95 o                         
  21   0   2        649.02        672.00        91.17 o                         
  22   0   2        154.46        196.46        82.75 o                         
  23   0   2       7076.30       7361.83       385.94 o                         
  24   0   2          9.23        132.95        94.40 o                         
  25   0   2         81.75         22.56       147.02 o                         
   0   1   2       3625.62       4046.80        85.40 o                         
   1   1   2        308.36        521.34        14.32 o                         
   2   1   2        400.20        795.44        14.50 o                         
   3   1   2      53303.47      55622.67       921.78 o                         
   4   1   2       1568.95        811.45        25.92 o                         
   5   1   2        853.25       1495.91        38.03 o                         
   6   1   2       2201.90       1771.80        35.03 o                         
   7   1   2       9241.98      10044.70       152.58 o                         
   8   1   2         43.91         52.54        11.32 o                         
   9   1   2        291.32        774.04        35.08 o                         
  10   1   2        105.11        151.95        18.02 o                         
  11   1   2          5.16         29.67        16.34 o                         
  12   1   2        171.39         70.76        18.66 o                         
  13   1   2       1597.60       1303.82        54.50 o                         
  14   1   2         70.66         45.62        23.11 o                         
  15   1   2        688.68        675.76        31.71 o                         
  16   1   2       1377.37       1497.36        95.07 o                         
  17   1   2        701.38        693.36        36.94 o                         
  18   1   2          0.25         -4.18        29.60 o                         
  19   1   2        115.86         52.70        47.13 o                         
  20   1   2         23.45        -29.04        41.68 o                         
  21   1   2        420.20        623.10        77.77 o                         
  22   1   2        209.92         81.24        55.95 o                         
  23   1   2         85.96        156.13        60.79 o                         
  24   1   2        178.11        202.62        80.61 o                         
  25   1   2        276.39        336.98        75.62 o                         
   0   2   2          9.69         11.63         6.16 o                         
   1   2   2      10982.19      12512.76       155.00 o                         
   2   2   2       2308.93       2378.04        36.18 o                         
   3   2   2       6108.09       4774.52        83.58 o                         
   4   2   2        510.49        425.44        20.88 o                         
   5   2   2       4272.65       3169.36        56.79 o                         
   6   2   2       6666.38       7063.57       108.93 o                         
   7   2   2      16061.95      17601.78       260.24 o                         
   8   2   2       5563.72       5454.17        84.02 o                         
   9   2   2       4016.02       6946.66       111.97 o                         
  10   2   2        277.48        139.75        16.51 o                         
  11   2   2       7720.15       8693.82       140.13 o                         
  12   2   2        188.01        286.48        21.36 o                         
  13   2   2       1747.28       2071.09        51.99 o                         
  14   2   2        755.60        641.56        30.48 o                         
  15   2   2      15552.73      15227.81       293.29 o                         
  16   2   2        152.22        113.18        26.70 o                         
  17   2   2      10033.56       9674.12       218.67 o                         
  18   2   2        821.97        645.29        39.75 o                         
  19   2   2        151.92        140.95        38.73 o                         
  20   2   2        287.47        236.90        47.81 o                         
  21   2   2       2820.02       2798.22       125.52 o                         
  22   2   2         54.78          7.85        50.88 o                         
  23   2   2       3292.50       3288.62       144.63 o                         
  24   2   2          0.93          1.09        64.44 o                         
  25   2   2        890.68        997.40       123.26 o                         
   0   3   2       1052.90       1288.11        36.99 o                         
   1   3   2       2092.11       2444.48        37.31 o                         
   2   3   2       2554.45       1928.83        29.26 o                         
   4   3   2        126.06          5.42         7.13 o                         
   5   3   2       7271.39       7479.29       121.40 o                         
   6   3   2          0.12         12.45         8.06 o                         
   7   3   2      18349.52      18691.08       275.78 o                         
   8   3   2          0.32         25.75        10.94 o                         
   9   3   2      17621.91      20504.15       304.17 o                         
  10   3   2        501.00        440.92        20.48 o                         
  11   3   2       7545.30       7218.59       127.95 o                         
  12   3   2         40.17         -8.35        16.66 o                         
  13   3   2        781.10        552.59        25.98 o                         
  14   3   2        233.73        173.31        23.48 o                         
  15   3   2         13.89        -22.75        22.75 o                         
  16   3   2        762.53        739.62        37.76 o                         
  17   3   2        294.31        205.28        31.04 o                         
  18   3   2         19.84        -30.16        30.16 o                         
  19   3   2         75.03         42.81        35.16 o                         
  20   3   2          8.82        -39.37        39.37 o                         
  21   3   2       1154.57        989.11        64.09 o                         
  22   3   2         11.84        -12.01        51.02 o                         
  23   3   2         50.67        164.06        61.30 o                         
  24   3   2         30.70         33.64        66.00 o                         
  25   3   2        126.68        109.16        72.47 o                         
   0   4   2          0.28         34.90        17.54 o                         
   1   4   2       3990.31       5145.83        79.02 o                         
   2   4   2        384.37        148.42         7.07 o                         
   3   4   2     130643.53     125185.73      4154.61 o                         
   4   4   2        122.78         92.23         7.43 o                         
   5   4   2      22545.42      22449.39       307.90 o                         
   6   4   2       3241.73       2593.28        42.93 o                         
   7   4   2         70.40         18.40         8.36 o                         
   8   4   2       1930.68       1487.21        35.72 o                         
   9   4   2      13318.57      14413.71       232.19 o                         
  10   4   2        122.97         46.35        14.74 o                         
  11   4   2      23026.21      25413.09       403.19 o                         
  12   4   2        919.88        986.65        53.92 o                         
  13   4   2         40.83          8.95        18.81 o                         
  14   4   2        650.04        460.65        33.12 o                         
  15   4   2       1374.98       1326.95        45.48 o                         
  16   4   2       1158.60       1108.92        53.82 o                         
  17   4   2        630.75        521.73        37.21 o                         
  18   4   2         19.09         28.45        29.71 o                         
  19   4   2         22.61        -33.80        33.80 o                         
  20   4   2        134.31         68.20        42.09 o                         
  21   4   2      11837.17      13711.11       290.37 o                         
  22   4   2        166.58         78.29        52.28 o                         
  23   4   2       2737.56       2888.64       138.31 o                         
  24   4   2        228.69        357.93        70.41 o                         
  25   4   2        499.34        395.42        77.19 o                         
   0   5   2        301.21         41.35         9.73 o                         
   1   5   2       2713.17       3563.03        53.79 o                         
   2   5   2        312.55        223.44        10.77 o                         
   3   5   2      10026.93      11342.20       142.26 o                         
   4   5   2          1.29         -2.84         6.25 o                         
   5   5   2       2757.08       2618.33        42.21 o                         
   6   5   2        417.87        221.84        11.19 o                         
   7   5   2       2198.87       1996.02        35.38 o                         
   8   5   2        282.55        261.89        15.59 o                         
   9   5   2       6938.33       7307.32       109.93 o                         
  10   5   2        422.12        396.44        19.06 o                         
  11   5   2       8322.33       9833.77       155.45 o                         
  12   5   2        510.03        469.16        23.19 o                         
  13   5   2       1700.02       1665.09        45.89 o                         
  14   5   2        610.64        506.36        28.82 o                         
  15   5   2       3911.75       4228.36        90.41 o                         
  16   5   2        437.44        414.53        29.24 o                         
  17   5   2       7511.33       7461.35       180.89 o                         
  18   5   2        913.45        796.98        54.80 o                         
  19   5   2        542.39        573.27        43.50 o                         
  20   5   2        112.16         97.39        46.32 o                         
  21   5   2         86.10        171.50        48.24 o                         
  22   5   2         10.18         54.95        57.42 o                         
  23   5   2        857.17        891.27        70.44 o                         
  24   5   2          0.88         95.68        65.59 o                         
   0   6   2       4262.26       3153.89        73.74 o                         
   1   6   2      10010.21      11331.00       167.80 o                         
   2   6   2        275.36        104.08         6.72 o                         
   3   6   2      52767.50      51919.18       636.54 o                         
   4   6   2       5570.16       4919.32        68.60 o                         
   5   6   2      42551.49      43433.17       533.98 o                         
   6   6   2       1185.64       1111.18        26.19 o                         
   7   6   2       6017.74       6530.13        92.07 o                         
   8   6   2        341.40        291.13        14.53 o                         
   9   6   2      52800.54      55953.45       764.17 o                         
  10   6   2        242.93        200.11        16.49 o                         
  11   6   2      19093.92      19784.22       298.60 o                         
  12   6   2        277.25        221.41        19.08 o                         
  13   6   2        106.15         33.15        18.69 o                         
  14   6   2        213.85        208.72        22.89 o                         
  15   6   2       4017.14       4322.68        83.13 o                         
  16   6   2          4.68         28.79        24.73 o                         
  17   6   2      13503.75      12934.82       241.11 o                         
  18   6   2        330.48        297.72        36.54 o                         
  19   6   2         54.35         20.98        35.62 o                         
  20   6   2        236.20        275.06        47.92 o                         
  21   6   2       7051.26       7714.17       194.24 o                         
  22   6   2         11.68         59.95        51.98 o                         
  23   6   2       7811.29       9539.74       252.05 o                         
  24   6   2        158.66        230.20        69.91 o                         
   0   7   2       8583.29       8141.01       174.84 o                         
   1   7   2         37.82         13.23         6.23 o                         
   2   7   2         27.86         50.95         7.31 o                         
   3   7   2       2792.12       3446.19        48.01 o                         
   4   7   2       3298.70       3166.10        49.35 o                         
   5   7   2        338.79        209.78         9.47 o                         
   6   7   2        197.93        166.81        10.55 o                         
   7   7   2        280.56        362.91        18.17 o                         
   8   7   2         39.14         47.49        11.30 o                         
   9   7   2      12350.51      13001.94       185.75 o                         
  10   7   2        157.53         93.94        15.50 o                         
  11   7   2       1212.10       1264.12        42.12 o                         
  12   7   2       1565.53       1698.92        44.30 o                         
  13   7   2        581.33        525.97        26.35 o                         
  14   7   2         45.69         41.15        20.90 o                         
  15   7   2       1320.66       1426.92        48.21 o                         
  16   7   2       1236.79       1360.94        52.76 o                         
  17   7   2       1904.98       2118.67        65.31 o                         
  18   7   2       2116.70       2067.68        72.77 o                         
  19   7   2        252.15        130.32        37.58 o                         
  20   7   2          2.48          4.93        42.08 o                         
  21   7   2        463.26        537.42        58.41 o                         
  22   7   2         38.02         12.66        51.66 o                         
  23   7   2          1.65         -5.29        56.68 o                         
  24   7   2          5.11        -16.53        80.37 o                         
   0   8   2        988.18       1001.75        30.11 o                         
   1   8   2      34495.51      35305.48       456.64 o                         
   2   8   2       1721.03       1607.44        29.77 o                         
   3   8   2      22987.97      22776.36       296.80 o                         
   4   8   2       1352.93       1273.48        26.12 o                         
   5   8   2      61819.89      64813.18       731.31 o                         
   6   8   2       1772.44       1829.31        30.93 o                         
   7   8   2       3151.00       3206.22        48.68 o                         
   8   8   2        507.67        469.33        17.27 o                         
   9   8   2       5225.42       4414.46        68.68 o                         
  10   8   2        269.03        276.01        17.17 o                         
  11   8   2      17793.30      18685.06       337.66 o                         
  12   8   2        254.17        234.44        20.50 o                         
  13   8   2         12.90          5.96        19.92 o                         
  14   8   2        698.64        655.48        29.65 o                         
  15   8   2        180.23        269.36        26.86 o                         
  16   8   2         43.77         68.41        26.04 o                         
  17   8   2      26393.00      26735.86       601.48 o                         
  18   8   2        582.20        551.77        41.32 o                         
  19   8   2          3.75        -12.55        36.57 o                         
  20   8   2          0.13         -5.20        53.50 o                         
  21   8   2       2300.67       2489.09       162.36 o                         
  22   8   2          6.54         64.34        53.19 o                         
  23   8   2       6870.19       7668.47       195.01 o                         
  24   8   2        154.07        102.56        69.38 o                         
   0   9   2       1809.43       1649.88        43.29 o                         
   1   9   2        596.70        599.31        18.89 o                         
   2   9   2       2697.45       2451.65        41.02 o                         
   3   9   2       1798.04       2170.46        35.69 o                         
   4   9   2       2218.34       2304.16        36.29 o                         
   5   9   2         91.09         77.36         9.71 o                         
   6   9   2       3365.88       3184.43        43.32 o                         
   7   9   2       1722.78       1859.91        33.66 o                         
   8   9   2       1690.45       1867.56        35.07 o                         
   9   9   2       2963.99       2805.45        46.99 o                         
  10   9   2          3.51         -7.76        13.45 o                         
  11   9   2       1559.73       1533.29        41.61 o                         
  12   9   2       4821.54       4570.01        80.40 o                         
  13   9   2       1055.45       1098.81        39.26 o                         
  14   9   2        415.28        430.64        27.16 o                         
  15   9   2        543.27        415.95        30.56 o                         
  16   9   2        755.19        750.50        35.96 o                         
  17   9   2        619.17        534.85        36.01 o                         
  18   9   2        878.47        838.90        45.82 o                         
  19   9   2         78.97        146.80        38.56 o                         
  20   9   2        187.49        222.35        52.56 o                         
  21   9   2         18.27         69.99        47.42 o                         
  22   9   2         41.51         -4.85        51.79 o                         
  23   9   2        211.16        205.46        65.64 o                         
   0  10   2       9306.23      10089.57       224.24 o                         
   1  10   2         71.39        159.27        16.38 o                         
   2  10   2        128.57        193.61        11.97 o                         
   3  10   2        116.80         -3.92        10.81 o                         
   4  10   2          1.43         -7.67         7.67 o                         
   5  10   2      26791.33      30862.81       383.19 o                         
   6  10   2        532.98        499.44        16.69 o                         
   7  10   2       1252.50       1012.90        22.39 o                         
   8  10   2        456.06        571.58        19.65 o                         
   9  10   2         25.53         -0.24        13.12 o                         
  10  10   2        275.48        288.08        18.61 o                         
  11  10   2      15411.68      15866.75       218.32 o                         
  12  10   2        734.74        787.67        32.61 o                         
  13  10   2        240.60        162.70        25.10 o                         
  14  10   2       2501.07       2404.85        71.68 o                         
  15  10   2       4011.44       3582.26        81.93 o                         
  16  10   2         39.43         68.58        26.97 o                         
  17  10   2       6953.06       7707.59       196.82 o                         
  18  10   2        251.33        385.43        39.06 o                         
  19  10   2        229.13        324.64        45.85 o                         
  20  10   2          1.75         18.56        42.50 o                         
  21  10   2       2169.11       2293.69        95.54 o                         
  22  10   2         46.23          0.08        57.48 o                         
  23  10   2       4131.31       4448.76       164.60 o                         
   0  11   2       2891.53       3012.90        85.30 o                         
   1  11   2       7894.83       8774.70       197.49 o                         
   2  11   2       2443.66       2646.61        61.94 o                         
   3  11   2      10211.14      11805.87       177.62 o                         
   4  11   2       1771.95       1932.28        41.02 o                         
   5  11   2        708.45        737.45        25.18 o                         
   6  11   2        989.00        925.78        23.83 o                         
   7  11   2         49.41         96.64        12.73 o                         
   8  11   2       2684.91       2701.28        42.43 o                         
   9  11   2       9968.77      10330.43       136.26 o                         
  10  11   2        154.85        145.42        16.10 o                         
  11  11   2       2526.23       2734.85        51.14 o                         
  12  11   2       1081.21       1129.25        40.20 o                         
  13  11   2        909.92        813.89        31.63 o                         
  14  11   2        475.47        479.34        29.10 o                         
  15  11   2       2580.50       2736.60        71.90 o                         
  16  11   2        196.11        201.03        34.95 o                         
  17  11   2       1194.46       1058.51        54.37 o                         
  18  11   2        217.96        223.11        37.58 o                         
  19  11   2         41.86        140.15        54.24 o                         
  20  11   2         54.85         65.60        66.10 o                         
  21  11   2          5.30        -30.69        46.43 o                         
  22  11   2         61.63         79.71        59.45 o                         
  23  11   2         86.68         48.69        64.08 o                         
   0  12   2       1479.33       1222.51        50.97 o                         
   1  12   2       2794.77       2979.40        97.91 o                         
   2  12   2        211.25        265.33        23.43 o                         
   3  12   2       4063.89       4245.48        78.79 o                         
   4  12   2        415.58        388.77        15.39 o                         
   5  12   2      27052.52      30621.97       399.98 o                         
   6  12   2        257.02        270.55        14.91 o                         
   7  12   2       1277.38       1253.03        28.74 o                         
   8  12   2         14.82         21.84        13.30 o                         
   9  12   2      14116.63      14635.64       187.96 o                         
  10  12   2        753.38        798.14        26.20 o                         
  11  12   2       4043.96       4326.90        68.92 o                         
  12  12   2         62.40         63.25        18.15 o                         
  13  12   2       2038.04       1777.58        48.46 o                         
  14  12   2        359.40        394.43        29.11 o                         
  15  12   2        170.33        106.90        28.65 o                         
  16  12   2         27.18          6.59        28.54 o                         
  17  12   2        187.65        146.69        33.81 o                         
  18  12   2          3.29        -32.64        52.61 o                         
  19  12   2        101.35        111.48        41.95 o                         
  20  12   2         98.06        129.17        61.49 o                         
  21  12   2        714.06        529.49        76.54 o                         
  22  12   2          5.12        -57.95        57.95 o                         
   0  13   2       1633.87       1600.15        62.71 o                         
   1  13   2       4730.44       5114.00        96.07 o                         
   2  13   2        156.98        181.26        18.26 o                         
   3  13   2       1270.52       1372.11        36.67 o                         
   4  13   2        227.58        211.69        15.37 o                         
   5  13   2        577.95        680.45        22.31 o                         
   6  13   2         34.67         14.58        14.40 o                         
   7  13   2       1340.13       1236.38        31.73 o                         
   8  13   2        673.51        816.34        27.37 o                         
   9  13   2         24.60          3.77        15.08 o                         
  10  13   2         30.36         46.18        14.79 o                         
  11  13   2        659.25        639.95        24.38 o                         
  12  13   2         26.39         30.50        17.97 o                         
  13  13   2          3.79         42.03        24.82 o                         
  14  13   2       1539.33       1552.70        51.24 o                         
  15  13   2       4669.70       4392.90        88.82 o                         
  16  13   2         38.03        117.32        32.72 o                         
  17  13   2       3800.37       3480.00       125.94 o                         
  18  13   2         59.35         71.05        36.58 o                         
  19  13   2         83.82        169.40        66.09 o                         
  20  13   2        469.41        524.11        69.30 o                         
  21  13   2        258.17        334.83        57.49 o                         
  22  13   2        185.15        225.93        76.73 o                         
   0  14   2       1264.96       1087.74        55.91 o                         
   1  14   2       7898.57       8887.11       153.05 o                         
   2  14   2        508.33        457.49        20.26 o                         
   3  14   2       7955.78       6971.81       115.36 o                         
   4  14   2        267.55        283.96        16.90 o                         
   5  14   2        791.35        757.32        31.36 o                         
   6  14   2        441.31        401.23        25.65 o                         
   7  14   2       2932.64       2731.64        53.01 o                         
   8  14   2        121.37         83.28        15.18 o                         
   9  14   2      17091.01      18074.52       256.92 o                         
  10  14   2       1718.21       1822.62        47.41 o                         
  11  14   2       1334.09       1344.67        37.61 o                         
  12  14   2        250.98        260.02        21.82 o                         
  13  14   2        350.80        367.99        26.24 o                         
  14  14   2          2.21        -23.77        23.77 o                         
  15  14   2      19306.34      18655.72       287.01 o                         
  16  14   2        570.73        655.72        39.97 o                         
  17  14   2       5420.18       5000.07       115.51 o                         
  18  14   2         70.02         68.69        37.25 o                         
  19  14   2        368.33        404.81        79.81 o                         
  20  14   2         66.95         18.48        45.57 o                         
  21  14   2       2640.77       2389.73       154.06 o                         
   0  15   2        154.67        104.27        29.98 o                         
   1  15   2        676.32        870.37        36.43 o                         
   2  15   2          1.91        -13.05        13.05 o                         
   3  15   2         18.60         10.12        16.52 o                         
   4  15   2        752.70        840.68        29.57 o                         
   5  15   2         77.66         98.40        17.59 o                         
   6  15   2        137.12         80.97        20.83 o                         
   7  15   2         60.54         11.84        19.39 o                         
   8  15   2         22.20         14.05        16.62 o                         
   9  15   2       5997.22       5942.72        91.65 o                         
  10  15   2          8.23          9.20        16.72 o                         
  11  15   2        941.02        904.51        36.47 o                         
  12  15   2        496.05        435.97        29.62 o                         
  13  15   2        146.61        173.60        21.69 o                         
  14  15   2        962.74        791.41        36.24 o                         
  15  15   2        193.66        167.16        29.54 o                         
  16  15   2         18.84         55.85        30.62 o                         
  17  15   2        633.59        579.54        40.23 o                         
  18  15   2          2.58        -38.42        38.42 o                         
  19  15   2        530.55        492.48        49.17 o                         
  20  15   2        268.43        219.42        62.83 o                         
  21  15   2         54.57        112.53        66.19 o                         
   0  16   2       3129.17       3336.38       111.75 o                         
   1  16   2       6721.62       6766.10       133.51 o                         
   2  16   2        291.35        295.72        18.96 o                         
   3  16   2       2653.70       2598.17        58.31 o                         
   4  16   2         26.65          4.45        22.70 o                         
   5  16   2       4770.74       4707.03        87.37 o                         
   6  16   2          4.21        -17.93        17.93 o                         
   7  16   2         43.91         48.31        20.14 o                         
   8  16   2         30.16        -19.73        19.73 o                         
   9  16   2       5847.83       5098.89        87.61 o                         
  10  16   2        397.65        429.48        24.58 o                         
  11  16   2        730.40        730.69        36.56 o                         
  12  16   2        224.64        219.68        30.44 o                         
  13  16   2        594.13        499.70        34.60 o                         
  14  16   2         11.91        -24.36        24.36 o                         
  15  16   2       5339.14       5830.13       112.98 o                         
  16  16   2        217.08        255.88        36.25 o                         
  17  16   2        427.55        459.82        37.86 o                         
  18  16   2         37.46         33.88        39.56 o                         
  19  16   2          2.66        -35.80        63.70 o                         
  20  16   2         33.92         80.45        52.59 o                         
   0  17   2       5795.02       5911.31       172.09 o                         
   1  17   2        882.75       1004.17        60.63 o                         
   2  17   2        147.14        184.17        19.65 o                         
   3  17   2         30.19        -10.75        19.72 o                         
   4  17   2         31.71        -17.81        17.81 o                         
   5  17   2       3298.41       3425.76        72.85 o                         
   6  17   2       2544.56       2709.44        64.09 o                         
   7  17   2        138.14        139.17        22.91 o                         
   8  17   2       1905.53       1950.75        60.88 o                         
   9  17   2       3262.87       3666.10        77.82 o                         
  10  17   2          1.30        -23.88        23.88 o                         
  11  17   2       1996.67       2250.33        55.10 o                         
  12  17   2        258.85        260.58        26.50 o                         
  13  17   2       1201.07       1424.42        66.00 o                         
  14  17   2       1561.31       1676.75        67.74 o                         
  15  17   2        648.29       1034.97        87.36 o                         
  16  17   2         14.53        188.47        53.05 o                         
  17  17   2       2531.14       2806.36        83.30 o                         
  18  17   2        144.75        115.92        42.21 o                         
  19  17   2        258.55        229.41        76.65 o                         
   0  18   2        956.70        837.11        99.70 o                         
   1  18   2       7359.51       7286.78       132.32 o                         
   2  18   2        418.42        396.89        26.75 o                         
   3  18   2        551.33        490.11        24.22 o                         
   4  18   2         16.51        -17.76        17.76 o                         
   5  18   2       8402.07       8912.02       162.20 o                         
   6  18   2        158.19        168.38        27.45 o                         
   7  18   2        355.81        371.73        37.64 o                         
   8  18   2          0.05         36.78        27.86 o                         
   9  18   2        658.72        915.68        43.40 o                         
  10  18   2          0.60        -30.15        30.15 o                         
  11  18   2       1434.25       1585.72        54.76 o                         
  12  18   2        632.62        622.77        49.45 o                         
  13  18   2       1100.33       1149.28        44.28 o                         
  14  18   2        309.71        285.89        42.15 o                         
  15  18   2       4836.37       5315.00       128.76 o                         
  16  18   2         60.89        231.16        43.34 o                         
  17  18   2       2488.87       2925.49       116.12 o                         
  18  18   2         20.82        144.21        93.62 o                         
   0  19   2       3514.61       3500.28        99.71 o                         
   1  19   2        100.86        294.42        26.65 o                         
   2  19   2        289.40        236.27        27.38 o                         
   3  19   2          0.61        -20.20        20.20 o                         
   4  19   2        203.36        222.78        27.24 o                         
   5  19   2        497.97        487.54        37.42 o                         
   6  19   2       2074.93       2159.32        61.86 o                         
   7  19   2       1787.71       2031.99        65.11 o                         
   8  19   2        723.32        848.85        45.52 o                         
   9  19   2       1755.02       1921.71        60.94 o                         
  10  19   2        571.83        529.70        35.97 o                         
  11  19   2         88.72         46.17        28.58 o                         
  12  19   2        530.37        607.46        42.81 o                         
  13  19   2          0.26         41.93        37.97 o                         
  14  19   2       1333.21       1336.11       108.59 o                         
  15  19   2         33.93         76.42        36.60 o                         
  16  19   2         43.75        135.54        42.92 o                         
  17  19   2        198.75        222.67        54.32 o                         
  18  19   2        306.26        388.74        88.60 o                         
   0  20   2       2401.61       2584.99        84.71 o                         
   1  20   2         15.35         -8.19        22.66 o                         
   2  20   2       1117.31       1059.86        40.56 o                         
   3  20   2        833.51        661.14        49.77 o                         
   4  20   2         25.89         51.88        36.43 o                         
   5  20   2       1111.20       1149.90        49.50 o                         
   6  20   2       2671.77       2748.61        71.28 o                         
   7  20   2       1722.57       1553.21        57.20 o                         
   8  20   2       2047.32       2250.38        66.84 o                         
   9  20   2       7312.48       8290.44       149.35 o                         
  10  20   2         13.45          0.07        31.91 o                         
  11  20   2        538.71        577.80        54.09 o                         
  12  20   2        746.33        944.82        66.68 o                         
  13  20   2        582.62        517.30        51.15 o                         
  14  20   2        272.42        241.05        49.72 o                         
  15  20   2       1935.27       1895.75       155.77 o                         
  16  20   2         12.11        139.40       105.13 o                         
  17  20   2       1077.51       1100.11        98.82 o                         
   0  21   2       3327.12       3801.25       114.67 o                         
   1  21   2       1287.78       1171.80        48.25 o                         
   2  21   2         53.46         12.93        22.49 o                         
   3  21   2        177.35         88.62        33.64 o                         
   4  21   2          1.75        -17.91        27.45 o                         
   5  21   2         23.47         46.99        37.46 o                         
   6  21   2       1124.26       1303.97        54.85 o                         
   7  21   2        841.70        970.50        49.10 o                         
   8  21   2        944.42       1079.54        52.04 o                         
   9  21   2       1114.57       1282.87        76.75 o                         
  10  21   2        249.28        260.99        44.08 o                         
  11  21   2        566.90        514.90        41.22 o                         
  12  21   2        679.75        910.72        56.07 o                         
  13  21   2        119.16        144.88        45.79 o                         
  14  21   2        959.91        902.02        66.34 o                         
  15  21   2        435.17        427.45        69.05 o                         
  16  21   2         11.29         49.21        68.69 o                         
   0  22   2        268.62        222.93        82.03 o                         
   1  22   2       1798.51       1722.70        63.12 o                         
   2  22   2        274.09        167.02        31.98 o                         
   3  22   2       3326.15       3439.77        85.03 o                         
   4  22   2        148.98        134.76        47.38 o                         
   5  22   2       1712.90       1566.51        64.68 o                         
   6  22   2        663.88        576.81        64.76 o                         
   7  22   2        276.10        294.57        63.79 o                         
   8  22   2        873.34        912.33        48.18 o                         
   9  22   2       2380.63       2374.38        86.54 o                         
  10  22   2          2.39         11.88        46.40 o                         
  11  22   2        749.35        795.73        49.44 o                         
  12  22   2         13.05        -11.74        45.87 o                         
  13  22   2        309.48        349.35        55.48 o                         
  14  22   2        192.08        237.60        59.19 o                         
   0  23   2       3249.77       2979.77       117.84 o                         
   1  23   2          0.68        -25.63        25.63 o                         
   2  23   2         59.75         56.46        30.67 o                         
   3  23   2         52.62         59.82        40.58 o                         
   4  23   2         12.40         77.95        51.78 o                         
   5  23   2          3.07         55.21        34.90 o                         
   6  23   2        503.55        565.85        53.63 o                         
   7  23   2         95.88        168.33        67.71 o                         
   8  23   2        689.34        771.86        61.93 o                         
   9  23   2        626.10        655.52        57.19 o                         
  10  23   2        492.01        450.76        77.13 o                         
  11  23   2        596.25        704.34        73.49 o                         
  12  23   2        920.46        876.04        80.36 o                         
  13  23   2        151.75         52.85        54.36 o                         
   0  24   2        245.52        270.31        44.81 o                         
   1  24   2         10.28         28.95        28.29 o                         
   2  24   2        282.40        320.45        53.05 o                         
   3  24   2       2844.11       2881.64       106.88 o                         
   4  24   2         18.70         70.21        36.78 o                         
   5  24   2       2389.20       2635.34        89.25 o                         
   6  24   2         41.95         75.40        39.63 o                         
   7  24   2         24.60         40.00        48.73 o                         
   8  24   2        229.32        433.54        73.57 o                         
   9  24   2        449.94        443.62        47.85 o                         
  10  24   2         34.93         95.47        52.74 o                         
  11  24   2        631.17        545.59        51.75 o                         
   0  25   2       3405.30       3524.87       158.58 o                         
   1  25   2         83.86         53.05        39.77 o                         
   2  25   2          1.88        -29.48        59.10 o                         
   3  25   2         38.15         58.17        65.52 o                         
   4  25   2         42.29        131.26        60.51 o                         
   5  25   2         15.54         29.62        60.13 o                         
   6  25   2        809.28        756.42        90.08 o                         
   7  25   2        191.66        296.97        57.37 o                         
   8  25   2        530.84        575.51        51.46 o                         
   9  25   2        452.01        532.97        84.68 o                         
   0  26   2         77.99          7.05        65.91 o                         
   1  26   2        671.74        509.89        68.95 o                         
   2  26   2        183.05        165.52        41.76 o                         
   3  26   2       1240.34       1101.53        66.15 o                         
   4  26   2        247.55        260.52        48.77 o                         
   5  26   2       3377.21       3747.56       115.32 o                         
   6  26   2         58.12         94.28        55.10 o                         
   7  26   2        979.00       1003.52        65.77 o                         
   0  27   2        663.84        506.50        82.76 o                         
   1  27   2        970.28        851.28        65.05 o                         
   2  27   2          1.73         19.87        67.84 o                         
   1   1   3      45400.46      43158.29       486.27 o                         
   2   1   3         17.47         23.49         4.92 o                         
   3   1   3       1246.29       1165.56        23.20 o                         
   4   1   3      24013.94      23522.17       504.06 o                         
   5   1   3       7312.55       7435.58       142.36 o                         
   6   1   3       2072.25       1709.96        38.52 o                         
   7   1   3       3535.15       3618.15        65.96 o                         
   8   1   3       1519.51       1333.95        35.33 o                         
   9   1   3        227.95        212.61        16.90 o                         
  10   1   3       9727.50      12742.09       209.37 o                         
  11   1   3       5566.48       6152.11       111.49 o                         
  12   1   3        127.61        163.53        21.18 o                         
  13   1   3      11057.75      12120.23       204.04 o                         
  14   1   3       4736.90       5414.27       113.00 o                         
  15   1   3       3268.28       3506.00       101.86 o                         
  16   1   3      14770.68      14578.60       247.41 o                         
  17   1   3       1991.06       1992.02        78.38 o                         
  18   1   3        455.47        446.54        40.73 o                         
  19   1   3        242.17        248.76        51.16 o                         
  20   1   3          2.06        -42.48        42.48 o                         
  21   1   3       1456.01       1445.45        79.73 o                         
  22   1   3         91.85          1.35        55.55 o                         
  23   1   3         50.14         25.83        61.92 o                         
  24   1   3        270.33        252.79        70.42 o                         
  25   1   3        262.26        189.49        75.57 o                         
   1   2   3          0.04        142.19         7.94 o                         
   2   2   3      10539.74      10085.52       121.24 o                         
   3   2   3         48.24          8.51         6.12 o                         
   4   2   3      40910.98      41712.71       760.38 o                         
   5   2   3       5429.93       4783.33        81.20 o                         
   6   2   3       1265.45       1310.19        31.07 o                         
   7   2   3       8773.23       7877.73       130.43 o                         
   8   2   3          7.23        -10.70        10.70 o                         
   9   2   3        654.70        747.86        29.57 o                         
  10   2   3       1570.68       1708.34        44.94 o                         
  11   2   3        583.88        622.99        41.21 o                         
  12   2   3        875.67        930.61        42.81 o                         
  13   2   3         26.51        -15.93        19.44 o                         
  14   2   3        817.06        824.01        64.22 o                         
  15   2   3        306.71        271.27        28.58 o                         
  16   2   3      15214.09      15729.17       280.11 o                         
  17   2   3        283.02        265.13        33.75 o                         
  18   2   3        843.89        602.17        41.20 o                         
  19   2   3         65.30         43.18        40.61 o                         
  20   2   3        344.72        243.32        48.28 o                         
  21   2   3        879.30        961.29        69.00 o                         
  22   2   3         20.98        -37.42        83.59 o                         
  23   2   3          6.37        -35.95        80.67 o                         
  24   2   3        189.69        201.41        69.27 o                         
  25   2   3        193.35        323.14        91.04 o                         
   1   3   3        321.93        438.92        10.99 o                         
   2   3   3      27252.00      27445.47       355.33 o                         
   3   3   3       5714.73       5781.12        83.05 o                         
   4   3   3       5797.52       4853.97        82.22 o                         
   5   3   3        736.69        752.78        24.42 o                         
   6   3   3       1487.48       1148.36        27.27 o                         
   7   3   3       3847.22       4240.75        75.65 o                         
   8   3   3       1066.74       1123.49        32.84 o                         
   9   3   3       5910.33       5715.37       101.19 o                         
  10   3   3        238.79         23.98        15.58 o                         
  11   3   3       1103.02       1074.41        60.22 o                         
  12   3   3       3028.70       2982.45        66.77 o                         
  13   3   3       4331.22       4333.64        88.78 o                         
  14   3   3       2841.76       2906.53        71.86 o                         
  15   3   3        315.95        239.85        29.16 o                         
  16   3   3        213.53        166.32        29.63 o                         
  17   3   3          6.50        -28.64        28.64 o                         
  18   3   3         60.42        -36.41        36.41 o                         
  19   3   3         11.00        -11.88        37.81 o                         
  20   3   3        140.86        210.95        50.77 o                         
  21   3   3        682.39        525.29        55.87 o                         
  22   3   3        630.98        603.08        61.76 o                         
  23   3   3        401.04        587.81        71.27 o                         
  24   3   3         27.39         13.54        65.70 o                         
  25   3   3        475.35        553.99        94.13 o                         
   1   4   3       5006.90       4786.35        70.54 o                         
   2   4   3       2916.83       2805.82        43.72 o                         
   3   4   3       1972.52       1478.84        28.95 o                         
   4   4   3       4537.10       3863.75        59.26 o                         
   5   4   3       1572.30       1603.67        30.81 o                         
   6   4   3         30.18         39.78         9.53 o                         
   7   4   3       3383.94       3741.79        63.94 o                         
   8   4   3      16611.56      18587.03       294.97 o                         
   9   4   3        614.48        448.94        22.20 o                         
  10   4   3         25.36        231.44        19.55 o                         
  11   4   3       3295.40       3486.95        77.81 o                         
  12   4   3        364.17        260.71        23.01 o                         
  13   4   3         14.96          2.22        20.49 o                         
  14   4   3         36.04        -14.25        22.56 o                         
  15   4   3         97.92        101.70        27.23 o                         
  16   4   3         52.35         70.72        28.83 o                         
  17   4   3        529.17        484.75        37.64 o                         
  18   4   3        276.91        274.71        45.20 o                         
  19   4   3        117.59         96.39        36.01 o                         
  20   4   3         36.78         71.23        57.43 o                         
  21   4   3        313.65        349.84        52.77 o                         
  22   4   3        254.88        249.94        60.47 o                         
  23   4   3          4.42         -9.43        70.68 o                         
  24   4   3        821.08        914.68        82.35 o                         
   1   5   3       1449.34       1216.36        26.37 o                         
   2   5   3       2394.05       1201.08        22.10 o                         
   3   5   3        117.44        134.35         9.05 o                         
   4   5   3      17166.12      15648.40       217.57 o                         
   5   5   3      34157.43      35330.16       457.34 o                         
   6   5   3         22.02         12.47         9.47 o                         
   7   5   3      15221.57      14850.32       208.27 o                         
   8   5   3      58266.30      60836.29       828.01 o                         
   9   5   3       1133.02       1019.11        44.92 o                         
  10   5   3      15561.55      15758.69       238.17 o                         
  11   5   3      11793.63      13173.22       202.50 o                         
  12   5   3          6.09         13.32        17.15 o                         
  13   5   3       8047.86       7769.22       128.95 o                         
  14   5   3        270.82        268.97        24.94 o                         
  15   5   3        146.92        113.61        24.49 o                         
  16   5   3       6358.81       6634.09       136.20 o                         
  17   5   3       1145.08       1243.78        48.84 o                         
  18   5   3        796.22        849.76        45.03 o                         
  19   5   3       3049.93       2851.34        88.28 o                         
  20   5   3        763.61        689.39        55.32 o                         
  21   5   3       1391.48       1622.21        90.29 o                         
  22   5   3       2102.73       2270.72       179.43 o                         
  23   5   3        434.96        502.54        63.63 o                         
  24   5   3       3177.24       4201.23       223.50 o                         
   1   6   3       1438.27       1157.39        26.31 o                         
   2   6   3      23993.56      24893.99       341.06 o                         
   3   6   3        239.10        163.65         9.05 o                         
   4   6   3          8.61         21.49         6.36 o                         
   5   6   3       3496.92       3254.13        49.40 o                         
   6   6   3        248.59        130.30        10.97 o                         
   7   6   3       1082.88       1079.87        27.26 o                         
   8   6   3       3338.47       3432.85        57.48 o                         
   9   6   3        821.71        794.21        31.32 o                         
  10   6   3       2537.34       3077.90        67.54 o                         
  11   6   3         29.63         31.90        15.80 o                         
  12   6   3        241.38        215.73        20.99 o                         
  13   6   3       4525.82       4452.39        83.55 o                         
  14   6   3         19.83         16.41        20.94 o                         
  15   6   3         98.93        128.54        31.30 o                         
  16   6   3        759.65       1010.11        48.34 o                         
  17   6   3        126.63        129.98        30.12 o                         
  18   6   3        686.62        706.52        43.35 o                         
  19   6   3        319.15        274.15        39.74 o                         
  20   6   3         64.00         13.56        43.63 o                         
  21   6   3        125.14        189.38        99.82 o                         
  22   6   3        446.76        406.76        63.88 o                         
  23   6   3          3.02         28.14        56.93 o                         
  24   6   3          4.12         50.98        68.53 o                         
   1   7   3       8123.07       7297.41       124.00 o                         
   2   7   3       1631.68       1267.71        25.54 o                         
   3   7   3        821.01        776.87        18.63 o                         
   4   7   3      23807.54      25143.25       345.88 o                         
   5   7   3      28811.89      28625.73       372.70 o                         
   6   7   3        189.72        245.37        13.42 o                         
   7   7   3      19912.41      20952.31       275.69 o                         
   8   7   3      15765.59      17006.96       238.57 o                         
   9   7   3       1026.93        911.17        27.92 o                         
  10   7   3       9661.23       9575.95       146.61 o                         
  11   7   3       3650.94       3570.52        67.71 o                         
  12   7   3       1179.25       1232.91        40.91 o                         
  13   7   3       8473.45       8348.81       137.48 o                         
  14   7   3        570.95        516.51        28.58 o                         
  15   7   3        192.01        120.55        25.17 o                         
  16   7   3       7534.51       7421.74       152.83 o                         
  17   7   3        977.52        840.58        41.32 o                         
  18   7   3       3267.43       3338.19        90.72 o                         
  19   7   3       4453.24       5453.73       121.65 o                         
  20   7   3       1131.08       1053.41        63.32 o                         
  21   7   3       1519.87       1430.68        95.82 o                         
  22   7   3       1608.71       1810.43       122.50 o                         
  23   7   3        394.71        466.71        63.87 o                         
  24   7   3       2550.01       3181.60       155.42 o                         
   1   8   3        229.51        256.74        13.58 o                         
   2   8   3        111.62        200.60        11.17 o                         
   3   8   3         87.73        113.84         8.95 o                         
   4   8   3      12975.55      14189.47       199.05 o                         
   5   8   3        798.91        890.47        21.41 o                         
   6   8   3       4741.28       4496.66        63.64 o                         
   7   8   3        106.54        163.86        13.82 o                         
   8   8   3         11.66        -10.56        10.56 o                         
   9   8   3        230.81        258.16        15.97 o                         
  10   8   3       1053.35        975.28        30.77 o                         
  11   8   3        424.23        487.46        24.33 o                         
  12   8   3          9.45        -12.43        17.89 o                         
  13   8   3         16.83         -0.31        19.36 o                         
  14   8   3         34.02         17.59        22.51 o                         
  15   8   3         85.66         96.81        25.91 o                         
  16   8   3        407.76        270.56        30.45 o                         
  17   8   3         19.61         62.04        30.32 o                         
  18   8   3         53.89        138.07        35.59 o                         
  19   8   3          7.53          7.78        36.84 o                         
  20   8   3          3.01        -23.33        47.40 o                         
  21   8   3        165.05        117.98        54.73 o                         
  22   8   3        392.77        338.28        57.21 o                         
  23   8   3        118.81        139.35        64.13 o                         
  24   8   3        197.91        267.29        72.23 o                         
   1   9   3         97.09         21.10        11.95 o                         
   2   9   3       7679.87       9413.35       129.09 o                         
   3   9   3       2735.17       2915.22        46.11 o                         
   4   9   3      24676.16      25530.76       333.88 o                         
   5   9   3      19081.12      21775.28       286.08 o                         
   6   9   3        477.69        362.47        13.80 o                         
   7   9   3       3316.54       2496.65        41.50 o                         
   8   9   3        461.03        417.39        16.87 o                         
   9   9   3         96.38         95.98        13.97 o                         
  10   9   3       6064.93       6014.78        90.15 o                         
  11   9   3       1358.76       1410.68        39.45 o                         
  12   9   3       2911.57       2843.32        61.73 o                         
  13   9   3       8025.88       7897.61       133.68 o                         
  14   9   3       1229.13       1047.69        41.23 o                         
  15   9   3       1147.61       1035.73        46.38 o                         
  16   9   3       2747.23       3069.68        79.36 o                         
  17   9   3        168.45        238.24        33.92 o                         
  18   9   3       4279.16       4261.20       103.20 o                         
  19   9   3       4047.93       4187.94       117.42 o                         
  20   9   3        240.54        313.31        49.34 o                         
  21   9   3        421.38        495.87        54.88 o                         
  22   9   3        218.28        268.43        72.65 o                         
  23   9   3        509.57        537.73        72.44 o                         
   1  10   3       8809.05       9833.92       134.95 o                         
   2  10   3        331.92        710.13        21.58 o                         
   3  10   3         10.67         33.40         9.29 o                         
   4  10   3         92.03        230.73        14.51 o                         
   5  10   3       1765.23       1869.05        36.85 o                         
   6  10   3         93.84        160.90        11.45 o                         
   7  10   3          1.44         -8.50         9.37 o                         
   8  10   3       2524.18       2618.71        49.73 o                         
   9  10   3         16.18          8.09        13.14 o                         
  10  10   3       1814.25       1884.01        43.07 o                         
  11  10   3        498.58        432.92        22.73 o                         
  12  10   3       1162.89       1291.02        42.59 o                         
  13  10   3        418.64        386.76        27.42 o                         
  14  10   3         12.88         46.70        23.53 o                         
  15  10   3         69.92         27.86        25.27 o                         
  16  10   3        398.43        305.70        34.25 o                         
  17  10   3         72.37        110.31        32.98 o                         
  18  10   3        356.16        193.13        37.70 o                         
  19  10   3       1318.86       1329.56        64.76 o                         
  20  10   3         13.22         87.85        50.25 o                         
  21  10   3          9.63         52.68        49.80 o                         
  22  10   3          9.12        -38.31        59.25 o                         
  23  10   3         71.13         21.85        65.99 o                         
   1  11   3        306.15        367.23        18.46 o                         
   2  11   3       3476.41       2692.55        47.11 o                         
   3  11   3        219.61        196.52        12.83 o                         
   4  11   3      14811.50      16547.34       220.23 o                         
   5  11   3       8793.33       9442.72       129.87 o                         
   6  11   3        227.57        231.17        13.06 o                         
   7  11   3         69.01         58.98        11.82 o                         
   8  11   3       6949.55       6969.87        91.69 o                         
   9  11   3          5.61         -5.93        13.47 o                         
  10  11   3       9655.78       9558.36       142.02 o                         
  11  11   3       1136.57       1047.78        33.51 o                         
  12  11   3        517.91        510.81        24.30 o                         
  13  11   3       1665.32       1723.14        50.43 o                         
  14  11   3       2660.39       2696.66        63.84 o                         
  15  11   3        449.44        474.46        32.24 o                         
  16  11   3       2000.64       2377.00        69.87 o                         
  17  11   3         20.41         -5.80        32.27 o                         
  18  11   3       1192.93       1225.49        52.95 o                         
  19  11   3        746.54        731.38        48.67 o                         
  20  11   3         20.21          8.03        43.72 o                         
  21  11   3        291.97        298.82        80.19 o                         
  22  11   3         72.07        -88.20        88.20 o                         
  23  11   3         94.88         60.64        65.71 o                         
   1  12   3        572.10        720.46        22.16 o                         
   2  12   3       2317.11       2882.63        56.18 o                         
   3  12   3          0.01         -5.33        11.81 o                         
   4  12   3        201.54        178.44        13.14 o                         
   5  12   3        805.63        819.24        24.45 o                         
   6  12   3         12.42        -11.09        11.09 o                         
   7  12   3        463.18        561.57        19.59 o                         
   8  12   3       8404.97       9556.85       134.02 o                         
   9  12   3         43.41         24.10        12.72 o                         
  10  12   3       1953.97       2077.56        42.32 o                         
  11  12   3        168.67        141.87        18.37 o                         
  12  12   3       2890.79       2947.71        59.52 o                         
  13  12   3        737.92        733.13        33.59 o                         
  14  12   3       2455.86       2262.63        60.31 o                         
  15  12   3        272.41        216.73        31.18 o                         
  16  12   3       4122.66       3657.28        81.68 o                         
  17  12   3        135.78        131.05        33.78 o                         
  18  12   3        459.41        480.96        42.32 o                         
  19  12   3        572.08        500.54        45.82 o                         
  20  12   3         60.79        205.72        57.12 o                         
  21  12   3         40.12        114.92        64.71 o                         
  22  12   3        287.10        307.85        69.59 o                         
   1  13   3         72.84         34.50        16.35 o                         
   2  13   3       2277.32       2115.58        52.36 o                         
   3  13   3          3.38         -9.79         9.79 o                         
   4  13   3       8065.93       7541.71       113.12 o                         
   5  13   3        247.25        327.29        17.94 o                         
   6  13   3        777.32        844.79        32.27 o                         
   7  13   3       1554.56       1456.00        32.42 o                         
   8  13   3       7860.86       8005.68       117.43 o                         
   9  13   3          8.19          9.78        16.60 o                         
  10  13   3      11579.29      12710.76       160.75 o                         
  11  13   3        159.45        143.99        17.65 o                         
  12  13   3       5857.03       6060.53        88.44 o                         
  13  13   3       6198.71       6439.93       107.44 o                         
  14  13   3         88.10        139.55        30.21 o                         
  15  13   3        153.79        178.88        29.52 o                         
  16  13   3      16784.05      16820.71       302.79 o                         
  17  13   3        216.94        302.07        38.49 o                         
  18  13   3       1190.56       1279.10        60.50 o                         
  19  13   3        773.57        691.24        46.92 o                         
  20  13   3         28.79        133.43        47.51 o                         
  21  13   3       1191.19       1140.65        75.79 o                         
  22  13   3        897.17        857.99        90.16 o                         
   1  14   3        115.95        104.05        19.67 o                         
   2  14   3         53.56         13.32        18.09 o                         
   3  14   3        407.25        416.31        22.85 o                         
   4  14   3        751.70        877.72        34.71 o                         
   5  14   3        744.25        720.00        28.60 o                         
   6  14   3       1041.94       1003.83        30.24 o                         
   7  14   3       1775.57       1694.17        40.38 o                         
   8  14   3       4901.65       5025.89        74.62 o                         
   9  14   3         72.63         40.52        17.79 o                         
  10  14   3       2647.60       2565.80        55.31 o                         
  11  14   3        188.88        134.62        22.22 o                         
  12  14   3       1173.72       1213.20        35.59 o                         
  13  14   3        145.75         68.63        20.26 o                         
  14  14   3         53.58         -1.70        23.84 o                         
  15  14   3         46.52         66.52        27.51 o                         
  16  14   3          4.61         56.35        31.35 o                         
  17  14   3        597.28        641.20        53.94 o                         
  18  14   3        193.90        258.08        42.46 o                         
  19  14   3         49.33        154.47        50.81 o                         
  20  14   3          0.27        -30.50        51.37 o                         
  21  14   3         35.51          2.32        57.88 o                         
   1  15   3      14044.26      14855.76       245.96 o                         
   2  15   3      15769.40      17269.80       282.83 o                         
   3  15   3        389.59        291.76        22.82 o                         
   4  15   3       4991.59       5362.21        95.77 o                         
   5  15   3       5105.46       4992.22        94.83 o                         
   6  15   3         16.31         36.67        13.53 o                         
   7  15   3       1007.65        816.00        28.99 o                         
   8  15   3        775.56        952.51        32.05 o                         
   9  15   3        792.79        898.97        31.23 o                         
  10  15   3        207.81        294.39        24.06 o                         
  11  15   3        452.89        476.54        28.68 o                         
  12  15   3       1302.06       1198.36        46.03 o                         
  13  15   3       5097.26       5098.86        86.59 o                         
  14  15   3        765.50        664.69        39.77 o                         
  15  15   3        385.00        315.84        29.40 o                         
  16  15   3       7663.82       7178.67       132.46 o                         
  17  15   3        187.30        103.83        34.55 o                         
  18  15   3         37.20         22.92        47.74 o                         
  19  15   3         60.65         67.53        44.46 o                         
  20  15   3          4.31        -51.28        51.28 o                         
   1  16   3         22.03         71.53        24.27 o                         
   2  16   3        809.56       1135.05        43.65 o                         
   3  16   3          2.42        -16.09        19.84 o                         
   4  16   3       1331.46       1248.28        41.96 o                         
   5  16   3        345.78        356.03        23.42 o                         
   6  16   3        497.10        479.28        32.33 o                         
   7  16   3         74.76          1.03        21.86 o                         
   8  16   3        297.75        237.22        26.33 o                         
   9  16   3       1490.85       1569.69        41.84 o                         
  10  16   3        200.96        256.84        23.19 o                         
  11  16   3        994.01        993.76        37.90 o                         
  12  16   3        400.07        511.31        33.18 o                         
  13  16   3        123.60         74.81        30.11 o                         
  14  16   3        386.26        345.32        37.10 o                         
  15  16   3         99.05        126.30        30.08 o                         
  16  16   3        230.01        460.69        37.10 o                         
  17  16   3        163.08        117.21        39.19 o                         
  18  16   3         49.28         45.19        39.99 o                         
  19  16   3         15.70         55.31        55.46 o                         
  20  16   3         36.13        104.78        59.59 o                         
   1  17   3       5955.65       5639.28       119.21 o                         
   2  17   3       2492.54       2275.52        64.06 o                         
   3  17   3       1141.29        931.28        38.08 o                         
   4  17   3        659.53        674.58        31.99 o                         
   5  17   3       1225.53       1269.02        43.77 o                         
   6  17   3        271.35        309.95        29.94 o                         
   7  17   3        839.17        839.02        37.79 o                         
   8  17   3        318.87        293.18        31.56 o                         
   9  17   3        581.55        639.41        31.51 o                         
  10  17   3         17.76        -11.22        20.47 o                         
  11  17   3       2069.64       1831.82        50.71 o                         
  12  17   3       3547.77       3666.93        79.92 o                         
  13  17   3       7598.76       7682.57       138.27 o                         
  14  17   3       3572.02       3441.91        79.89 o                         
  15  17   3        941.96       1046.44        54.52 o                         
  16  17   3      18767.96      20725.57       345.60 o                         
  17  17   3       2509.58       2872.38       103.03 o                         
  18  17   3       1734.23       1675.02        78.95 o                         
  19  17   3        921.88        677.64        55.90 o                         
   1  18   3         37.51         93.87        28.25 o                         
   2  18   3        252.48        251.46        30.81 o                         
   3  18   3         56.29         -8.23        23.36 o                         
   4  18   3        100.24         49.89        24.32 o                         
   5  18   3        321.98        319.89        25.22 o                         
   6  18   3        987.82        982.79        41.80 o                         
   7  18   3        969.91        938.40        41.84 o                         
   8  18   3       6117.35       5860.16       116.82 o                         
   9  18   3        739.95        686.56        36.33 o                         
  10  18   3       3333.90       3605.78        85.81 o                         
  11  18   3         94.80         13.42        28.64 o                         
  12  18   3         69.38         35.13        33.58 o                         
  13  18   3        368.00        338.67        30.89 o                         
  14  18   3        161.81        117.44        34.28 o                         
  15  18   3          1.58          6.58        35.34 o                         
  16  18   3        202.64        178.54        49.20 o                         
  17  18   3        254.12        250.05        62.13 o                         
  18  18   3        136.37        120.56        67.49 o                         
   1  19   3       8155.31       8365.52       167.24 o                         
   2  19   3       6959.03       6873.24       129.91 o                         
   3  19   3         48.05        -26.87        26.87 o                         
   4  19   3       5583.41       5801.26       101.01 o                         
   5  19   3       2863.07       2892.44        69.42 o                         
   6  19   3       1683.88       1718.49        66.66 o                         
   7  19   3       5515.75       5425.16       105.36 o                         
   8  19   3       5861.99       6352.03       119.40 o                         
   9  19   3       1169.55       1270.26        50.82 o                         
  10  19   3       2304.85       2913.42        97.40 o                         
  11  19   3        579.33        708.17        48.15 o                         
  12  19   3       2135.45       2134.82       104.42 o                         
  13  19   3       1617.51       1510.74        54.47 o                         
  14  19   3        317.25        277.25        32.31 o                         
  15  19   3       1072.03       1040.32       108.48 o                         
  16  19   3       6889.68       7318.17       205.37 o                         
  17  19   3        365.07        429.54        70.18 o                         
   1  20   3       1234.33       1237.50        47.25 o                         
   2  20   3         89.90        158.00        34.04 o                         
   3  20   3          1.34        -19.19        34.71 o                         
   4  20   3        286.39        304.65        26.49 o                         
   5  20   3        432.13        425.16        42.87 o                         
   6  20   3          0.44          1.98        27.32 o                         
   7  20   3        611.05        655.61        50.18 o                         
   8  20   3       1543.24       1913.72        61.59 o                         
   9  20   3        120.53         95.99        30.51 o                         
  10  20   3        602.26        516.31        37.10 o                         
  11  20   3        305.92        333.90        45.77 o                         
  12  20   3         55.83        145.20        42.42 o                         
  13  20   3        356.21        389.40        67.84 o                         
  14  20   3         21.00         69.75        48.78 o                         
  15  20   3        301.82        453.00        65.84 o                         
  16  20   3          5.06          6.30        54.99 o                         
   1  21   3        775.65        811.29        61.90 o                         
   2  21   3         42.35         25.63        34.42 o                         
   3  21   3        243.34        209.73        37.08 o                         
   4  21   3       1664.47       1664.96        58.10 o                         
   5  21   3        619.20        593.96        37.35 o                         
   6  21   3          0.98        -36.32        36.32 o                         
   7  21   3       4809.73       4919.73       103.44 o                         
   8  21   3       6350.20       7035.59       134.67 o                         
   9  21   3         59.70         52.55        31.44 o                         
  10  21   3       2880.03       3268.82        98.94 o                         
  11  21   3        871.35        861.02        67.47 o                         
  12  21   3       1089.52       1161.70        63.23 o                         
  13  21   3        786.42        865.81        60.55 o                         
  14  21   3        550.45        614.48        61.28 o                         
  15  21   3        788.87        818.18       117.37 o                         
   1  22   3       2171.21       2165.88        76.13 o                         
   2  22   3       3994.69       4060.68       107.74 o                         
   3  22   3        180.09         66.84        51.01 o                         
   4  22   3       6301.88       6703.50       167.18 o                         
   5  22   3       1055.18       1251.88        61.83 o                         
   6  22   3         39.93        -35.80        47.26 o                         
   7  22   3       1199.95       1284.58        55.28 o                         
   8  22   3          1.59         32.29        66.20 o                         
   9  22   3         11.05         53.57        58.61 o                         
  10  22   3        208.41        196.83        52.36 o                         
  11  22   3        373.58        455.85        49.35 o                         
  12  22   3        286.31        298.78        55.19 o                         
  13  22   3         70.38         71.38        51.37 o                         
  14  22   3        310.31        195.83        87.99 o                         
   1  23   3        113.19         75.14        42.73 o                         
   2  23   3        122.14        121.96        30.53 o                         
   3  23   3          3.25         55.56        37.54 o                         
   4  23   3       4151.46       4323.34       111.29 o                         
   5  23   3       1665.02       1746.46        70.02 o                         
   6  23   3        317.24        348.50        39.83 o                         
   7  23   3        353.40        264.96        53.96 o                         
   8  23   3        866.76        791.68        54.57 o                         
   9  23   3        186.71        227.16        42.70 o                         
  10  23   3        448.00        435.77        47.96 o                         
  11  23   3        263.98        358.06        70.99 o                         
  12  23   3        974.30        921.47        78.49 o                         
  13  23   3        452.10        412.67        62.65 o                         
   1  24   3        787.88        709.88        53.94 o                         
   2  24   3        671.47        701.40        69.27 o                         
   3  24   3        284.43        241.73        63.42 o                         
   4  24   3         17.79         42.45        36.57 o                         
   5  24   3        889.23        912.93        54.40 o                         
   6  24   3        261.95        293.70        41.53 o                         
   7  24   3       1406.22       1327.97        80.19 o                         
   8  24   3        145.06         90.35        59.87 o                         
   9  24   3        398.67        276.66        44.14 o                         
  10  24   3         31.23         24.36        49.95 o                         
  11  24   3        634.45        593.61        63.16 o                         
   1  25   3        674.95        562.73        54.77 o                         
   2  25   3        280.74        203.81        50.66 o                         
   3  25   3          0.14        -67.03        67.03 o                         
   4  25   3       3351.76       3261.01       101.50 o                         
   5  25   3       1054.63        939.56        60.88 o                         
   6  25   3         24.51         86.69        60.16 o                         
   7  25   3        984.63        923.12        57.16 o                         
   8  25   3       1196.68       1165.26        66.16 o                         
   9  25   3         79.39         35.09        69.94 o                         
   1  26   3          2.21         53.38        51.21 o                         
   2  26   3          9.03         92.25        52.98 o                         
   3  26   3         97.58         90.27        75.40 o                         
   4  26   3        411.01        511.69        83.05 o                         
   5  26   3         48.37        148.71        91.28 o                         
   6  26   3          9.63        -29.11        71.90 o                         
   1  27   3       1459.18       1435.70        92.45 o                         
   1   0   4      15029.56      14930.54       218.07 o                         
   2   0   4       3671.97       5289.60        86.91 o                         
   3   0   4      12094.83      10854.65       186.29 o                         
   4   0   4      49156.57      54297.18       987.67 o                         
   5   0   4       3062.32       2478.53        75.86 o                         
   6   0   4       6235.92       5428.07       139.71 o                         
   7   0   4        398.86        414.09        35.05 o                         
   8   0   4        803.28        455.06        31.31 o                         
   9   0   4       3845.25       4738.39       133.51 o                         
  10   0   4       9008.26       9530.55       245.47 o                         
  11   0   4        840.14        633.75        94.93 o                         
  12   0   4       2121.24       2323.12        76.91 o                         
  13   0   4        954.10       1020.51        54.77 o                         
  14   0   4       7280.91       8491.70       221.92 o                         
  15   0   4        455.93        499.75        45.47 o                         
  16   0   4         17.24        -32.50        48.98 o                         
  17   0   4       1802.59       1420.63        82.75 o                         
  18   0   4       2694.80       3586.39       126.44 o                         
  19   0   4        580.59        514.71        67.63 o                         
  20   0   4        434.48        272.68       100.20 o                         
  21   0   4         35.63          2.15        75.26 o                         
  22   0   4        150.60         23.95        82.25 o                         
  23   0   4        146.38         54.21        90.60 o                         
  24   0   4       2273.14       2972.35       213.57 o                         
  25   0   4        132.98        135.21       105.07 o                         
   1   1   4       3071.19       3769.28        43.47 o                         
   2   1   4      17221.18      16589.82       189.69 o                         
   3   1   4         29.28         15.81        10.64 o                         
   4   1   4       7009.37       9167.17       137.48 o                         
   5   1   4        755.91        841.57        23.16 o                         
   6   1   4       8107.85       9417.79       164.18 o                         
   7   1   4        426.69        328.22        20.15 o                         
   8   1   4      11208.81      11811.25       206.84 o                         
   9   1   4        774.78        801.96        45.50 o                         
  10   1   4       1951.98       2437.04        55.73 o                         
  11   1   4       1932.89       1645.15        53.14 o                         
  12   1   4        118.53         34.33        19.28 o                         
  13   1   4        508.83        441.00        38.08 o                         
  14   1   4       4835.23       4818.51        99.37 o                         
  15   1   4       1001.44        805.20        36.12 o                         
  16   1   4         84.88         53.28        28.05 o                         
  17   1   4       3362.59       3581.30       116.57 o                         
  18   1   4       2818.32       3183.96        83.27 o                         
  19   1   4         49.38        -18.99        38.51 o                         
  20   1   4        105.37         22.52        66.39 o                         
  21   1   4         17.67          4.85        52.16 o                         
  22   1   4         28.91         19.40        57.46 o                         
  23   1   4        130.83         74.34        63.39 o                         
  24   1   4       1837.44       2772.70       150.04 o                         
  25   1   4          2.30         -3.31        81.09 o                         
   1   2   4       7456.63       8009.01        87.35 o                         
   2   2   4      15267.35      13042.98       161.18 o                         
   3   2   4        326.01         61.46         6.64 o                         
   4   2   4       3909.40       4775.58        74.95 o                         
   5   2   4       1212.23        908.67        22.72 o                         
   6   2   4      13659.99      12613.72       201.40 o                         
   7   2   4        347.30        373.53        23.59 o                         
   8   2   4       1750.47       1851.96        43.53 o                         
   9   2   4          6.20         -6.84        15.55 o                         
  10   2   4      14390.77      13985.94       228.08 o                         
  11   2   4         30.03         39.48        18.93 o                         
  12   2   4      20022.42      20850.54       335.34 o                         
  13   2   4       2419.27       2772.16        67.83 o                         
  14   2   4       5054.58       5390.99       107.12 o                         
  15   2   4         87.88         79.13        26.37 o                         
  16   2   4       1242.39       1272.08        53.31 o                         
  17   2   4       1319.33       1377.27        59.33 o                         
  18   2   4       3049.99       2586.95        85.08 o                         
  19   2   4       1085.99        866.20        56.12 o                         
  20   2   4       1477.95       1188.84       114.86 o                         
  21   2   4         84.43         53.95        53.32 o                         
  22   2   4        266.16        261.12        69.23 o                         
  23   2   4          3.48          5.28        63.41 o                         
  24   2   4       1467.57       1255.38        89.51 o                         
   0   3   4      19601.67      19237.30       323.96 o                         
   1   3   4       2769.72       2290.52        34.98 o                         
   2   3   4      21923.03      23330.37       318.82 o                         
   3   3   4        324.11        346.58        12.48 o                         
   4   3   4       4321.93       4876.06        72.44 o                         
   5   3   4        108.15          8.25         7.83 o                         
   6   3   4        399.48        653.48        21.79 o                         
   7   3   4          0.29         -9.17        12.97 o                         
   8   3   4      16405.75      17811.17       283.52 o                         
   9   3   4       1066.21       1411.52        44.71 o                         
  10   3   4       1414.48       1583.74        44.32 o                         
  11   3   4        164.96        132.41        20.41 o                         
  12   3   4       3548.29       4117.90        83.93 o                         
  13   3   4         50.16         70.87        22.79 o                         
  14   3   4        164.55         87.76        24.94 o                         
  15   3   4        138.31         66.68        32.32 o                         
  16   3   4        769.13        656.12        39.36 o                         
  17   3   4       1176.49       1131.27        54.56 o                         
  18   3   4        158.38        139.03        39.06 o                         
  19   3   4        187.76        225.74        45.58 o                         
  20   3   4       1592.91       1291.08       146.00 o                         
  21   3   4        506.29        444.88        71.05 o                         
  22   3   4        133.31        110.48        53.48 o                         
  23   3   4        147.17        104.96        60.38 o                         
  24   3   4         49.76        154.45        70.58 o                         
   0   4   4      66134.23      64333.28      1308.57 o                         
   1   4   4         69.08         -6.58         6.58 o                         
   2   4   4      21121.16      19230.64       239.76 o                         
   3   4   4        712.51        614.33        17.46 o                         
   4   4   4         28.59         64.16         9.09 o                         
   5   4   4          0.21         -8.24         8.24 o                         
   6   4   4      20561.69      20986.36       309.01 o                         
   7   4   4        423.74        613.23        22.89 o                         
   8   4   4      43640.97      46171.06       670.12 o                         
   9   4   4          0.86         23.69        16.41 o                         
  10   4   4       1300.69       1278.92        41.15 o                         
  11   4   4         18.13         32.67        18.15 o                         
  12   4   4      12007.79      11590.91       195.23 o                         
  13   4   4          3.70          1.59        21.16 o                         
  14   4   4       4039.92       4570.75        96.00 o                         
  15   4   4        231.75        225.93        30.09 o                         
  16   4   4         15.19        -28.02        28.02 o                         
  17   4   4          1.75        -31.21        31.21 o                         
  18   4   4       1405.58       1641.90        72.13 o                         
  19   4   4          0.17        -46.77        46.77 o                         
  20   4   4       5859.28       6199.79       204.68 o                         
  21   4   4         67.08        131.76        51.23 o                         
  22   4   4        157.12         35.02        54.40 o                         
  23   4   4         46.64         67.23        58.52 o                         
  24   4   4       3188.00       3922.41       164.76 o                         
   0   5   4     135229.92     130519.95      3058.84 o                         
   1   5   4       4970.28       4669.57        70.89 o                         
   2   5   4       4894.80       4060.29        58.76 o                         
   3   5   4       1254.26       1032.08        21.98 o                         
   4   5   4          3.99          0.43         8.16 o                         
   5   5   4        683.85        522.10        18.73 o                         
   6   5   4       1434.42       1562.93        29.79 o                         
   7   5   4       2492.43       2574.74        43.49 o                         
   8   5   4       1694.02       2399.67        48.58 o                         
   9   5   4         51.92         58.56        16.75 o                         
  10   5   4        107.81         45.80        16.73 o                         
  11   5   4        268.20        151.52        20.16 o                         
  12   5   4       5035.07       4781.93        94.16 o                         
  13   5   4        917.91        750.66        41.27 o                         
  14   5   4         10.38        -22.59        22.59 o                         
  15   5   4       1002.37        922.48        41.88 o                         
  16   5   4        209.25        222.91        29.36 o                         
  17   5   4         59.77          1.23        30.31 o                         
  18   5   4       5015.66       4920.97       111.13 o                         
  19   5   4        197.05        174.70        40.11 o                         
  20   5   4         16.05        -52.40        52.40 o                         
  21   5   4         41.60         34.46        49.54 o                         
  22   5   4         58.18         94.09        53.84 o                         
  23   5   4         52.22        121.65        59.53 o                         
  24   5   4        181.37        359.75        74.45 o                         
   0   6   4      38999.79      38507.80       789.97 o                         
   1   6   4       5567.75       4322.75        66.40 o                         
   2   6   4         83.77        188.11        10.82 o                         
   3   6   4       1317.84       1354.60        28.73 o                         
   4   6   4      10747.90      11742.04       176.20 o                         
   5   6   4         20.14         -1.12         9.07 o                         
   6   6   4      12613.53      11949.93       201.29 o                         
   7   6   4       1591.83       1386.25        28.53 o                         
   8   6   4      19445.30      20525.45       286.08 o                         
   9   6   4          3.12        -11.52        11.52 o                         
  10   6   4       7824.97       7936.76       127.00 o                         
  11   6   4          1.39         -4.40        15.31 o                         
  12   6   4       7481.31       7589.14       125.31 o                         
  13   6   4          1.17        -18.82        18.82 o                         
  14   6   4         58.76         14.74        21.43 o                         
  15   6   4       1062.54        943.83        38.43 o                         
  16   6   4        642.01        532.38        37.10 o                         
  17   6   4          1.94         -1.57        29.09 o                         
  18   6   4       5699.19       5619.26       192.07 o                         
  19   6   4         28.04         -8.32        36.36 o                         
  20   6   4       5073.03       5795.18       206.96 o                         
  21   6   4          0.28        -33.15        49.98 o                         
  22   6   4        112.54        146.55        55.72 o                         
  23   6   4        126.08        114.40        73.81 o                         
  24   6   4       4259.87       4814.30       180.01 o                         
   0   7   4      27120.15      33947.93       699.19 o                         
   1   7   4          0.14         -7.63         9.78 o                         
   2   7   4        748.80       1127.54        23.63 o                         
   3   7   4       2309.88       1793.31        31.87 o                         
   4   7   4       2337.38       2493.97        47.14 o                         
   5   7   4        181.23        178.56        11.79 o                         
   6   7   4       3385.44       3968.35        64.94 o                         
   7   7   4        103.95         81.14        10.35 o                         
   8   7   4       5518.09       6790.71        93.49 o                         
   9   7   4       1290.89       1672.94        37.15 o                         
  10   7   4         57.96         47.03        13.99 o                         
  11   7   4        878.86        754.73        35.38 o                         
  12   7   4       4176.37       4099.54        77.68 o                         
  13   7   4        199.87        200.65        22.40 o                         
  14   7   4        379.35        485.26        29.24 o                         
  15   7   4        143.09        139.00        26.02 o                         
  16   7   4        298.43        383.45        35.33 o                         
  17   7   4        362.68        363.26        33.77 o                         
  18   7   4       4492.03       4455.41       140.07 o                         
  19   7   4        315.24        303.83        41.31 o                         
  20   7   4         82.27         15.05        54.77 o                         
  21   7   4         93.07        -38.85        55.06 o                         
  22   7   4         84.47        196.08        65.11 o                         
  23   7   4          3.71          2.15        63.37 o                         
  24   7   4        274.80        547.07        78.93 o                         
   0   8   4      19587.22      20784.53       434.65 o                         
   1   8   4          8.83        -10.04        10.04 o                         
   2   8   4       1570.23       1265.20        25.85 o                         
   3   8   4        531.34        432.30        15.13 o                         
   4   8   4       3293.08       3507.00        54.00 o                         
   5   8   4          3.79         13.18        11.78 o                         
   6   8   4      21057.82      21210.14       295.47 o                         
   7   8   4        778.46        799.69        24.38 o                         
   8   8   4       4793.38       5095.99        76.70 o                         
   9   8   4         29.41         34.08        12.20 o                         
  10   8   4        782.92        822.19        26.20 o                         
  11   8   4         51.91         14.14        15.83 o                         
  12   8   4      16627.96      16349.25       249.81 o                         
  13   8   4        263.41        223.78        23.64 o                         
  14   8   4       2519.72       2344.51        60.70 o                         
  15   8   4       1445.13       1464.62        52.15 o                         
  16   8   4        371.49        281.95        31.90 o                         
  17   8   4        293.16        263.31        33.36 o                         
  18   8   4      16438.13      17635.25       359.97 o                         
  19   8   4         64.12         73.41        40.91 o                         
  20   8   4       3228.70       3045.93       114.96 o                         
  21   8   4          4.37        -32.80        52.98 o                         
  22   8   4        170.21        107.12        54.32 o                         
  23   8   4        233.51        216.19        68.02 o                         
   0   9   4       7576.95       6215.42       142.08 o                         
   1   9   4        524.34        373.70        17.21 o                         
   2   9   4       1177.07       1310.67        30.39 o                         
   3   9   4       1972.40       2094.77        36.72 o                         
   4   9   4       1979.27       1915.80        35.11 o                         
   5   9   4        443.51        532.46        17.93 o                         
   6   9   4       1194.37       1340.07        35.70 o                         
   7   9   4        211.24        247.18        13.17 o                         
   8   9   4        402.88        383.65        16.18 o                         
   9   9   4        310.39        269.10        15.91 o                         
  10   9   4        472.11        365.37        19.76 o                         
  11   9   4         18.51         -3.84        15.45 o                         
  12   9   4        809.63        954.68        39.54 o                         
  13   9   4        495.70        440.56        26.84 o                         
  14   9   4       3724.25       4062.52        83.14 o                         
  15   9   4        110.85        143.74        26.86 o                         
  16   9   4        109.98         95.33        30.66 o                         
  17   9   4         89.21         59.38        33.17 o                         
  18   9   4        220.57        348.24        39.73 o                         
  19   9   4          3.17         40.62        61.57 o                         
  20   9   4         71.89         67.14        47.94 o                         
  21   9   4        130.17         38.65        54.44 o                         
  22   9   4         13.91        -40.39        59.99 o                         
  23   9   4          7.47        -40.57        64.50 o                         
   0  10   4      11122.94       9397.55       207.06 o                         
   1  10   4         58.19         22.38        11.18 o                         
   2  10   4       2874.51       2595.66        46.57 o                         
   3  10   4        821.30        639.18        19.78 o                         
   4  10   4       9246.13       9568.19       131.86 o                         
   5  10   4        567.78        699.16        22.48 o                         
   6  10   4      22275.12      23366.01       369.40 o                         
   7  10   4        712.51        610.53        23.55 o                         
   8  10   4       5356.90       5312.24        76.94 o                         
   9  10   4         75.50         26.67        13.36 o                         
  10  10   4          3.52        -15.45        15.45 o                         
  11  10   4        164.92        108.65        17.45 o                         
  12  10   4      27504.62      28635.88       379.51 o                         
  13  10   4          7.62         -4.86        20.64 o                         
  14  10   4       1319.44       1251.96        46.21 o                         
  15  10   4         26.01         10.91        26.01 o                         
  16  10   4         61.08         28.53        30.65 o                         
  17  10   4         42.91        -24.86        34.77 o                         
  18  10   4       9816.96      10233.71       187.95 o                         
  19  10   4         78.89        256.05        47.31 o                         
  20  10   4       5419.14       5568.56       140.03 o                         
  21  10   4         77.34         12.47        54.13 o                         
  22  10   4        247.93        168.67        62.47 o                         
  23  10   4        277.16        207.49        68.59 o                         
   0  11   4      26097.08      28958.34       538.38 o                         
   1  11   4        226.56        296.73        17.11 o                         
   2  11   4       9385.19       9167.53       129.35 o                         
   3  11   4        879.85        800.10        22.56 o                         
   4  11   4       2670.99       2708.89        45.89 o                         
   5  11   4        728.81        890.00        26.27 o                         
   6  11   4        459.47        511.62        19.01 o                         
   7  11   4       1898.44       1941.93        43.51 o                         
   8  11   4      10217.61      11008.23       154.10 o                         
   9  11   4       1400.85       1388.34        37.40 o                         
  10  11   4       1317.47       1220.31        34.00 o                         
  11  11   4        137.38        105.66        17.90 o                         
  12  11   4       1379.44       1419.93        46.35 o                         
  13  11   4        266.02        279.77        24.84 o                         
  14  11   4       8038.76       8143.17       130.89 o                         
  15  11   4       1515.86       1490.91        50.00 o                         
  16  11   4        350.40        325.13        31.58 o                         
  17  11   4         34.22         28.42        33.02 o                         
  18  11   4        346.15        431.18        45.46 o                         
  19  11   4         16.30         23.23        39.53 o                         
  20  11   4          3.35         17.14        44.45 o                         
  21  11   4        221.89         45.56        57.20 o                         
  22  11   4          3.98        -51.93        61.07 o                         
   0  12   4      17965.53      18708.66       354.49 o                         
   1  12   4         51.48          6.96        12.08 o                         
   2  12   4      13271.23      13345.64       192.18 o                         
   3  12   4       1307.54       1174.10        27.56 o                         
   4  12   4       3845.74       3786.09        59.81 o                         
   5  12   4       2647.76       2573.37        48.15 o                         
   6  12   4       5082.08       4908.94        74.84 o                         
   7  12   4       1099.40       1143.78        35.24 o                         
   8  12   4      17405.23      17553.08       266.16 o                         
   9  12   4       2911.38       2640.37        54.78 o                         
  10  12   4          4.84        -15.62        15.62 o                         
  11  12   4        956.02       1084.54        36.19 o                         
  12  12   4       9651.24      10447.01       144.03 o                         
  13  12   4        159.79         80.88        23.48 o                         
  14  12   4         17.91         25.70        31.81 o                         
  15  12   4        458.50        493.60        35.27 o                         
  16  12   4         46.38         62.42        29.86 o                         
  17  12   4         33.47         27.78        32.70 o                         
  18  12   4       2929.06       3546.23       110.77 o                         
  19  12   4          0.63         20.91        55.35 o                         
  20  12   4       1161.88       1023.14        59.55 o                         
  21  12   4        157.29        133.41        61.64 o                         
  22  12   4          8.08         41.97        76.39 o                         
   0  13   4       7118.69       9382.04       169.94 o                         
   1  13   4       1825.99       1885.05        36.54 o                         
   2  13   4       1717.57       2187.49        46.27 o                         
   3  13   4        758.64        637.26        22.58 o                         
   4  13   4         88.97        112.57        12.84 o                         
   5  13   4          1.50        -10.38        12.76 o                         
   6  13   4       2153.08       2323.69        43.51 o                         
   7  13   4        106.78        116.77        17.36 o                         
   8  13   4        292.67        268.88        20.85 o                         
   9  13   4        242.41        241.08        20.09 o                         
  10  13   4        823.27        876.58        31.82 o                         
  11  13   4         52.72          5.00        18.79 o                         
  12  13   4        148.76        136.86        19.93 o                         
  13  13   4         52.98         72.30        21.88 o                         
  14  13   4       9570.23       9425.00       150.31 o                         
  15  13   4       3294.79       3268.28        72.45 o                         
  16  13   4         24.54         56.58        43.44 o                         
  17  13   4       1429.01       1257.41        49.94 o                         
  18  13   4         97.86        -37.16        37.16 o                         
  19  13   4         30.09         14.03        42.30 o                         
  20  13   4        477.84        444.89        55.63 o                         
  21  13   4        180.36        248.68        60.50 o                         
   0  14   4      33913.97      36564.80       825.82 o                         
   1  14   4       4436.13       4710.32        87.95 o                         
   2  14   4       2043.99       2361.55        47.76 o                         
   3  14   4        562.51        514.24        23.35 o                         
   4  14   4       5416.25       5867.15        98.73 o                         
   5  14   4        137.50        153.96        15.22 o                         
   6  14   4       1420.87       1230.94        31.70 o                         
   7  14   4         26.90          5.15        13.77 o                         
   8  14   4       1534.77       1714.35        44.80 o                         
   9  14   4        440.00        422.28        26.02 o                         
  10  14   4       2527.90       2514.57        54.28 o                         
  11  14   4         14.78          3.72        20.84 o                         
  12  14   4      15637.29      15925.00       254.42 o                         
  13  14   4        308.35        320.24        33.38 o                         
  14  14   4       2036.60       1782.10        49.26 o                         
  15  14   4        322.14        304.87        30.90 o                         
  16  14   4        556.60        522.03        38.99 o                         
  17  14   4          3.36        -14.78        40.14 o                         
  18  14   4       3096.08       2467.51        79.09 o                         
  19  14   4         46.06         36.81        51.18 o                         
  20  14   4       1507.95       1408.80        76.82 o                         
  21  14   4          8.19        -15.90        65.27 o                         
   0  15   4         55.22        106.76        44.34 o                         
   1  15   4        189.99        230.65        25.28 o                         
   2  15   4         36.84         16.53        21.94 o                         
   3  15   4        334.76        239.59        25.36 o                         
   4  15   4        259.63        244.34        16.89 o                         
   5  15   4          1.96        -14.28        14.28 o                         
   6  15   4       9238.57       9112.53       146.08 o                         
   7  15   4        750.48        750.22        31.39 o                         
   8  15   4       7867.77       7860.50       114.98 o                         
   9  15   4       1230.08       1251.27        41.46 o                         
  10  15   4       3643.24       3846.79        80.47 o                         
  11  15   4        155.70        149.32        29.12 o                         
  12  15   4       1149.35       1190.52        44.60 o                         
  13  15   4       1234.26       1160.93        50.85 o                         
  14  15   4         90.65         62.61        31.92 o                         
  15  15   4         43.23          6.65        25.36 o                         
  16  15   4        783.40        769.34        43.44 o                         
  17  15   4        197.91        239.84        34.56 o                         
  18  15   4        349.82        371.51        62.75 o                         
  19  15   4        248.20        292.81        66.97 o                         
  20  15   4        938.09        839.08        74.10 o                         
   0  16   4      65586.23      70004.51      1880.29 o                         
   1  16   4        531.59        572.89        38.49 o                         
   2  16   4       6517.07       6491.72       123.50 o                         
   3  16   4       1293.56       1213.08        40.94 o                         
   4  16   4        294.96        353.93        28.55 o                         
   5  16   4          2.90        -22.04        22.04 o                         
   6  16   4       1683.01       1815.09        46.43 o                         
   7  16   4         16.93        -25.42        25.42 o                         
   8  16   4       3839.74       3768.64        70.45 o                         
   9  16   4       2099.01       2152.75        57.34 o                         
  10  16   4       2277.78       2259.80        61.63 o                         
  11  16   4          4.56         14.62        40.29 o                         
  12  16   4      12262.81      12383.85       224.32 o                         
  13  16   4          0.96         46.00        28.47 o                         
  14  16   4       6091.90       6124.26       105.83 o                         
  15  16   4        149.06        139.26        36.71 o                         
  16  16   4        376.53        349.72        31.42 o                         
  17  16   4        131.63        149.39        34.01 o                         
  18  16   4       2968.78       3256.46       102.83 o                         
  19  16   4          1.56        -44.28        62.61 o                         
  20  16   4       1514.33       1246.54        80.83 o                         
   0  17   4       4660.56       4769.91       151.24 o                         
   1  17   4         56.24         89.99        26.54 o                         
   2  17   4       1953.91       1878.82        60.11 o                         
   3  17   4        101.69         49.59        20.99 o                         
   4  17   4       1961.22       1952.68        55.32 o                         
   5  17   4        114.61         45.01        29.66 o                         
   6  17   4       8578.23       8011.84       145.43 o                         
   7  17   4          0.64          7.92        21.90 o                         
   8  17   4       2528.68       2621.26        60.87 o                         
   9  17   4        185.68        147.77        36.32 o                         
  10  17   4        399.97        401.48        28.80 o                         
  11  17   4        570.52        546.54        33.84 o                         
  12  17   4       1586.93       1506.22        71.46 o                         
  13  17   4        313.23        357.90        51.30 o                         
  14  17   4         43.02         15.49        30.10 o                         
  15  17   4        120.06         49.34        36.12 o                         
  16  17   4          5.66        158.37        57.06 o                         
  17  17   4        520.04        592.34        55.60 o                         
  18  17   4        477.63        395.72        47.65 o                         
  19  17   4         11.44        -18.50        72.31 o                         
   0  18   4      72187.37      71919.36      1709.92 o                         
   1  18   4       1731.89       1912.87        78.50 o                         
   2  18   4        491.37        489.83        35.90 o                         
   3  18   4       2828.17       2915.42        68.92 o                         
   4  18   4         37.45         11.13        24.21 o                         
   5  18   4        247.17        210.71        32.64 o                         
   6  18   4       9499.79       9128.58       167.30 o                         
   7  18   4         10.82          9.79        27.40 o                         
   8  18   4       2870.30       2995.47        80.61 o                         
   9  18   4         37.34         -3.43        20.31 o                         
  10  18   4         26.15         12.81        23.37 o                         
  11  18   4        219.90        181.05        38.72 o                         
  12  18   4       9199.29       8938.77       155.10 o                         
  13  18   4        264.07        247.31        42.47 o                         
  14  18   4       1523.28       1615.38        68.41 o                         
  15  18   4         14.30        -15.64        96.84 o                         
  16  18   4          9.12        -10.98        57.23 o                         
  17  18   4        281.39        256.54        57.53 o                         
  18  18   4       1555.33       1323.03        98.19 o                         
   0  19   4       5407.81       5457.98       171.87 o                         
   1  19   4        269.20        298.16        35.21 o                         
   2  19   4         45.28         -1.70        40.52 o                         
   3  19   4        485.30        434.24        31.81 o                         
   4  19   4         66.35         39.24        26.57 o                         
   5  19   4          3.05        -21.79        21.79 o                         
   6  19   4        616.81        591.14        44.67 o                         
   7  19   4       1497.69       1589.45        54.05 o                         
   8  19   4       4342.06       4563.46        99.59 o                         
   9  19   4       2666.27       2678.01        96.21 o                         
  10  19   4          0.02        -25.67        34.24 o                         
  11  19   4        759.86        737.40        51.61 o                         
  12  19   4        314.04        243.71        33.55 o                         
  13  19   4         74.39         57.70        30.23 o                         
  14  19   4        458.31        443.55        57.38 o                         
  15  19   4         99.39        -43.49        43.49 o                         
  16  19   4          3.37         81.54        54.92 o                         
  17  19   4        418.03        482.22        93.65 o                         
   0  20   4      19515.93      20865.16       526.65 o                         
   1  20   4        461.33        461.02        40.09 o                         
   2  20   4         48.78         14.74        33.58 o                         
   3  20   4          9.22         -9.94        27.32 o                         
   4  20   4         33.99        -13.04        28.17 o                         
   5  20   4        474.86        401.87        59.88 o                         
   6  20   4       8335.42       8806.58       153.75 o                         
   7  20   4         53.24        -13.34        36.32 o                         
   8  20   4       8535.61       8621.03       152.95 o                         
   9  20   4        139.74        104.15        32.27 o                         
  10  20   4        516.00        547.85        46.56 o                         
  11  20   4          6.02         26.17        40.78 o                         
  12  20   4       6922.83       6855.69       159.35 o                         
  13  20   4          5.01         53.69        57.59 o                         
  14  20   4       2228.23       2225.84       161.60 o                         
  15  20   4         72.75        -35.59        44.14 o                         
  16  20   4          1.39          0.92        55.93 o                         
   0  21   4       4723.18       4282.51       155.39 o                         
   1  21   4         70.90         83.17        35.84 o                         
   2  21   4         26.40        -18.00        29.98 o                         
   3  21   4       5613.82       6058.19       123.40 o                         
   4  21   4        234.20        248.11        34.96 o                         
   5  21   4       1072.43        953.06        44.31 o                         
   6  21   4        481.52        476.85        34.01 o                         
   7  21   4        234.79        251.39        32.86 o                         
   8  21   4        573.19        642.50        57.00 o                         
   9  21   4        685.77        633.61        37.98 o                         
  10  21   4        334.62        352.69        52.52 o                         
  11  21   4       1532.52       1566.13        71.05 o                         
  12  21   4        366.49        373.59        56.06 o                         
  13  21   4         53.31          2.14        50.16 o                         
  14  21   4       1796.45       1827.85       105.58 o                         
  15  21   4         97.14         -8.59        73.26 o                         
   0  22   4      10608.71      10254.93       291.03 o                         
   1  22   4         71.54        -31.92        39.95 o                         
   2  22   4       1470.76       1363.34        69.78 o                         
   3  22   4         42.87         20.85        39.98 o                         
   4  22   4       1255.89       1546.98        65.99 o                         
   5  22   4         11.76         46.67        41.36 o                         
   6  22   4       8599.95       8645.45       156.83 o                         
   7  22   4         73.67         79.85        34.85 o                         
   8  22   4       8906.08       9012.03       162.23 o                         
   9  22   4        380.10        432.51        37.39 o                         
  10  22   4        249.15        297.22        44.90 o                         
  11  22   4        270.96        411.02        56.50 o                         
  12  22   4       2075.76       2046.14        87.96 o                         
  13  22   4         66.84         69.28        52.98 o                         
  14  22   4        541.84        494.26        72.17 o                         
   0  23   4        748.16        754.07        74.79 o                         
   1  23   4          5.28        -41.78        41.78 o                         
   2  23   4       1039.06       1034.08        58.16 o                         
   3  23   4       2541.36       2344.60        92.34 o                         
   4  23   4        585.31        648.97        58.51 o                         
   5  23   4        821.85        812.24        62.94 o                         
   6  23   4       1203.79       1132.66        51.84 o                         
   7  23   4        147.96        202.12        39.11 o                         
   8  23   4       1356.51       1492.73       123.47 o                         
   9  23   4        447.70        501.33        52.25 o                         
  10  23   4         76.52         43.98        72.67 o                         
  11  23   4        414.29        298.96        74.41 o                         
  12  23   4         21.95         26.21        53.89 o                         
   0  24   4       5053.92       5177.77       201.94 o                         
   1  24   4          1.89         15.34        45.28 o                         
   2  24   4        226.60        256.49        49.44 o                         
   3  24   4         42.19         79.31        56.56 o                         
   4  24   4        549.56        628.15        62.75 o                         
   5  24   4          0.88        -18.88        36.34 o                         
   6  24   4       3985.31       4268.44       113.88 o                         
   7  24   4         21.37        -36.85        36.85 o                         
   8  24   4       3126.64       3029.88        95.31 o                         
   9  24   4        146.19        193.15        40.47 o                         
  10  24   4          0.92        -64.66        81.98 o                         
  11  24   4         23.68        -28.67        66.11 o                         
   0  25   4        708.78        626.80        97.34 o                         
   1  25   4          6.93         17.32        47.51 o                         
   2  25   4        173.68        285.61        61.89 o                         
   3  25   4        772.12        615.88        64.02 o                         
   4  25   4        634.96        536.87        96.26 o                         
   5  25   4       1202.01       1094.60        80.68 o                         
   6  25   4        429.16        517.68        54.69 o                         
   7  25   4        301.47        320.93        70.55 o                         
   8  25   4        433.62        505.06        83.20 o                         
   9  25   4       1124.02        870.04       113.05 o                         
   0  26   4       2524.17       2383.99       152.13 o                         
   1  26   4          0.23         55.32        89.58 o                         
   2  26   4        134.61        137.26        55.24 o                         
   3  26   4       1011.14        958.43        90.89 o                         
   4  26   4        149.93         84.64        65.54 o                         
   5  26   4        288.27        339.47        68.11 o                         
   6  26   4       2995.53       3672.99       137.13 o                         
   1   1   5      60078.53      59814.70       650.19 o                         
   2   1   5       1414.18       1396.76        22.84 o                         
   3   1   5       5854.36       6320.28        76.55 o                         
   4   1   5        150.64         98.37         9.11 o                         
   5   1   5       5588.61       5650.35        84.10 o                         
   6   1   5        102.39         92.51        10.58 o                         
   7   1   5       7825.52       7542.84       126.01 o                         
   8   1   5       4389.30       4429.46        76.75 o                         
   9   1   5        348.07        497.56        21.93 o                         
  10   1   5        227.35         65.90        16.65 o                         
  11   1   5       2643.24       2530.37        55.95 o                         
  12   1   5       1419.60       1513.86        45.85 o                         
  13   1   5      36670.57      39677.24       583.94 o                         
  14   1   5       2139.83       2322.26        62.02 o                         
  15   1   5       6542.94       6602.43       120.09 o                         
  16   1   5       4318.39       4314.31        94.55 o                         
  17   1   5       3026.11       3042.87       100.01 o                         
  18   1   5          3.13        -33.27        33.27 o                         
  19   1   5        326.50        378.24        52.68 o                         
  20   1   5        268.21        159.10        85.65 o                         
  21   1   5        945.52        801.66        69.28 o                         
  22   1   5        286.41        244.38        62.92 o                         
  23   1   5          3.90         81.76        95.42 o                         
  24   1   5        337.36        290.34        73.85 o                         
   1   2   5     159153.55     158551.14      2620.55 o                         
   2   2   5       8145.96       7889.08        97.61 o                         
   3   2   5        305.92         98.80         8.45 o                         
   4   2   5       3363.34       3256.19        47.17 o                         
   5   2   5       3355.85       3791.17        59.59 o                         
   6   2   5        647.54        509.25        18.37 o                         
   7   2   5       1699.85       1962.39        37.96 o                         
   8   2   5       1051.01       1071.99        32.15 o                         
   9   2   5        313.27        372.86        21.19 o                         
  10   2   5         34.31         -0.06        15.89 o                         
  11   2   5        444.40        433.21        25.45 o                         
  12   2   5        632.13        615.02        30.39 o                         
  13   2   5      14242.10      16446.06       271.16 o                         
  14   2   5         71.10         84.94        23.61 o                         
  15   2   5       1713.19       1822.26        60.43 o                         
  16   2   5       3984.85       3796.71       106.77 o                         
  17   2   5       4097.39       4209.34       103.71 o                         
  18   2   5         10.07        -32.59        32.59 o                         
  19   2   5        764.57        703.25        89.31 o                         
  20   2   5          0.44        -16.89        56.80 o                         
  21   2   5        154.42        177.98        56.29 o                         
  22   2   5         16.68        -56.60        56.60 o                         
  23   2   5          2.64         82.50        65.77 o                         
  24   2   5         88.73         58.34        70.14 o                         
   1   3   5      70980.03      68706.83       746.38 o                         
   2   3   5      10734.00       9322.92       109.88 o                         
   3   3   5       1185.16       1247.95        21.99 o                         
   4   3   5        119.38        100.69         9.42 o                         
   5   3   5      23502.49      22925.23       316.21 o                         
   6   3   5        130.57        116.79        11.71 o                         
   7   3   5      13095.34      14212.58       214.03 o                         
   8   3   5       4824.77       4687.35        76.46 o                         
   9   3   5       1757.06       1619.33        44.04 o                         
  10   3   5         27.76          7.72        16.43 o                         
  11   3   5       1314.06       1315.33        44.47 o                         
  12   3   5        320.02        286.67        24.58 o                         
  13   3   5      13350.13      14139.20       236.28 o                         
  14   3   5        125.23        130.15        25.97 o                         
  15   3   5        760.85        673.33        37.38 o                         
  16   3   5       1991.42       2145.54        72.34 o                         
  17   3   5       1037.65        876.49        45.00 o                         
  18   3   5        111.68         69.10        35.36 o                         
  19   3   5        416.67        558.43        52.36 o                         
  20   3   5        622.96        541.38        65.71 o                         
  21   3   5        336.81        406.64        61.63 o                         
  22   3   5         52.55         60.43        58.68 o                         
  23   3   5        542.15        520.87        66.25 o                         
  24   3   5        271.91        477.35        77.66 o                         
   1   4   5      25794.86      25724.00       319.73 o                         
   2   4   5          0.80         -6.59         6.59 o                         
   3   4   5        465.59        629.13        15.19 o                         
   4   4   5       2365.03       1897.18        32.89 o                         
   5   4   5         70.08        115.11         9.94 o                         
   6   4   5         20.88         -2.45         9.71 o                         
   7   4   5       7822.83       9308.85       144.78 o                         
   8   4   5       5396.09       6340.97       125.93 o                         
   9   4   5        342.23        389.18        22.14 o                         
  10   4   5         34.26        -16.71        16.71 o                         
  11   4   5       5744.74       6103.35       112.28 o                         
  12   4   5        248.46        250.27        24.03 o                         
  13   4   5       3911.34       4477.20        93.35 o                         
  14   4   5        264.89        232.29        28.05 o                         
  15   4   5       1815.29       1787.32        62.39 o                         
  16   4   5        171.88        182.29        31.54 o                         
  17   4   5       1258.02       1219.07        59.32 o                         
  18   4   5        317.17        464.75        43.62 o                         
  19   4   5        648.52        504.32        51.44 o                         
  20   4   5         10.25        -20.53        66.86 o                         
  21   4   5        347.89        266.83        53.76 o                         
  22   4   5         10.60        -52.17        52.17 o                         
  23   4   5        196.89        300.88        67.38 o                         
  24   4   5         69.04        127.08        71.50 o                         
   1   5   5        697.86        626.20        17.75 o                         
   2   5   5        801.63        987.54        22.03 o                         
   3   5   5       1577.33       1709.75        31.32 o                         
   4   5   5        569.38        342.15        14.66 o                         
   5   5   5      10758.47      11908.00       193.09 o                         
   6   5   5        321.37        319.71        14.28 o                         
   7   5   5      13986.76      12556.28       170.47 o                         
   8   5   5       3338.75       3820.33        79.89 o                         
   9   5   5         56.14         34.27        14.31 o                         
  10   5   5       2329.57       1749.07        48.55 o                         
  11   5   5       6476.93       7057.93       126.59 o                         
  12   5   5        136.35         83.48        21.64 o                         
  13   5   5       5454.71       5273.37       104.58 o                         
  14   5   5        227.71        177.77        27.79 o                         
  15   5   5        885.75        934.85        55.14 o                         
  16   5   5       4623.95       4464.61       106.97 o                         
  17   5   5       2032.35       2286.95       106.25 o                         
  18   5   5        487.13        492.56        40.44 o                         
  19   5   5       1562.08       1402.32        63.76 o                         
  20   5   5        206.65        193.33        50.64 o                         
  21   5   5       1157.67       1415.69       104.32 o                         
  22   5   5        624.75        605.97        63.74 o                         
  23   5   5        100.41          4.20        58.88 o                         
  24   5   5       1123.06       1142.29        90.35 o                         
   1   6   5         87.00         98.86        10.42 o                         
   2   6   5       7605.71       6736.49        94.42 o                         
   3   6   5         11.02         13.11        10.01 o                         
   4   6   5         48.53          7.61        13.72 o                         
   5   6   5       1648.26       2070.89        42.03 o                         
   6   6   5          2.60        -10.95        10.95 o                         
   7   6   5        730.01        812.14        19.89 o                         
   8   6   5       2851.90       3330.13        53.09 o                         
   9   6   5       1091.09        839.40        25.90 o                         
  10   6   5       1767.59       1580.56        37.84 o                         
  11   6   5        341.99        281.98        19.76 o                         
  12   6   5        907.39        975.22        36.34 o                         
  13   6   5       9944.51      10494.84       168.58 o                         
  14   6   5         20.67         16.38        21.94 o                         
  15   6   5        859.24        888.32        38.67 o                         
  16   6   5       2007.32       1932.60        70.26 o                         
  17   6   5       3338.18       3392.52        99.18 o                         
  18   6   5        705.67        572.91        54.53 o                         
  19   6   5         20.44        -37.56        40.21 o                         
  20   6   5          3.16        -35.01        46.79 o                         
  21   6   5        633.76        599.13        57.84 o                         
  22   6   5        160.48         27.80        53.58 o                         
  23   6   5        667.94        700.58        77.39 o                         
  24   6   5         77.89         62.63        73.47 o                         
   1   7   5        122.00        104.42        10.92 o                         
   2   7   5       5159.72       5390.05        82.81 o                         
   3   7   5        183.04        205.66        13.22 o                         
   4   7   5       7772.07       8174.01       121.15 o                         
   5   7   5      42608.20      47207.53       684.32 o                         
   6   7   5       2208.39       2037.52        41.82 o                         
   7   7   5       9377.72      11191.39       172.56 o                         
   8   7   5       4355.12       4438.32        65.94 o                         
   9   7   5       1302.84       1212.06        30.77 o                         
  10   7   5       8512.94       8945.35       135.12 o                         
  11   7   5      10257.87      10495.81       148.91 o                         
  12   7   5        518.08        522.03        27.30 o                         
  13   7   5       3866.89       3928.34        78.61 o                         
  14   7   5        202.33        166.51        24.18 o                         
  15   7   5        492.91        425.27        29.98 o                         
  16   7   5       4545.37       4929.19       122.70 o                         
  17   7   5        757.63        614.12        40.24 o                         
  18   7   5       1006.07        855.54        53.60 o                         
  19   7   5       7134.50       7561.92       224.75 o                         
  20   7   5        290.73        232.68        49.12 o                         
  21   7   5       1491.71       1306.85        90.89 o                         
  22   7   5        392.08        437.94        72.34 o                         
  23   7   5          3.45         23.49        65.27 o                         
   1   8   5      11379.33      14353.72       203.51 o                         
   2   8   5         91.85         57.88        12.63 o                         
   3   8   5        251.31        302.19        14.45 o                         
   4   8   5        967.13        924.77        28.63 o                         
   5   8   5          0.25         -8.05        12.92 o                         
   6   8   5         62.14         59.25        12.97 o                         
   7   8   5       5419.96       5836.91        99.41 o                         
   8   8   5        105.63        143.64        14.85 o                         
   9   8   5       2077.54       2494.00        45.10 o                         
  10   8   5         22.54        -15.23        15.23 o                         
  11   8   5       2057.23       2120.27        45.90 o                         
  12   8   5          9.21        -11.85        17.90 o                         
  13   8   5        145.94         74.88        21.42 o                         
  14   8   5        444.30        476.47        29.43 o                         
  15   8   5       3576.56       3453.85        77.66 o                         
  16   8   5       1045.08        982.66        53.51 o                         
  17   8   5        123.37         68.77        34.48 o                         
  18   8   5          4.67         85.48        35.59 o                         
  19   8   5          1.91        -32.03        38.75 o                         
  20   8   5          1.38         10.20        45.69 o                         
  21   8   5          0.26        -56.52        56.52 o                         
  22   8   5          0.78        -58.75        58.75 o                         
  23   8   5        210.70        156.73        68.97 o                         
   1   9   5       3182.88       4385.59        77.44 o                         
   2   9   5        712.39        474.62        17.67 o                         
   3   9   5          8.97         -5.34        11.22 o                         
   4   9   5        523.92        428.57        19.50 o                         
   5   9   5      12306.03      13687.90       208.81 o                         
   6   9   5         15.54        -13.49        13.49 o                         
   7   9   5       2395.19       1845.92        41.16 o                         
   8   9   5       1714.11       1773.96        40.33 o                         
   9   9   5        285.17        274.07        16.13 o                         
  10   9   5       1371.21       1178.75        32.69 o                         
  11   9   5       2651.92       2643.40        53.56 o                         
  12   9   5        532.60        474.76        23.46 o                         
  13   9   5        106.42        107.37        21.02 o                         
  14   9   5        838.93        692.42        33.39 o                         
  15   9   5          8.32         13.00        25.22 o                         
  16   9   5       3161.29       3115.60        78.07 o                         
  17   9   5        932.51       1013.54        48.38 o                         
  18   9   5         57.48         55.70        37.07 o                         
  19   9   5       3605.89       3949.30       131.74 o                         
  20   9   5        923.93        903.37        60.24 o                         
  21   9   5        336.77        397.88        54.76 o                         
  22   9   5         43.85        -80.76        90.81 o                         
  23   9   5        298.10        356.07        73.01 o                         
   1  10   5      13278.28      14614.28       222.38 o                         
   2  10   5         10.65         -1.93         9.89 o                         
   3  10   5        807.00        714.75        22.61 o                         
   4  10   5        399.82        418.58        16.23 o                         
   5  10   5       2324.98       2496.80        51.81 o                         
   6  10   5         80.29         90.98        16.18 o                         
   7  10   5         18.85         38.61        18.63 o                         
   8  10   5       1968.96       1837.27        43.42 o                         
   9  10   5       1571.37       1466.75        48.84 o                         
  10  10   5        231.93        210.55        16.83 o                         
  11  10   5        855.23        980.99        33.89 o                         
  12  10   5         12.30         15.17        19.30 o                         
  13  10   5        607.84        651.77        28.94 o                         
  14  10   5        593.67        586.17        29.57 o                         
  15  10   5       2178.25       1932.63        55.28 o                         
  16  10   5         87.27         42.95        28.39 o                         
  17  10   5        545.78        481.12        43.00 o                         
  18  10   5         22.17         20.92        39.39 o                         
  19  10   5       4355.59       4492.03       168.33 o                         
  20  10   5        167.60        248.61        50.30 o                         
  21  10   5          4.17         17.62        56.28 o                         
  22  10   5          0.77        -41.25        61.14 o                         
  23  10   5         25.76         85.42       142.91 o                         
   1  11   5       6745.61       7007.17       108.22 o                         
   2  11   5       1599.85       1522.13        36.89 o                         
   3  11   5       1106.53       1216.29        28.25 o                         
   4  11   5       6730.95       6785.61        98.15 o                         
   5  11   5      27994.15      29779.05       412.27 o                         
   6  11   5         56.45         23.68        16.08 o                         
   7  11   5      13203.22      13348.81       206.31 o                         
   8  11   5       3057.67       2981.31        63.97 o                         
   9  11   5       1279.39       1192.34        45.72 o                         
  10  11   5       6424.19       6362.92        93.44 o                         
  11  11   5      10445.65      10974.12       149.06 o                         
  12  11   5         17.45         36.39        19.13 o                         
  13  11   5       6613.85       7014.80       105.16 o                         
  14  11   5         50.10         61.12        23.89 o                         
  15  11   5          9.66         -4.45        25.33 o                         
  16  11   5       2414.28       2501.17        67.90 o                         
  17  11   5       1694.79       1469.49        58.39 o                         
  18  11   5        783.20        772.83        55.40 o                         
  19  11   5       5254.11       5784.60       156.36 o                         
  20  11   5        336.22        394.37        52.91 o                         
  21  11   5        378.15        229.73        62.59 o                         
  22  11   5        113.75         47.27        64.04 o                         
   1  12   5       1303.84       1279.50        34.86 o                         
   2  12   5        208.46         68.71        16.92 o                         
   3  12   5        774.21        845.27        25.13 o                         
   4  12   5        176.90        263.17        16.64 o                         
   5  12   5       8780.94       9973.58       146.85 o                         
   6  12   5         21.77        -16.08        16.08 o                         
   7  12   5        702.67        654.64        25.92 o                         
   8  12   5        240.35        221.63        21.08 o                         
   9  12   5        485.54        556.76        27.11 o                         
  10  12   5        145.31        114.82        25.52 o                         
  11  12   5        421.07        415.63        20.64 o                         
  12  12   5          0.13        -15.72        19.27 o                         
  13  12   5       1155.68       1119.32        37.04 o                         
  14  12   5         35.02         48.09        23.92 o                         
  15  12   5        591.05        553.09        32.04 o                         
  16  12   5         57.10         25.82        29.83 o                         
  17  12   5         11.47         -6.58        32.17 o                         
  18  12   5         27.88         60.93        36.39 o                         
  19  12   5         94.09        103.86        43.40 o                         
  20  12   5        207.54        185.59        50.59 o                         
  21  12   5        186.95        198.05        59.80 o                         
  22  12   5          0.63        -84.41        84.41 o                         
   1  13   5       7746.46       8080.12       117.23 o                         
   2  13   5       1665.09       1533.64        37.62 o                         
   3  13   5        248.43        258.56        15.14 o                         
   4  13   5       2692.98       2409.38        45.39 o                         
   5  13   5      10429.08      10881.03       151.53 o                         
   6  13   5        532.05        475.97        19.34 o                         
   7  13   5       7542.93       8106.13       125.23 o                         
   8  13   5       4047.56       4127.14        79.41 o                         
   9  13   5        295.66        314.71        24.62 o                         
  10  13   5       3959.43       4233.80        81.49 o                         
  11  13   5       9359.72       9787.63       153.43 o                         
  12  13   5         13.44          5.76        18.87 o                         
  13  13   5      12887.68      13736.60       186.77 o                         
  14  13   5        167.35        197.36        24.45 o                         
  15  13   5       1074.24       1079.45        42.10 o                         
  16  13   5       5884.42       6045.50       114.63 o                         
  17  13   5       1762.90       1732.72        70.79 o                         
  18  13   5        497.11        308.35        40.48 o                         
  19  13   5       2001.42       1923.05       144.29 o                         
  20  13   5        421.75        551.84       101.60 o                         
  21  13   5       1115.15       1142.89        75.24 o                         
   1  14   5       4239.75       4643.23        71.54 o                         
   2  14   5        395.01        475.84        20.36 o                         
   3  14   5       3325.44       3361.01        60.42 o                         
   4  14   5       4177.23       3770.19        62.32 o                         
   5  14   5        303.76        177.21        16.86 o                         
   6  14   5          1.07        -13.74        13.74 o                         
   7  14   5       8572.59       9028.74       138.18 o                         
   8  14   5        779.51        562.74        26.87 o                         
   9  14   5       1485.02       1488.78        50.50 o                         
  10  14   5       3491.33       3864.36        76.47 o                         
  11  14   5       2068.12       2036.72        63.06 o                         
  12  14   5        764.41        673.37        41.34 o                         
  13  14   5        600.45        422.66        23.10 o                         
  14  14   5        377.50        339.88        25.00 o                         
  15  14   5       1986.89       1865.38        67.72 o                         
  16  14   5        658.20        712.55        49.72 o                         
  17  14   5       1446.41       1537.50        87.68 o                         
  18  14   5        815.23        997.39        48.46 o                         
  19  14   5       1228.66       1056.23        66.64 o                         
  20  14   5        637.96        703.53        67.71 o                         
  21  14   5        205.23        201.18        60.38 o                         
   1  15   5      11797.41      12547.82       167.07 o                         
   2  15   5       3800.30       3624.25        63.01 o                         
   3  15   5          7.48        -14.39        14.39 o                         
   4  15   5       2842.12       2717.16        53.10 o                         
   5  15   5       2411.53       2531.75        48.66 o                         
   6  15   5        179.55        178.90        16.39 o                         
   7  15   5       1481.73       1447.79        41.72 o                         
   8  15   5        629.22        623.07        27.99 o                         
   9  15   5         13.89         29.62        22.90 o                         
  10  15   5        373.35        461.23        29.33 o                         
  11  15   5        693.61        654.38        35.45 o                         
  12  15   5        371.83        332.11        33.84 o                         
  13  15   5      12611.21      12964.33       220.87 o                         
  14  15   5          3.99        -24.12        32.86 o                         
  15  15   5        759.65        630.71        30.55 o                         
  16  15   5        534.46        495.45        32.44 o                         
  17  15   5        618.72        503.18        45.71 o                         
  18  15   5        405.48        506.38        56.84 o                         
  19  15   5        420.26        426.03        55.49 o                         
  20  15   5         22.20        -66.07        70.43 o                         
   1  16   5        512.85        751.41        39.41 o                         
   2  16   5       5044.19       5202.04       105.92 o                         
   3  16   5        114.44        124.09        27.86 o                         
   4  16   5       3933.83       4392.92        76.59 o                         
   5  16   5          6.24        -18.59        33.89 o                         
   6  16   5        823.24        846.56        30.40 o                         
   7  16   5        113.94         35.16        15.67 o                         
   8  16   5       1185.00       1257.33        42.57 o                         
   9  16   5        304.53        221.14        24.76 o                         
  10  16   5        253.96        234.34        26.91 o                         
  11  16   5       1657.58       1727.23        58.32 o                         
  12  16   5        919.21       1017.78        55.91 o                         
  13  16   5       3540.90       3613.04        84.40 o                         
  14  16   5        110.40        122.53        41.68 o                         
  15  16   5        383.29        364.76        43.72 o                         
  16  16   5          4.17        -48.00        48.00 o                         
  17  16   5         78.34        202.76        42.91 o                         
  18  16   5          7.24        -11.94        41.23 o                         
  19  16   5        358.15        113.22        50.34 o                         
   1  17   5       8232.48       7997.37       148.78 o                         
   2  17   5        638.29        621.89        36.90 o                         
   3  17   5          6.62        -31.37        31.37 o                         
   4  17   5         46.97         30.05        21.95 o                         
   5  17   5        944.69        878.43        38.02 o                         
   6  17   5         39.35         50.25        17.80 o                         
   7  17   5       1260.67       1041.26        34.51 o                         
   8  17   5        349.63        302.82        40.25 o                         
   9  17   5        510.14        515.07        32.14 o                         
  10  17   5        280.92        340.10        31.54 o                         
  11  17   5        254.51        215.04        28.98 o                         
  12  17   5        847.95        814.13        38.29 o                         
  13  17   5       8914.60       8378.54       141.31 o                         
  14  17   5       1183.54       1098.29        45.62 o                         
  15  17   5         86.17        116.55        60.21 o                         
  16  17   5       2795.62       2995.71       107.82 o                         
  17  17   5        549.40        579.21        60.75 o                         
  18  17   5        567.93        385.82        67.58 o                         
  19  17   5          9.99        -47.92        64.61 o                         
   1  18   5        429.84        474.15        36.88 o                         
   2  18   5         21.39        -29.21        29.21 o                         
   3  18   5        194.85        122.70        29.60 o                         
   4  18   5        186.90        206.19        26.82 o                         
   5  18   5       3236.08       3188.61        79.97 o                         
   6  18   5        679.71        661.37        34.48 o                         
   7  18   5      10660.99      10561.51       172.31 o                         
   8  18   5        209.79        314.37        21.50 o                         
   9  18   5        633.80        621.16        32.16 o                         
  10  18   5         30.96        -25.88        25.88 o                         
  11  18   5          7.26        -29.07        29.07 o                         
  12  18   5        277.33        207.68        46.58 o                         
  13  18   5       1110.83       1492.81        71.32 o                         
  14  18   5        779.01        719.07        49.10 o                         
  15  18   5        743.05        647.76        70.82 o                         
  16  18   5        126.06          2.25        82.57 o                         
  17  18   5         12.21        -25.24        55.95 o                         
  18  18   5        352.56        499.06       154.90 o                         
   1  19   5       6653.67       7290.05       142.96 o                         
   2  19   5       5743.99       5721.77       120.97 o                         
   3  19   5        164.19        116.17        26.26 o                         
   4  19   5       4724.57       4752.56        96.50 o                         
   5  19   5        454.60        542.56        37.62 o                         
   6  19   5        370.19        367.81        39.19 o                         
   7  19   5       7891.94       7803.95       162.14 o                         
   8  19   5       4822.63       4925.47       104.36 o                         
   9  19   5        249.15        264.01        40.05 o                         
  10  19   5       1963.89       1943.27        59.06 o                         
  11  19   5        146.97        150.70        33.41 o                         
  12  19   5       1082.29        864.44        42.55 o                         
  13  19   5       5247.15       5076.61       178.46 o                         
  14  19   5        347.56        264.25        45.35 o                         
  15  19   5       1442.87       1345.98        74.17 o                         
  16  19   5       1397.94       1175.32        74.35 o                         
  17  19   5         11.37         46.65        79.90 o                         
   1  20   5       4487.05       4217.88       107.72 o                         
   2  20   5        792.88        740.85        45.50 o                         
   3  20   5         28.14         34.38        31.28 o                         
   4  20   5        241.50        179.43        31.02 o                         
   5  20   5        840.03        799.41        54.93 o                         
   6  20   5        768.52        782.92        45.18 o                         
   7  20   5         24.59          9.73        32.59 o                         
   8  20   5        180.37        143.30        41.87 o                         
   9  20   5        656.84        574.63        46.25 o                         
  10  20   5         10.66        -48.73        48.73 o                         
  11  20   5        176.64        197.92        46.14 o                         
  12  20   5        272.00        244.77        41.29 o                         
  13  20   5         69.04         15.82        37.22 o                         
  14  20   5          4.43        -51.62        52.47 o                         
  15  20   5        509.57        589.06        54.15 o                         
  16  20   5        245.46        280.97        99.82 o                         
   1  21   5       2349.00       2379.97        85.34 o                         
   2  21   5        654.69        622.73        49.72 o                         
   3  21   5          4.81          2.99        37.64 o                         
   4  21   5       3913.42       4038.47        93.45 o                         
   5  21   5       5070.48       4994.26       114.46 o                         
   6  21   5        221.84        229.53        39.63 o                         
   7  21   5      10092.91      10530.52       181.09 o                         
   8  21   5       2089.65       2073.06        75.98 o                         
   9  21   5         93.60        145.40        38.91 o                         
  10  21   5       1337.57       1352.54        81.54 o                         
  11  21   5       3040.49       3075.48       107.65 o                         
  12  21   5       1459.09       1449.19       101.24 o                         
  13  21   5       5789.04       6466.36       189.68 o                         
  14  21   5        393.92        309.30        67.90 o                         
  15  21   5        275.36        215.73        75.16 o                         
   1  22   5          5.29        -38.56        38.56 o                         
   2  22   5        221.46        253.28        44.04 o                         
   3  22   5          0.87        -33.65        33.65 o                         
   4  22   5        955.75       1228.01        65.21 o                         
   5  22   5        684.53        530.54        52.46 o                         
   6  22   5        305.25        312.26        33.14 o                         
   7  22   5        672.47        577.57        36.90 o                         
   8  22   5        450.42        421.87        53.76 o                         
   9  22   5        155.22        154.20        44.40 o                         
  10  22   5        544.24        702.38        73.93 o                         
  11  22   5         44.50         30.79        56.75 o                         
  12  22   5         65.40         44.49        85.70 o                         
  13  22   5        582.11        502.98        83.07 o                         
   1  23   5        961.11        807.87        58.63 o                         
   2  23   5        274.76        155.66        45.52 o                         
   3  23   5        216.93        172.00        45.86 o                         
   4  23   5       1242.33       1385.95        74.68 o                         
   5  23   5       3989.22       4388.20       118.84 o                         
   6  23   5        111.25        239.04        76.96 o                         
   7  23   5       4050.03       3757.39       133.50 o                         
   8  23   5       1228.17       1155.51        64.42 o                         
   9  23   5        457.70        547.75        97.08 o                         
  10  23   5        447.23        535.68        59.27 o                         
  11  23   5        315.48        387.75        72.76 o                         
  12  23   5         32.82         68.64        71.91 o                         
   1  24   5       2964.28       2653.60        97.06 o                         
   2  24   5        374.81        335.56        52.83 o                         
   3  24   5         75.15        103.26        51.88 o                         
   4  24   5        919.56        860.34       116.77 o                         
   5  24   5        197.92        271.86        59.03 o                         
   6  24   5         91.09        131.58        78.17 o                         
   7  24   5        238.49        158.60        49.86 o                         
   8  24   5        643.67        740.29        63.77 o                         
   9  24   5         93.85         83.27        76.02 o                         
  10  24   5        388.72        453.18        68.02 o                         
   1  25   5        416.75        405.75        63.30 o                         
   2  25   5        472.05        432.62        57.78 o                         
   3  25   5          7.66         50.54        51.28 o                         
   4  25   5       1529.39       1497.62        90.32 o                         
   5  25   5       3365.62       3809.28       142.87 o                         
   6  25   5         49.56        -41.51       110.85 o                         
   7  25   5       4396.32       4832.04       184.30 o                         
   8  25   5       1222.52       1390.98       104.70 o                         
   1  26   5       2289.91       2373.23       105.54 o                         
   2  26   5        114.79         58.51        88.97 o                         
   3  26   5          0.05         -4.28        91.28 o                         
   4  26   5        217.23        220.19        71.19 o                         
   5  26   5       2182.34       2562.29       271.19 o                         
   0   0   6      17484.65      19170.33       458.37 o                         
   1   0   6      35372.43      33854.02       490.24 o                         
   2   0   6        444.49        649.60        29.45 o                         
   3   0   6       1660.02       1804.08        38.36 o                         
   4   0   6          8.64         92.53        13.32 o                         
   5   0   6      10077.69      11293.78       240.42 o                         
   6   0   6        126.21        156.94        19.30 o                         
   7   0   6       4004.51       4161.02       100.78 o                         
   8   0   6        631.82        756.57        39.55 o                         
   9   0   6       3216.57       3964.22        91.60 o                         
  10   0   6         10.61        -23.71        23.71 o                         
  11   0   6        601.34        478.04        36.75 o                         
  12   0   6       1188.21       1081.21        74.45 o                         
  13   0   6       2184.70       2305.12        84.96 o                         
  14   0   6        999.55       1022.58        63.28 o                         
  15   0   6         23.26         33.16        36.04 o                         
  16   0   6        444.20        597.28        54.17 o                         
  17   0   6        761.88        693.25        55.81 o                         
  18   0   6        839.20        727.39        73.84 o                         
  19   0   6       3259.08       3115.32       176.80 o                         
  20   0   6        422.69        631.01       101.84 o                         
  21   0   6        391.12        495.80       141.27 o                         
  22   0   6       1345.40       1355.64       253.79 o                         
  23   0   6        347.33        270.36       121.55 o                         
  24   0   6         55.27        161.85       104.98 o                         
   0   1   6      67331.57      63392.83       912.18 o                         
   1   1   6      25157.68      25724.76       273.77 o                         
   2   1   6        810.90        873.35        19.67 o                         
   3   1   6       8431.76       7292.48        85.12 o                         
   4   1   6         94.31        176.30        10.04 o                         
   5   1   6       7898.18       6765.80       100.10 o                         
   6   1   6         31.30         14.38        10.61 o                         
   7   1   6      13252.46      14762.98       221.69 o                         
   8   1   6         16.96         37.22        13.47 o                         
   9   1   6       2404.79       2739.03        50.08 o                         
  10   1   6        110.93        128.39        23.05 o                         
  11   1   6        393.13        367.00        23.54 o                         
  12   1   6         15.11        -18.67        18.67 o                         
  13   1   6       2325.77       2445.91        62.21 o                         
  14   1   6       1018.85       1081.86        44.81 o                         
  15   1   6        234.95        270.39        30.24 o                         
  16   1   6        659.56        623.18        37.21 o                         
  17   1   6       2141.29       1921.74        73.48 o                         
  18   1   6        369.76        356.54        50.33 o                         
  19   1   6        292.01        318.34        53.04 o                         
  20   1   6         79.61        113.71        63.02 o                         
  21   1   6        317.08        198.25        58.95 o                         
  22   1   6        218.26        168.56        63.49 o                         
  23   1   6        120.96        175.37        68.58 o                         
  24   1   6          1.62        -94.84       136.09 o                         
   0   2   6      26781.29      27997.51       406.53 o                         
   1   2   6         68.94        106.70         9.14 o                         
   2   2   6       2158.04       2621.11        34.09 o                         
   3   2   6         30.65         41.30         8.17 o                         
   4   2   6       5344.09       4793.80        63.58 o                         
   5   2   6       9246.35       9239.15       126.45 o                         
   6   2   6       6535.22       6346.88        95.26 o                         
   7   2   6       1933.57       1810.65        37.64 o                         
   8   2   6       3081.04       3276.66        60.83 o                         
   9   2   6       5365.71       4657.67        76.85 o                         
  10   2   6         11.72         24.44        15.80 o                         
  11   2   6      12773.31      13502.20       209.42 o                         
  12   2   6       1817.84       2050.90        53.91 o                         
  13   2   6       2489.61       2492.44        62.61 o                         
  14   2   6       5756.48       6024.80       110.48 o                         
  15   2   6      12225.54      12360.90       200.46 o                         
  16   2   6       2111.41       2730.23        74.89 o                         
  17   2   6      10522.45      10850.12       239.15 o                         
  18   2   6        186.17        236.03        42.75 o                         
  19   2   6         61.25         34.72        47.62 o                         
  20   2   6        852.31        836.29        81.64 o                         
  21   2   6       5137.52       6255.55       189.54 o                         
  22   2   6         32.36        -60.50        60.50 o                         
  23   2   6       7453.99       7961.61       231.01 o                         
  24   2   6       1281.97       1451.53        97.10 o                         
   0   3   6      58910.62      62104.52       955.81 o                         
   1   3   6      28201.58      30362.36       333.46 o                         
   2   3   6       1160.64       1309.47        22.39 o                         
   3   3   6      17500.20      20969.62       251.20 o                         
   4   3   6       3867.75       3757.80        51.87 o                         
   5   3   6       1134.73        956.59        23.64 o                         
   6   3   6        328.38        266.95        13.90 o                         
   7   3   6       1986.88       2353.02        55.55 o                         
   8   3   6       2482.10       2783.28        51.17 o                         
   9   3   6       5392.35       6323.79        95.21 o                         
  10   3   6         18.96        -15.44        15.44 o                         
  11   3   6       2879.73       3253.43        63.67 o                         
  12   3   6        738.38        813.47        37.81 o                         
  13   3   6       1169.21       1117.56        43.28 o                         
  14   3   6        966.36        931.93        47.01 o                         
  15   3   6       2459.22       2393.62        67.49 o                         
  16   3   6        204.04        262.46        40.28 o                         
  17   3   6       1449.08       1508.47        92.52 o                         
  18   3   6         19.18        -13.63        39.75 o                         
  19   3   6          4.47        -46.55        46.55 o                         
  20   3   6        588.21        367.43        64.33 o                         
  21   3   6       1405.30       1565.75       129.60 o                         
  22   3   6         18.11         53.30        61.78 o                         
  23   3   6         24.27         21.01        66.41 o                         
  24   3   6         67.28        140.18        74.97 o                         
   0   4   6      15027.64      18661.86       317.69 o                         
   1   4   6         56.12         30.61         8.51 o                         
   2   4   6      12341.82      12546.24       147.07 o                         
   3   4   6      19950.61      18844.86       217.74 o                         
   4   4   6        423.02        273.48        19.34 o                         
   5   4   6      18151.40      18448.25       243.67 o                         
   6   4   6       1486.99       1924.93        38.14 o                         
   7   4   6       1011.90       1078.94        32.89 o                         
   8   4   6       1850.98       1882.03        50.84 o                         
   9   4   6       8765.56       8690.67       130.50 o                         
  10   4   6         33.02         20.28        16.96 o                         
  11   4   6       3931.01       3864.93        76.22 o                         
  12   4   6        795.82        700.21        32.72 o                         
  13   4   6        513.20        413.13        29.88 o                         
  14   4   6        574.77        546.07        34.47 o                         
  15   4   6       2102.09       2278.68        71.63 o                         
  16   4   6       1035.06        899.00        45.24 o                         
  17   4   6       3547.40       3529.93        88.45 o                         
  18   4   6        123.57        140.72        42.47 o                         
  19   4   6        930.30        895.21        87.20 o                         
  20   4   6        194.48        161.54        54.59 o                         
  21   4   6       1635.48       1523.91        84.97 o                         
  22   4   6        103.70         87.88        57.21 o                         
  23   4   6       2757.98       3133.33       135.40 o                         
  24   4   6        416.89        385.49        79.60 o                         
   0   5   6       9013.72       7513.42       134.59 o                         
   1   5   6       3671.13       3150.21        44.84 o                         
   2   5   6          2.93         -9.57         9.57 o                         
   3   5   6      11482.42      11747.53       144.59 o                         
   4   5   6       5109.46       5497.65        84.98 o                         
   5   5   6         47.05         55.66         9.61 o                         
   6   5   6       1916.65       1524.01        32.92 o                         
   7   5   6       2462.36       2809.54        53.57 o                         
   8   5   6       1335.80       1324.12        32.79 o                         
   9   5   6        951.08        847.01        29.29 o                         
  10   5   6        788.04        697.30        27.71 o                         
  11   5   6         56.45         22.56        19.26 o                         
  12   5   6          0.76        -18.19        20.27 o                         
  13   5   6        116.76         91.89        25.10 o                         
  14   5   6         18.71        -12.28        26.79 o                         
  15   5   6       1052.13        851.48        41.23 o                         
  16   5   6         50.57         67.34        30.85 o                         
  17   5   6        823.55        683.49        46.30 o                         
  18   5   6       4997.19       5293.23       139.52 o                         
  19   5   6        348.05        362.81        53.92 o                         
  20   5   6        116.08        182.62        48.27 o                         
  21   5   6        338.07        433.88        57.12 o                         
  22   5   6        139.72        121.09        56.46 o                         
  23   5   6          7.69        -64.51        64.51 o                         
  24   5   6        315.91        245.44        78.53 o                         
   0   6   6       2965.51       2531.98        53.92 o                         
   1   6   6        272.76        547.47        17.22 o                         
   2   6   6       2177.04       1975.28        36.04 o                         
   3   6   6       3687.68       3335.89        49.75 o                         
   4   6   6         93.88        138.07        12.61 o                         
   5   6   6      10345.95      10448.14       214.47 o                         
   6   6   6       8642.39       8464.23       145.13 o                         
   7   6   6        105.73         14.77        14.41 o                         
   8   6   6         79.09        107.79        10.57 o                         
   9   6   6       2044.42       1883.75        40.34 o                         
  10   6   6       1092.55        991.03        34.88 o                         
  11   6   6       1833.31       1911.91        51.98 o                         
  12   6   6       3602.74       3881.94        79.89 o                         
  13   6   6         94.93         72.72        24.23 o                         
  14   6   6        176.16        161.67        30.19 o                         
  15   6   6         59.89         66.64        25.68 o                         
  16   6   6        170.80        117.33        29.36 o                         
  17   6   6       2942.55       3064.14        90.57 o                         
  18   6   6       1092.67       1140.62        86.64 o                         
  19   6   6          5.36        -44.05        44.05 o                         
  20   6   6        626.70        754.61        58.72 o                         
  21   6   6       3604.68       4007.21       131.40 o                         
  22   6   6          0.02         40.12        55.18 o                         
  23   6   6       4037.94       4412.05       173.12 o                         
   0   7   6       1440.29       1532.01        44.78 o                         
   1   7   6       2054.60       2782.34        46.27 o                         
   2   7   6       1303.91       1081.46        25.94 o                         
   3   7   6        681.27        816.10        22.19 o                         
   4   7   6        798.72        734.62        22.43 o                         
   5   7   6       1235.44       1302.71        34.59 o                         
   6   7   6        984.27        987.12        38.06 o                         
   7   7   6        811.40        893.54        31.73 o                         
   8   7   6        384.47        522.62        23.93 o                         
   9   7   6       9707.22      10809.48       137.76 o                         
  10   7   6        672.72        670.82        24.57 o                         
  11   7   6       2954.89       3234.60        57.56 o                         
  12   7   6       3435.19       3614.72        69.74 o                         
  13   7   6        305.75        235.35        22.86 o                         
  14   7   6         39.91        -12.87        26.92 o                         
  15   7   6        573.81        629.68        38.03 o                         
  16   7   6          0.65         13.97        27.09 o                         
  17   7   6       2824.65       3056.44        85.88 o                         
  18   7   6       2634.12       2835.33        87.01 o                         
  19   7   6        157.78        128.87        47.61 o                         
  20   7   6          1.27        -19.29        59.91 o                         
  21   7   6         17.85          0.40        50.87 o                         
  22   7   6         23.96        -59.87        61.81 o                         
  23   7   6         20.73         40.77        69.76 o                         
   0   8   6       1361.32       1150.56        39.68 o                         
   1   8   6        564.92        528.09        22.17 o                         
   2   8   6          7.55          0.66        14.05 o                         
   3   8   6       5984.52       5591.45        80.92 o                         
   4   8   6        644.46        588.02        22.78 o                         
   5   8   6      18956.67      21964.26       349.17 o                         
   6   8   6       3012.50       3306.19        60.04 o                         
   7   8   6        131.82        180.35        18.06 o                         
   8   8   6        282.30        198.48        18.05 o                         
   9   8   6       2041.70       2014.42        45.27 o                         
  10   8   6        957.85        931.96        25.91 o                         
  11   8   6       9053.79       9187.46       127.80 o                         
  12   8   6       3199.88       3237.44        59.79 o                         
  13   8   6        248.36        217.68        23.18 o                         
  14   8   6       4663.79       4723.45        88.97 o                         
  15   8   6        829.12        657.58        33.60 o                         
  16   8   6        305.68        255.34        30.14 o                         
  17   8   6       2424.46       2476.70        87.14 o                         
  18   8   6        590.35        587.27        49.52 o                         
  19   8   6        370.58        360.57        51.56 o                         
  20   8   6        229.13        127.75        48.47 o                         
  21   8   6       2831.16       3017.50       226.19 o                         
  22   8   6         14.12         34.33        63.62 o                         
  23   8   6       3211.21       3200.18       156.13 o                         
   0   9   6       1116.40       1402.03        54.82 o                         
   1   9   6       5346.87       5145.76        82.34 o                         
   2   9   6        868.21        917.94        28.58 o                         
   3   9   6       1863.02       2037.56        36.48 o                         
   4   9   6       2018.13       2508.58        49.57 o                         
   5   9   6       1102.66       1069.62        36.26 o                         
   6   9   6       1639.83       1824.79        46.62 o                         
   7   9   6          0.34        -14.82        14.82 o                         
   8   9   6        960.86        889.50        31.42 o                         
   9   9   6       4171.22       5029.48        81.35 o                         
  10   9   6        430.53        418.58        29.00 o                         
  11   9   6       1697.86       1667.71        40.32 o                         
  12   9   6        236.65        238.60        20.44 o                         
  13   9   6          6.88        -19.60        19.60 o                         
  14   9   6        131.40         84.44        26.67 o                         
  15   9   6       1111.03        915.60        44.11 o                         
  16   9   6         57.11         18.78        28.02 o                         
  17   9   6        151.03        120.99        34.69 o                         
  18   9   6         15.55         42.23        42.08 o                         
  19   9   6         27.79         66.99        44.10 o                         
  20   9   6        220.37        133.01        48.03 o                         
  21   9   6         16.88        -20.47        57.92 o                         
  22   9   6          0.02        -60.52        60.52 o                         
  23   9   6        132.58        248.38        87.12 o                         
   0  10   6        571.88        495.36        33.08 o                         
   1  10   6       5865.56       5939.00        93.87 o                         
   2  10   6        156.19        135.09        16.75 o                         
   3  10   6      16706.29      16727.58       225.10 o                         
   4  10   6        294.52        291.16        18.38 o                         
   5  10   6      11763.60      11953.61       185.46 o                         
   6  10   6        994.18       1182.39        39.02 o                         
   7  10   6       7099.86       6932.15       117.59 o                         
   8  10   6        363.85        318.30        20.29 o                         
   9  10   6      16702.01      16688.08       228.10 o                         
  10  10   6        566.69        534.96        26.52 o                         
  11  10   6      11138.25      11825.42       169.20 o                         
  12  10   6        431.67        390.10        22.88 o                         
  13  10   6        879.76        850.41        36.70 o                         
  14  10   6       3681.12       3746.54        74.09 o                         
  15  10   6       1837.47       1862.85        60.97 o                         
  16  10   6        147.54        183.67        29.54 o                         
  17  10   6      11007.92      11279.19       263.88 o                         
  18  10   6       1206.98       1066.94        53.43 o                         
  19  10   6         21.45        -54.97        54.97 o                         
  20  10   6          7.78         69.28        47.48 o                         
  21  10   6       2285.18       2144.99       110.63 o                         
  22  10   6          9.74        -20.86        61.98 o                         
   0  11   6        520.23        521.60        34.68 o                         
   1  11   6       2177.26       1833.26        46.03 o                         
   2  11   6          4.14        -11.51        11.51 o                         
   3  11   6         20.64         65.76        13.47 o                         
   4  11   6         10.07          0.78        18.74 o                         
   5  11   6        846.91       1039.51        35.62 o                         
   6  11   6       1380.52       1271.04        42.91 o                         
   7  11   6       1561.45       1426.59        44.05 o                         
   8  11   6       1048.75       1079.35        39.60 o                         
   9  11   6        655.18        739.56        36.94 o                         
  10  11   6        157.97        141.90        20.00 o                         
  11  11   6        179.67        141.94        21.93 o                         
  12  11   6         24.77         17.78        21.67 o                         
  13  11   6       1424.85       1361.18        40.74 o                         
  14  11   6       3134.23       3072.52        66.97 o                         
  15  11   6        912.44        745.92        35.83 o                         
  16  11   6        186.93        272.01        31.43 o                         
  17  11   6        644.35        732.39        41.43 o                         
  18  11   6        119.13        201.83        46.52 o                         
  19  11   6        344.99        397.48        52.68 o                         
  20  11   6          1.19        -51.87        51.87 o                         
  21  11   6          9.61        -27.39        56.86 o                         
  22  11   6         19.39         11.58        65.37 o                         
   0  12   6        159.94        295.72        30.53 o                         
   1  12   6       6872.23       7001.32       111.87 o                         
   2  12   6        396.87        309.36        20.41 o                         
   3  12   6      32103.67      31460.02       414.38 o                         
   4  12   6        458.08        392.32        24.53 o                         
   5  12   6      16511.79      17076.23       244.63 o                         
   6  12   6        182.72        165.66        22.28 o                         
   7  12   6         69.23         41.27        19.61 o                         
   8  12   6         41.87         35.75        24.60 o                         
   9  12   6       6640.98       6985.29       123.39 o                         
  10  12   6        287.71        247.32        25.98 o                         
  11  12   6       9427.23       9968.06       154.72 o                         
  12  12   6       2140.08       2247.94        56.80 o                         
  13  12   6          0.22         26.49        24.41 o                         
  14  12   6        809.66        819.00        37.15 o                         
  15  12   6       2947.45       2992.11        69.41 o                         
  16  12   6        112.67         79.83        30.52 o                         
  17  12   6       6972.42       7321.56       133.08 o                         
  18  12   6       1204.47       1151.38        55.36 o                         
  19  12   6         83.32        120.56        44.87 o                         
  20  12   6        338.98        306.41        59.42 o                         
  21  12   6       2936.46       3148.55       128.95 o                         
   0  13   6      20759.68      22977.69       488.61 o                         
   1  13   6       5481.59       6194.77       101.24 o                         
   2  13   6       2856.43       3089.66        60.88 o                         
   3  13   6        750.63        592.88        22.65 o                         
   4  13   6        362.04        364.35        23.54 o                         
   5  13   6       4562.87       4736.55        87.79 o                         
   6  13   6        196.88        129.17        20.98 o                         
   7  13   6       1683.09       1841.89        51.69 o                         
   8  13   6        163.84        178.48        22.01 o                         
   9  13   6        314.15        273.15        29.66 o                         
  10  13   6        198.46        221.00        25.97 o                         
  11  13   6        481.35        426.51        47.60 o                         
  12  13   6       1344.46       1549.87        58.33 o                         
  13  13   6        830.54        836.51        43.23 o                         
  14  13   6       3246.02       3014.66        78.79 o                         
  15  13   6       7295.19       6681.02       169.16 o                         
  16  13   6        106.80         80.98        34.76 o                         
  17  13   6       1461.05       1281.68        86.49 o                         
  18  13   6         33.14         15.31        37.05 o                         
  19  13   6        237.22        164.71        59.80 o                         
  20  13   6          1.43        -26.86        53.36 o                         
  21  13   6        123.33         76.97        60.22 o                         
   0  14   6        584.02        541.66        33.52 o                         
   1  14   6       1933.84       2183.51        49.90 o                         
   2  14   6        245.39        160.77        18.33 o                         
   3  14   6       2834.97       2741.23        50.85 o                         
   4  14   6       1994.37       2059.54        43.26 o                         
   5  14   6       3159.69       3153.28        56.76 o                         
   6  14   6        177.42        203.29        21.76 o                         
   7  14   6        623.37        684.82        34.51 o                         
   8  14   6        254.67        200.20        23.69 o                         
   9  14   6         41.09         38.44        23.53 o                         
  10  14   6        393.52        411.02        29.37 o                         
  11  14   6       2257.45       2458.72        65.16 o                         
  12  14   6       2211.62       2054.89        67.15 o                         
  13  14   6        391.39        339.31        34.63 o                         
  14  14   6          0.53        -10.89        30.55 o                         
  15  14   6       2963.38       3085.64       121.61 o                         
  16  14   6        245.74        316.05        38.45 o                         
  17  14   6       1789.94       1606.57        78.85 o                         
  18  14   6        278.78        329.02        37.93 o                         
  19  14   6        193.81        196.00        51.26 o                         
  20  14   6         26.74        -48.66        55.49 o                         
   0  15   6       7447.54       7284.17       141.31 o                         
   1  15   6       3008.63       2975.02        54.62 o                         
   2  15   6         46.91         -4.94        18.51 o                         
   3  15   6       2449.46       2149.61        47.71 o                         
   4  15   6         48.51         14.18        18.62 o                         
   5  15   6        944.56        865.65        28.48 o                         
   6  15   6          2.16        -21.65        21.65 o                         
   7  15   6        613.93        563.08        30.81 o                         
   8  15   6        381.75        328.86        25.48 o                         
   9  15   6      14020.32      13712.16       204.46 o                         
  10  15   6        296.84        234.18        29.03 o                         
  11  15   6          4.72        -16.69        27.08 o                         
  12  15   6       1201.17        981.79        42.12 o                         
  13  15   6        128.04         85.34        34.73 o                         
  14  15   6       1327.03       1481.15        64.52 o                         
  15  15   6         92.81         55.55        40.94 o                         
  16  15   6         86.30         79.04        34.94 o                         
  17  15   6          0.86         42.29        52.62 o                         
  18  15   6        548.83        658.19        66.76 o                         
  19  15   6         61.86        -68.88        76.72 o                         
  20  15   6        127.95         86.78        63.16 o                         
   0  16   6       9055.23       9683.30       181.08 o                         
   1  16   6      14580.51      15235.90       192.22 o                         
   2  16   6        935.71        824.77        30.55 o                         
   3  16   6      11467.62      12135.54       169.70 o                         
   4  16   6         83.66         45.26        16.48 o                         
   5  16   6       6282.59       6368.18        97.95 o                         
   6  16   6        309.41        291.05        20.40 o                         
   7  16   6       1451.20       1314.92        43.94 o                         
   8  16   6         29.71         23.66        26.71 o                         
   9  16   6       5004.44       5860.72       102.98 o                         
  10  16   6        612.28        542.34        42.79 o                         
  11  16   6       8618.46       8800.44       143.97 o                         
  12  16   6       1173.20       1007.79        46.21 o                         
  13  16   6         91.93         45.49        33.01 o                         
  14  16   6         80.11         52.31        36.92 o                         
  15  16   6       8587.74       9389.35       228.61 o                         
  16  16   6          4.84         -1.87        45.97 o                         
  17  16   6       7739.37       7997.04       281.21 o                         
  18  16   6        227.18        192.94        46.74 o                         
  19  16   6         48.21        -34.51        59.75 o                         
   0  17   6       5257.87       5261.51       234.48 o                         
   1  17   6        368.74        395.49        33.79 o                         
   2  17   6         90.54        112.34        22.94 o                         
   3  17   6       2976.07       3305.28        61.39 o                         
   4  17   6        311.73        267.94        21.63 o                         
   5  17   6         15.53         47.44        16.89 o                         
   6  17   6       5684.52       5726.32        89.66 o                         
   7  17   6         86.00         84.29        21.69 o                         
   8  17   6       1547.63       1420.38        50.73 o                         
   9  17   6        956.30        922.07        40.15 o                         
  10  17   6        250.32        163.62        28.90 o                         
  11  17   6       1026.14       1009.13        57.71 o                         
  12  17   6        718.05        650.43        38.57 o                         
  13  17   6          6.96        -34.37        34.37 o                         
  14  17   6        108.49         80.16        37.03 o                         
  15  17   6        122.12        109.44        45.48 o                         
  16  17   6          6.31         -8.13        49.76 o                         
  17  17   6        125.78         -3.36        56.14 o                         
  18  17   6         58.22         16.68        67.42 o                         
   0  18   6       2481.43       2562.05       139.18 o                         
   1  18   6       4234.97       4386.54        99.41 o                         
   2  18   6        205.04        187.53        33.86 o                         
   3  18   6        298.76        225.86        29.18 o                         
   4  18   6         38.63         -2.63        25.63 o                         
   5  18   6       1280.44       1291.96        62.65 o                         
   6  18   6          0.71        -21.58        27.97 o                         
   7  18   6       1064.08       1076.75        42.36 o                         
   8  18   6        118.30         72.12        25.74 o                         
   9  18   6         23.54         43.19        27.51 o                         
  10  18   6         43.83          7.97        28.30 o                         
  11  18   6       3795.75       3921.01        89.12 o                         
  12  18   6        310.14        302.42        51.95 o                         
  13  18   6         48.39         64.18        38.03 o                         
  14  18   6        124.00        186.24        39.13 o                         
  15  18   6       3368.12       3157.97       104.08 o                         
  16  18   6         48.22        144.03        79.28 o                         
  17  18   6       3732.29       4291.12       223.29 o                         
   0  19   6        318.27        339.03        70.70 o                         
   1  19   6       1428.41       1501.86        64.35 o                         
   2  19   6        639.20        533.50        42.16 o                         
   3  19   6       2456.42       2160.20        74.14 o                         
   4  19   6         83.94         48.83        28.06 o                         
   5  19   6        207.77        332.14        35.50 o                         
   6  19   6       1494.63       1284.11        82.97 o                         
   7  19   6         20.50         42.78        21.49 o                         
   8  19   6       3637.38       3722.25        82.34 o                         
   9  19   6       1782.36       1723.08        57.04 o                         
  10  19   6        221.39        193.37        30.88 o                         
  11  19   6        575.90        567.46        40.95 o                         
  12  19   6          3.66         34.39        48.18 o                         
  13  19   6        618.55        727.45        67.18 o                         
  14  19   6         13.88        -30.46        50.52 o                         
  15  19   6         70.75         49.59        52.10 o                         
  16  19   6         41.05        -54.39        56.65 o                         
   0  20   6         89.67        113.77        51.65 o                         
   1  20   6       4848.82       5059.87       114.69 o                         
   2  20   6         63.73         44.64        36.37 o                         
   3  20   6       6251.17       6823.34       128.51 o                         
   4  20   6          3.56        -36.99        39.12 o                         
   5  20   6       5652.13       5854.28       123.81 o                         
   6  20   6         26.57         23.27        34.32 o                         
   7  20   6        857.14        795.90        39.74 o                         
   8  20   6          7.25        -35.63        35.63 o                         
   9  20   6       1828.20       1980.75        88.75 o                         
  10  20   6          2.78         -8.84        26.64 o                         
  11  20   6       1378.67       1293.47        54.61 o                         
  12  20   6         69.21        -45.06        45.06 o                         
  13  20   6        126.55         58.82        47.34 o                         
  14  20   6        119.60        204.19        50.42 o                         
  15  20   6       2620.64       2726.26       126.76 o                         
   0  21   6        314.58        397.57        88.29 o                         
   1  21   6        433.62        434.86        44.94 o                         
   2  21   6          4.98        -37.07        37.19 o                         
   3  21   6       3444.59       3319.97        93.18 o                         
   4  21   6        340.93        324.49        39.59 o                         
   5  21   6        487.36        501.94        41.78 o                         
   6  21   6         51.40         16.41        46.04 o                         
   7  21   6         96.30         55.35        26.07 o                         
   8  21   6        247.89        214.14        41.61 o                         
   9  21   6         67.50         87.63        45.76 o                         
  10  21   6          0.56          1.78        46.46 o                         
  11  21   6         14.13         82.68        49.39 o                         
  12  21   6          9.66         16.54        50.86 o                         
  13  21   6        135.35         91.79        46.34 o                         
  14  21   6         39.17          6.04        50.50 o                         
   0  22   6        383.46        407.21        68.53 o                         
   1  22   6        725.34        683.92        53.01 o                         
   2  22   6          6.34        -41.76        41.76 o                         
   3  22   6       3457.60       3496.23       106.40 o                         
   4  22   6         76.32        112.55        36.37 o                         
   5  22   6       3211.07       3323.15       185.33 o                         
   6  22   6        205.24        219.04        39.97 o                         
   7  22   6         22.06         14.29        77.42 o                         
   8  22   6         29.60         91.56        40.51 o                         
   9  22   6       2826.19       2977.74       107.88 o                         
  10  22   6         17.48        -47.11        47.11 o                         
  11  22   6       2230.01       2155.78       140.60 o                         
  12  22   6          1.25         37.64        71.59 o                         
  13  22   6        100.77         83.87        70.21 o                         
   0  23   6        415.48        344.39        70.21 o                         
   1  23   6         11.29         16.06        45.07 o                         
   2  23   6         76.92         48.51        47.97 o                         
   3  23   6         91.07        124.96        48.80 o                         
   4  23   6         33.95         99.29        42.39 o                         
   5  23   6        153.06        188.05        77.12 o                         
   6  23   6          9.03        -84.38        84.38 o                         
   7  23   6         61.20         50.04        41.25 o                         
   8  23   6         14.62         93.98        53.19 o                         
   9  23   6        126.46        182.02        51.24 o                         
  10  23   6        508.71        461.85        58.93 o                         
  11  23   6          7.37        -50.33        58.56 o                         
   0  24   6       1661.67       1688.43       171.12 o                         
   1  24   6         98.11        180.81        54.48 o                         
   2  24   6          0.72         29.88        52.43 o                         
   3  24   6       2491.10       2710.72       130.87 o                         
   4  24   6         41.75         -7.06        72.56 o                         
   5  24   6       1063.74       1253.40        83.14 o                         
   6  24   6       1792.21       1992.50        89.42 o                         
   7  24   6        886.52        855.11       102.91 o                         
   8  24   6        807.67        711.49        59.70 o                         
   9  24   6       2499.17       2401.51       110.82 o                         
  10  24   6        134.81        103.89        74.47 o                         
   0  25   6       2458.89       2112.96       230.59 o                         
   1  25   6        111.94        146.41        62.61 o                         
   2  25   6         68.03         48.61        55.42 o                         
   3  25   6         64.20        110.55        56.13 o                         
   4  25   6         14.42         37.26        60.62 o                         
   5  25   6        101.52        112.28        67.57 o                         
   6  25   6       1350.16       1421.88       144.86 o                         
   7  25   6         52.07        173.99        86.06 o                         
   0  26   6        672.89        603.48        89.68 o                         
   1  26   6        100.14        199.02        58.48 o                         
   2  26   6        466.41        665.70        72.47 o                         
   3  26   6        966.67       1165.64        94.69 o                         
   1   1   7        820.71        635.65        16.08 o                         
   2   1   7      30783.53      31490.77       346.46 o                         
   3   1   7        580.28        450.21        17.27 o                         
   4   1   7      15521.93      14996.39       169.26 o                         
   5   1   7       1249.31       1180.69        27.10 o                         
   6   1   7        217.29        174.35        15.37 o                         
   7   1   7        160.77        142.56        17.69 o                         
   8   1   7       5496.80       5659.14        94.54 o                         
   9   1   7        182.60        170.44        19.87 o                         
  10   1   7       5013.47       4223.66        70.72 o                         
  11   1   7        313.09        293.19        20.77 o                         
  12   1   7      15909.58      16402.32       226.36 o                         
  13   1   7       2081.70       2055.19        55.51 o                         
  14   1   7        743.78        729.19        35.53 o                         
  15   1   7         10.78         10.85        26.70 o                         
  16   1   7      15119.13      15265.10       243.86 o                         
  17   1   7        295.50        209.38        36.51 o                         
  18   1   7        754.10        683.11        59.44 o                         
  19   1   7        907.73       1043.15        85.29 o                         
  20   1   7        334.67        282.69        58.54 o                         
  21   1   7        373.24        335.13        64.79 o                         
  22   1   7       1076.01       1032.83       142.88 o                         
  23   1   7        239.33        181.49        78.48 o                         
  24   1   7        529.50        412.87        82.60 o                         
   1   2   7        191.20        114.32         8.93 o                         
   2   2   7      31478.22      31457.01       334.27 o                         
   3   2   7        401.73        370.07        15.88 o                         
   4   2   7       2729.67       3215.09        46.87 o                         
   5   2   7        292.19        318.98        14.78 o                         
   6   2   7        168.68        194.22        16.18 o                         
   7   2   7        595.37        478.32        21.41 o                         
   8   2   7        173.80        173.37        16.19 o                         
   9   2   7         10.34        -16.76        16.76 o                         
  10   2   7        963.57       1241.92        37.37 o                         
  11   2   7        175.25        169.66        19.50 o                         
  12   2   7        473.39        439.42        24.63 o                         
  13   2   7       2442.65       2504.48        60.55 o                         
  14   2   7        991.31        921.94        51.00 o                         
  15   2   7        235.04        312.84        31.26 o                         
  16   2   7      19580.42      20591.92       322.66 o                         
  17   2   7         56.96        122.91        34.76 o                         
  18   2   7        672.36        845.03        62.92 o                         
  19   2   7       1310.60       1169.64        97.52 o                         
  20   2   7         16.93        -33.29        64.73 o                         
  21   2   7        484.40        505.27        66.22 o                         
  22   2   7          0.49        -49.98        72.55 o                         
  23   2   7        100.41         62.46        70.92 o                         
  24   2   7        117.78        171.34        77.80 o                         
   1   3   7       4676.40       4837.72        57.69 o                         
   2   3   7      39042.48      39888.29       437.23 o                         
   3   3   7       1901.87       1399.19        25.98 o                         
   4   3   7      12026.39      13438.69       164.92 o                         
   5   3   7      13903.81      14311.77       183.55 o                         
   6   3   7         38.59          6.41        12.00 o                         
   7   3   7       2453.84       2198.96        42.42 o                         
   8   3   7      29127.22      31703.30       438.14 o                         
   9   3   7       1443.56       1483.06        39.49 o                         
  10   3   7       9850.64      10545.15       157.05 o                         
  11   3   7       1950.50       2004.37        46.85 o                         
  12   3   7       7159.87       6991.01       108.28 o                         
  13   3   7       6810.74       7185.59       119.20 o                         
  14   3   7       3293.17       3514.11        75.74 o                         
  15   3   7         24.43          0.90        26.22 o                         
  16   3   7      46170.63      48688.66       771.18 o                         
  17   3   7         63.90        162.12        36.32 o                         
  18   3   7       6792.20       7333.08       197.36 o                         
  19   3   7       1110.67       1062.71        85.54 o                         
  20   3   7          2.29        -52.73        58.67 o                         
  21   3   7        426.79        473.13        66.67 o                         
  22   3   7       2726.49       3033.34       147.47 o                         
  23   3   7        170.03        130.58        69.77 o                         
  24   3   7       3385.67       3957.05       176.86 o                         
   1   4   7       1387.64       1494.96        26.53 o                         
   2   4   7        501.06        792.75        19.54 o                         
   3   4   7        686.53        719.51        18.80 o                         
   4   4   7       3833.09       3886.87        54.63 o                         
   5   4   7        117.20        119.35        12.03 o                         
   6   4   7         35.47         46.33        11.74 o                         
   7   4   7       1354.12       1523.00        35.46 o                         
   8   4   7       3765.09       4207.49        68.31 o                         
   9   4   7         81.57         12.84        16.05 o                         
  10   4   7       5547.40       6337.58        97.45 o                         
  11   4   7       1928.09       2039.02        47.32 o                         
  12   4   7         24.14         12.85        22.63 o                         
  13   4   7        542.67        552.53        30.52 o                         
  14   4   7       1245.06       1211.23        45.46 o                         
  15   4   7        273.07        282.95        47.64 o                         
  16   4   7        208.55        256.35        31.81 o                         
  17   4   7        229.77        305.11        41.02 o                         
  18   4   7        686.86        662.85        59.88 o                         
  19   4   7         21.00        -49.38        49.38 o                         
  20   4   7        304.72        386.18        72.46 o                         
  21   4   7         12.95        -55.58        55.58 o                         
  22   4   7        451.34        507.60        72.26 o                         
  23   4   7          5.38         40.51        68.87 o                         
   1   5   7       2818.50       2396.42        38.10 o                         
   2   5   7        224.90        415.66        24.22 o                         
   3   5   7        213.66        122.79        11.19 o                         
   4   5   7      12830.49      12585.91       155.20 o                         
   5   5   7       1302.84       1097.59        44.96 o                         
   6   5   7         22.24        -13.20        13.20 o                         
   7   5   7       2095.05       1841.64        47.32 o                         
   8   5   7        839.22        716.12        29.33 o                         
   9   5   7        200.35        176.81        18.12 o                         
  10   5   7       1515.11        997.86        41.73 o                         
  11   5   7        677.85        626.23        29.69 o                         
  12   5   7       6730.27       6762.39       111.71 o                         
  13   5   7       2849.45       2585.64        67.12 o                         
  14   5   7         74.46         74.43        27.01 o                         
  15   5   7        287.72        281.94        31.06 o                         
  16   5   7       7275.28       6823.88       135.67 o                         
  17   5   7        240.90        268.23        39.30 o                         
  18   5   7       6347.50       6609.49       213.34 o                         
  19   5   7       1377.64       1527.43        88.17 o                         
  20   5   7         15.72        -14.28        49.19 o                         
  21   5   7        491.08        423.63        58.73 o                         
  22   5   7        458.46        336.60        61.57 o                         
  23   5   7        188.72        110.62        72.24 o                         
   1   6   7         31.43         57.05         9.70 o                         
   2   6   7       2308.09       2172.76        37.90 o                         
   3   6   7         37.30         17.45         9.27 o                         
   4   6   7      10591.53      10707.07       141.86 o                         
   5   6   7        105.48        108.95        16.81 o                         
   6   6   7       1632.41       1629.35        40.60 o                         
   7   6   7          0.97        -16.45        16.45 o                         
   8   6   7         48.47        138.17        13.79 o                         
   9   6   7         37.29         -6.31        14.83 o                         
  10   6   7        122.21        101.40        16.58 o                         
  11   6   7        177.03         94.27        17.93 o                         
  12   6   7        206.16        267.94        25.07 o                         
  13   6   7       1934.09       1866.28        60.17 o                         
  14   6   7        510.07        457.42        33.68 o                         
  15   6   7        368.67        258.62        32.63 o                         
  16   6   7         28.11          0.36        30.06 o                         
  17   6   7        232.86        214.89        39.27 o                         
  18   6   7        684.76        629.49        47.96 o                         
  19   6   7        808.07        677.18        52.99 o                         
  20   6   7         32.81         33.11        46.38 o                         
  21   6   7         39.09        -25.62        49.71 o                         
  22   6   7         39.12        -59.65        59.65 o                         
  23   6   7         16.22         18.52        85.37 o                         
   1   7   7       2343.91       2651.41        44.39 o                         
   2   7   7       2167.32       2102.27        38.69 o                         
   3   7   7        820.02        728.85        23.31 o                         
   4   7   7      49660.10      53769.74       735.29 o                         
   5   7   7       9210.47       9959.66       156.83 o                         
   6   7   7       1476.88       1398.52        38.27 o                         
   7   7   7        622.75        490.28        26.63 o                         
   8   7   7       9396.80       9133.20       138.80 o                         
   9   7   7        103.01        134.24        21.07 o                         
  10   7   7      11510.57      12047.49       153.42 o                         
  11   7   7        457.01        453.82        20.01 o                         
  12   7   7       7936.32       7507.74       108.55 o                         
  13   7   7       3608.40       3712.51        74.63 o                         
  14   7   7        510.27        410.62        28.32 o                         
  15   7   7        110.61         89.36        26.14 o                         
  16   7   7       2990.37       3173.10        75.19 o                         
  17   7   7         63.78        102.21        41.21 o                         
  18   7   7       1727.11       1398.16        82.93 o                         
  19   7   7        353.66        297.37        55.83 o                         
  20   7   7       1251.61       1300.42        97.82 o                         
  21   7   7        664.82        763.54        60.89 o                         
  22   7   7       1516.64       1245.75        84.13 o                         
  23   7   7        573.64        760.59        78.93 o                         
   1   8   7       7300.53       7511.43       107.95 o                         
   2   8   7      14106.86      16551.26       222.86 o                         
   3   8   7          0.30        -10.17        10.17 o                         
   4   8   7          8.14         11.24        15.06 o                         
   5   8   7       2629.52       2703.72        55.54 o                         
   6   8   7       1257.14       1398.82        38.46 o                         
   7   8   7       4186.64       4738.13        86.09 o                         
   8   8   7       7483.58       8059.76       124.95 o                         
   9   8   7         54.28         39.90        20.47 o                         
  10   8   7        437.93        640.19        27.94 o                         
  11   8   7         99.87         41.82        13.53 o                         
  12   8   7         40.95         -1.49        16.38 o                         
  13   8   7       2392.56       2347.89        51.48 o                         
  14   8   7          1.36         -9.41        21.62 o                         
  15   8   7        144.33         79.84        25.96 o                         
  16   8   7       4273.73       3871.16        85.23 o                         
  17   8   7         12.65        -16.77        48.32 o                         
  18   8   7        194.51        169.95        41.73 o                         
  19   8   7        610.94        589.91        76.24 o                         
  20   8   7         63.78        -20.91        45.11 o                         
  21   8   7        594.07        549.32        80.10 o                         
  22   8   7        423.38        519.38        72.35 o                         
  23   8   7         12.24         62.51        73.75 o                         
   1   9   7         53.97         26.89        12.27 o                         
   2   9   7        670.04        393.87        18.65 o                         
   3   9   7        377.75        350.49        17.90 o                         
   4   9   7      14180.17      15416.83       222.52 o                         
   5   9   7        755.45        739.48        44.68 o                         
   6   9   7       4201.62       4344.24        99.98 o                         
   7   9   7        141.87        130.61        19.00 o                         
   8   9   7      19377.44      21045.46       298.42 o                         
   9   9   7         23.12        -18.33        18.84 o                         
  10   9   7       9100.76       9339.64       137.19 o                         
  11   9   7        887.46        817.31        33.01 o                         
  12   9   7        774.27        677.69        30.42 o                         
  13   9   7       2043.28       1976.17        44.30 o                         
  14   9   7        152.05        122.32        21.55 o                         
  15   9   7         17.18        -23.94        23.94 o                         
  16   9   7       2621.00       2700.59        71.22 o                         
  17   9   7        256.69        207.25        35.17 o                         
  18   9   7       1975.32       2198.92        85.54 o                         
  19   9   7        244.57        214.58        45.55 o                         
  20   9   7        924.83        827.96        63.67 o                         
  21   9   7        405.10        289.38        77.64 o                         
  22   9   7        409.59        338.31        70.64 o                         
   1  10   7       3544.52       3721.45        66.43 o                         
   2  10   7        476.32        627.99        24.41 o                         
   3  10   7        651.14        647.04        19.61 o                         
   4  10   7       5211.44       5148.47        86.69 o                         
   5  10   7        936.18       1039.45        46.13 o                         
   6  10   7        678.34        747.27        32.26 o                         
   7  10   7       1378.50       1202.77        46.04 o                         
   8  10   7       1647.19       1651.22        43.62 o                         
   9  10   7        892.04        939.71        35.00 o                         
  10  10   7         12.57          5.11        18.59 o                         
  11  10   7         58.97         56.62        27.00 o                         
  12  10   7       1349.64       1452.37        62.67 o                         
  13  10   7       1004.63        981.81        44.48 o                         
  14  10   7          6.56        -23.90        23.90 o                         
  15  10   7         13.84        -21.42        21.42 o                         
  16  10   7        180.47        118.54        29.52 o                         
  17  10   7          2.17         25.96        38.30 o                         
  18  10   7       1299.14       1414.96        65.44 o                         
  19  10   7        237.47        133.86        79.59 o                         
  20  10   7         39.22        -22.18        54.31 o                         
  21  10   7          2.02        -58.50        58.50 o                         
  22  10   7         28.60        -32.43        71.74 o                         
   1  11   7       5785.84       6109.66        98.29 o                         
   2  11   7         49.44         32.15        18.87 o                         
   3  11   7        184.44        256.76        14.02 o                         
   4  11   7      17928.69      18267.26       278.46 o                         
   5  11   7       3206.45       3577.66        72.20 o                         
   6  11   7         53.18        -18.22        18.22 o                         
   7  11   7       4279.30       4390.00        94.19 o                         
   8  11   7       4274.10       3998.48        80.54 o                         
   9  11   7        405.09        380.62        35.57 o                         
  10  11   7       7861.61       8421.74       126.61 o                         
  11  11   7        323.45        274.18        23.92 o                         
  12  11   7       3075.10       3051.33        66.15 o                         
  13  11   7       3588.05       3771.78        77.13 o                         
  14  11   7        769.31        680.03        37.09 o                         
  15  11   7        775.18        743.27        34.67 o                         
  16  11   7      10414.72       9535.99       214.89 o                         
  17  11   7         66.28         91.21        35.80 o                         
  18  11   7       3943.32       3810.42       153.12 o                         
  19  11   7        694.46        574.01        52.13 o                         
  20  11   7        249.73        267.93        68.64 o                         
  21  11   7       1285.85       1400.46        81.64 o                         
   1  12   7        506.36        561.08        25.27 o                         
   2  12   7       2038.57       2089.80        44.56 o                         
   3  12   7          2.11        -13.54        13.54 o                         
   4  12   7       1621.29       2088.41        52.81 o                         
   5  12   7         57.99         45.22        28.68 o                         
   6  12   7         28.19        -20.63        20.63 o                         
   7  12   7        109.90         53.46        25.49 o                         
   8  12   7       1154.03       1316.70        47.88 o                         
   9  12   7         74.22         19.83        24.65 o                         
  10  12   7         34.52        -12.95        23.66 o                         
  11  12   7         60.33         31.63        22.91 o                         
  12  12   7       1350.98       1260.08        42.79 o                         
  13  12   7         26.32        -26.17        26.34 o                         
  14  12   7       2229.10       2289.88        62.83 o                         
  15  12   7        587.40        557.49        37.73 o                         
  16  12   7       2405.36       1815.88        70.08 o                         
  17  12   7          0.21         30.35        23.88 o                         
  18  12   7        781.82        742.99        41.53 o                         
  19  12   7         33.87          0.52        53.60 o                         
  20  12   7         32.71         32.62        57.00 o                         
  21  12   7        290.66        250.83        65.58 o                         
   1  13   7       2488.05       2637.59        56.72 o                         
   2  13   7        122.08         70.10        15.85 o                         
   3  13   7        372.94        312.07        18.83 o                         
   4  13   7       3231.65       3146.19        54.55 o                         
   5  13   7       5806.47       5562.97        94.06 o                         
   6  13   7        246.02        266.20        26.87 o                         
   7  13   7       1526.15       1462.17        49.48 o                         
   8  13   7         19.63        -22.45        22.45 o                         
   9  13   7         26.55         -6.90        28.92 o                         
  10  13   7         88.35         51.96        26.14 o                         
  11  13   7       1558.24       1334.01        50.59 o                         
  12  13   7         10.50         -8.63        28.37 o                         
  13  13   7       3365.42       3665.98        76.81 o                         
  14  13   7         69.83         20.00        27.56 o                         
  15  13   7          2.62        -15.09        37.48 o                         
  16  13   7        617.53        472.04        47.23 o                         
  17  13   7         77.06         -5.57        46.43 o                         
  18  13   7        295.06        238.67        52.14 o                         
  19  13   7        595.84        648.69        62.03 o                         
  20  13   7        254.68        277.28        60.48 o                         
   1  14   7       1503.43       1714.59        46.79 o                         
   2  14   7        410.09        388.80        21.96 o                         
   3  14   7          1.65        -19.77        19.77 o                         
   4  14   7       1146.73       1013.11        40.36 o                         
   5  14   7         26.66          2.91        21.47 o                         
   6  14   7        114.42         32.71        21.59 o                         
   7  14   7       1357.44       1394.33        53.04 o                         
   8  14   7       2430.37       2227.76        63.97 o                         
   9  14   7        769.54        698.91        35.06 o                         
  10  14   7       4199.61       4005.58        84.65 o                         
  11  14   7        601.23        520.25        34.44 o                         
  12  14   7        111.66        130.02        30.82 o                         
  13  14   7        348.46        245.37        35.33 o                         
  14  14   7       1001.88        878.78        46.82 o                         
  15  14   7       1229.57       1124.54        49.96 o                         
  16  14   7       1027.94       1091.92        75.75 o                         
  17  14   7        268.20        225.19        44.76 o                         
  18  14   7        183.86        145.06        65.92 o                         
  19  14   7        544.49        476.75        56.70 o                         
  20  14   7        120.11         49.94        58.54 o                         
   1  15   7       1463.85       1674.50        47.72 o                         
   2  15   7         11.33        -18.43        18.43 o                         
   3  15   7         19.76         41.12        17.74 o                         
   4  15   7       3996.85       3864.12        67.49 o                         
   5  15   7         12.35          2.62        20.63 o                         
   6  15   7        685.37        716.38        33.95 o                         
   7  15   7       3873.19       4141.74        85.25 o                         
   8  15   7       1215.93       1210.42        49.16 o                         
   9  15   7        666.40        468.85        31.12 o                         
  10  15   7       2691.56       3124.36        73.12 o                         
  11  15   7        245.34        209.05        35.50 o                         
  12  15   7       3052.61       2893.48        76.07 o                         
  13  15   7       1667.18       1609.95        87.45 o                         
  14  15   7         75.40         43.36        36.16 o                         
  15  15   7        584.33        513.51        48.23 o                         
  16  15   7       7001.33       7826.77       156.43 o                         
  17  15   7        217.31        349.96        57.54 o                         
  18  15   7        729.82        659.92        58.97 o                         
  19  15   7        144.33        -21.57        52.62 o                         
   1  16   7       5331.67       5736.72        90.14 o                         
   2  16   7        243.13        154.24        21.53 o                         
   3  16   7        268.74        263.72        21.31 o                         
   4  16   7       3388.26       3100.08        59.13 o                         
   5  16   7       1153.76       1127.15        40.37 o                         
   6  16   7        366.00        330.25        41.50 o                         
   7  16   7       2623.10       2649.81        67.14 o                         
   8  16   7        851.97        802.41        37.38 o                         
   9  16   7       1383.62       1388.59        60.76 o                         
  10  16   7        361.70        202.99        31.02 o                         
  11  16   7        212.29        223.52        39.87 o                         
  12  16   7       2207.84       2277.75        76.53 o                         
  13  16   7         20.62        -26.43        34.22 o                         
  14  16   7        142.26         50.90        38.52 o                         
  15  16   7        866.40        737.88        55.03 o                         
  16  16   7       1090.72       1301.22        78.97 o                         
  17  16   7        263.35        323.02        61.73 o                         
  18  16   7         27.36        191.66       137.32 o                         
  19  16   7         17.43         35.92        72.77 o                         
   1  17   7       1048.68       1192.68        36.43 o                         
   2  17   7        462.29        409.71        24.18 o                         
   3  17   7         54.58         33.35        17.51 o                         
   4  17   7         12.82         24.96        18.62 o                         
   5  17   7       2351.00       2271.08        49.62 o                         
   6  17   7        231.71        249.54        27.46 o                         
   7  17   7        238.22        205.63        27.11 o                         
   8  17   7      10803.37      11083.71       171.55 o                         
   9  17   7         11.27        -27.15        27.15 o                         
  10  17   7       1223.75       1579.09        57.36 o                         
  11  17   7       1110.00       1008.44        57.66 o                         
  12  17   7         41.64        -15.70        44.55 o                         
  13  17   7        761.77        612.98        44.31 o                         
  14  17   7       1436.60       1367.61        72.14 o                         
  15  17   7          1.05         38.43        43.50 o                         
  16  17   7       5193.83       5522.29       157.47 o                         
  17  17   7        167.91         75.18       100.76 o                         
  18  17   7          5.75        -20.14       123.79 o                         
   1  18   7         72.10         50.85        22.25 o                         
   2  18   7        331.34        234.75        26.46 o                         
   3  18   7        653.46        619.02        27.77 o                         
   4  18   7         18.60        -20.63        20.63 o                         
   5  18   7          7.22        -18.54        18.54 o                         
   6  18   7       5097.79       5269.19       108.93 o                         
   7  18   7        109.40        134.97        31.26 o                         
   8  18   7       3839.06       3928.98        86.61 o                         
   9  18   7         35.30          6.31        30.29 o                         
  10  18   7       1746.71       1825.80        61.80 o                         
  11  18   7        494.28        480.85        37.05 o                         
  12  18   7          0.28        -27.07        34.84 o                         
  13  18   7        358.58        411.86        53.95 o                         
  14  18   7       1919.72       1761.98        89.98 o                         
  15  18   7        455.98        433.64        55.24 o                         
  16  18   7         26.06          5.80        60.28 o                         
  17  18   7        773.09        743.30        76.82 o                         
   1  19   7       1654.88       1590.57        66.66 o                         
   2  19   7         41.98        -33.54        33.54 o                         
   3  19   7         27.05         -2.17        24.83 o                         
   4  19   7       1330.78       1405.93        42.28 o                         
   5  19   7        971.34       1003.41        55.33 o                         
   6  19   7        319.74        290.61        35.92 o                         
   7  19   7       2836.41       2892.33        77.79 o                         
   8  19   7        907.29        935.02        52.47 o                         
   9  19   7        426.71        360.73        37.22 o                         
  10  19   7         22.96         -8.12        44.65 o                         
  11  19   7        328.14        311.04        35.90 o                         
  12  19   7         78.83         75.67        57.82 o                         
  13  19   7       1573.10       1599.14        82.03 o                         
  14  19   7        303.66        228.20        70.97 o                         
  15  19   7        286.00        256.96        57.02 o                         
  16  19   7        917.66        804.30        94.62 o                         
   1  20   7       4265.47       4136.16       106.73 o                         
   2  20   7        123.20         72.24        38.49 o                         
   3  20   7         13.70        -36.21        36.21 o                         
   4  20   7        433.65        459.54        34.99 o                         
   5  20   7       2493.61       2644.13        81.80 o                         
   6  20   7        187.08        102.20        51.47 o                         
   7  20   7       1672.92       1551.86        68.24 o                         
   8  20   7       2009.39       1903.09        61.17 o                         
   9  20   7        188.79        122.71        30.51 o                         
  10  20   7       1290.98       1411.23        88.78 o                         
  11  20   7        238.43        134.98        40.51 o                         
  12  20   7        132.12        198.16        47.86 o                         
  13  20   7        406.21        384.05        52.60 o                         
  14  20   7        156.06        108.28        52.18 o                         
  15  20   7          9.40        -54.19        54.19 o                         
   1  21   7        846.40        775.40        53.22 o                         
   2  21   7         32.34        -40.76        40.76 o                         
   3  21   7          2.23        -10.16        55.55 o                         
   4  21   7       1895.23       1820.25        65.72 o                         
   5  21   7        928.23        932.64        62.62 o                         
   6  21   7        421.46        385.13        54.27 o                         
   7  21   7       1514.74       1533.34        74.17 o                         
   8  21   7       1968.96       2035.54       110.27 o                         
   9  21   7        138.82        211.52        48.38 o                         
  10  21   7        117.64        110.85        53.18 o                         
  11  21   7        918.77       1054.39        58.46 o                         
  12  21   7         82.06         26.15        43.20 o                         
  13  21   7       1009.61        997.80       108.17 o                         
  14  21   7        162.57        165.01        53.14 o                         
   1  22   7        553.64        557.93        54.46 o                         
   2  22   7       1250.91       1407.13       126.84 o                         
   3  22   7         52.52        102.40        48.36 o                         
   4  22   7       1927.24       1821.80        70.24 o                         
   5  22   7          2.72        -66.39        66.39 o                         
   6  22   7         86.46        125.79        39.45 o                         
   7  22   7        788.04        832.85        67.01 o                         
   8  22   7         20.90         44.39        43.26 o                         
   9  22   7        442.68        555.97        55.50 o                         
  10  22   7          2.09         23.27        53.36 o                         
  11  22   7         16.70          8.43        66.10 o                         
  12  22   7        202.81         52.72        62.55 o                         
   1  23   7        433.80        565.07        55.30 o                         
   2  23   7       1858.39       1727.15        83.09 o                         
   3  23   7         10.75         35.23        37.82 o                         
   4  23   7        191.82        215.57        39.38 o                         
   5  23   7        269.81        321.23        53.63 o                         
   6  23   7        190.13        286.88        85.47 o                         
   7  23   7        408.69        348.41        52.08 o                         
   8  23   7       2238.61       2054.55       157.65 o                         
   9  23   7         51.38         31.49        53.44 o                         
  10  23   7        607.31        587.33       109.14 o                         
  11  23   7        139.81         10.10        62.55 o                         
   1  24   7         17.27         77.83        52.83 o                         
   2  24   7       1874.53       1539.76        75.95 o                         
   3  24   7         19.42        -50.08        50.08 o                         
   4  24   7       1754.34       1861.58        94.71 o                         
   5  24   7         82.20         64.06        50.79 o                         
   6  24   7        669.11        875.06       136.28 o                         
   7  24   7         43.37         -0.71        97.48 o                         
   8  24   7         87.31         33.91        99.42 o                         
   9  24   7         65.73          3.42       101.32 o                         
   1  25   7        454.29        499.85        64.20 o                         
   2  25   7        270.71        408.73        62.61 o                         
   3  25   7         69.01        122.26        74.68 o                         
   4  25   7       1999.58       2400.28       144.06 o                         
   5  25   7       1018.37       1087.62       122.45 o                         
   6  25   7        160.14        151.26        87.03 o                         
   0   0   8      13357.56      14723.90       311.47 o                         
   1   0   8       6198.82       5772.48        93.40 o                         
   2   0   8        441.86        154.48        24.53 o                         
   3   0   8       1343.05       1046.01        45.71 o                         
   4   0   8         28.49         44.29        14.58 o                         
   5   0   8       3453.20       3469.06        74.05 o                         
   6   0   8       9229.44       9102.43       180.24 o                         
   7   0   8         11.73        -19.58        19.58 o                         
   8   0   8       6867.30       6204.07       147.60 o                         
   9   0   8       1901.39       1653.96        61.89 o                         
  10   0   8          6.97          5.72        24.39 o                         
  11   0   8        869.53        654.73        63.14 o                         
  12   0   8      15444.76      15959.75       313.29 o                         
  13   0   8       3735.84       3983.50       106.62 o                         
  14   0   8        153.83        176.91        37.61 o                         
  15   0   8       1187.36        919.87        53.05 o                         
  16   0   8        150.80        177.54        41.76 o                         
  17   0   8        138.73        183.28        59.00 o                         
  18   0   8        160.35        193.03        66.02 o                         
  19   0   8       3500.54       3583.56       213.57 o                         
  20   0   8       2490.70       3049.11       163.22 o                         
  21   0   8        439.46        364.30        84.31 o                         
  22   0   8        590.82        567.61        91.89 o                         
  23   0   8          3.48         37.56        91.22 o                         
   0   1   8      54131.89      57902.85       836.37 o                         
   1   1   8       6175.40       6722.48        75.49 o                         
   2   1   8       1988.92       1826.17        31.01 o                         
   3   1   8        150.84        126.68        11.40 o                         
   4   1   8        661.35        587.91        20.37 o                         
   5   1   8        406.17        310.60        15.05 o                         
   6   1   8       1649.65       1718.71        37.05 o                         
   7   1   8        225.63        210.57        17.63 o                         
   8   1   8        168.42        100.30        19.25 o                         
   9   1   8       1647.97       2034.66        49.11 o                         
  10   1   8          8.98         22.77        18.62 o                         
  11   1   8       1586.67       1385.59        42.05 o                         
  12   1   8         54.56         21.39        20.17 o                         
  13   1   8        270.38        313.97        26.23 o                         
  14   1   8        195.08        216.53        30.28 o                         
  15   1   8        448.39        347.56        30.85 o                         
  16   1   8         95.50        131.96        30.10 o                         
  17   1   8         18.59        -37.95        37.95 o                         
  18   1   8         11.36        -16.37        43.14 o                         
  19   1   8         73.18         20.91        54.61 o                         
  20   1   8       3224.22       3083.99       144.42 o                         
  21   1   8        738.98        707.06        63.90 o                         
  22   1   8        138.97         64.42        59.26 o                         
  23   1   8          0.25         19.61        65.50 o                         
   0   2   8      55534.65      54956.75       794.48 o                         
   1   2   8       3281.28       3681.35        47.29 o                         
   2   2   8       4066.55       3864.94        49.11 o                         
   3   2   8          3.40        -10.09        10.09 o                         
   4   2   8        197.91         61.87        13.51 o                         
   5   2   8       1976.91       2286.51        52.78 o                         
   6   2   8      11589.42      11163.12       154.63 o                         
   7   2   8        117.54        108.08        15.40 o                         
   8   2   8      16874.92      18271.38       274.66 o                         
   9   2   8       2255.51       2316.33        52.56 o                         
  10   2   8        595.47        518.69        25.01 o                         
  11   2   8        556.80        471.81        25.02 o                         
  12   2   8      12825.99      12425.53       177.23 o                         
  13   2   8        813.65        993.46        69.18 o                         
  14   2   8       4999.02       5375.00        94.07 o                         
  15   2   8         16.54        -26.12        26.12 o                         
  16   2   8        216.97        181.28        34.33 o                         
  17   2   8       2188.69       2364.67       106.85 o                         
  18   2   8       3941.86       4407.17       171.31 o                         
  19   2   8         59.28         81.58        73.71 o                         
  20   2   8       5846.08       5909.79       181.78 o                         
  21   2   8         12.17         80.24        58.27 o                         
  22   2   8        299.44        304.24        62.69 o                         
  23   2   8       1246.83       1130.46        79.07 o                         
   0   3   8       6584.82       6685.68       113.97 o                         
   1   3   8       1659.47       1730.20        28.55 o                         
   2   3   8       1776.53       1674.28        28.14 o                         
   3   3   8        934.57       1145.38        24.60 o                         
   4   3   8          1.60        -10.61        10.61 o                         
   5   3   8       3807.14       3835.12        56.06 o                         
   6   3   8        405.93        525.42        20.53 o                         
   7   3   8        779.15        693.90        26.87 o                         
   8   3   8       1447.52       1722.78        46.09 o                         
   9   3   8       5051.38       5460.52        89.41 o                         
  10   3   8       1295.18       1241.09        46.97 o                         
  11   3   8        299.85        336.44        22.97 o                         
  12   3   8       5381.95       5608.78        92.30 o                         
  13   3   8       1632.40       1816.74        52.30 o                         
  14   3   8       4901.31       5335.38        93.77 o                         
  15   3   8       1887.38       2027.24        59.09 o                         
  16   3   8        124.65        232.69        39.40 o                         
  17   3   8        945.94       1161.05        94.44 o                         
  18   3   8       1169.16       1226.69        66.06 o                         
  19   3   8        908.76        965.98       134.02 o                         
  20   3   8         29.56         -9.13        64.30 o                         
  21   3   8        125.49        155.52        59.60 o                         
  22   3   8        329.78        304.86        70.17 o                         
  23   3   8         78.39        136.83        66.59 o                         
   0   4   8     121795.52     119543.02      1982.64 o                         
   1   4   8         69.07         85.59        11.93 o                         
   2   4   8       7085.86       7542.34        90.43 o                         
   3   4   8       3769.90       3754.08        54.73 o                         
   4   4   8       1989.91       2038.22        35.48 o                         
   5   4   8        124.82        113.18        12.91 o                         
   6   4   8      11745.46      10881.70       159.07 o                         
   7   4   8       2535.76       2673.40        54.09 o                         
   8   4   8      11515.12      12049.87       166.94 o                         
   9   4   8        130.83        132.28        17.24 o                         
  10   4   8       2374.93       2460.18        53.21 o                         
  11   4   8        215.04        215.93        21.15 o                         
  12   4   8       7282.13       7698.96       118.36 o                         
  13   4   8        616.09        557.86        29.58 o                         
  14   4   8         34.12        -14.62        24.64 o                         
  15   4   8          6.45        -34.79        34.79 o                         
  16   4   8        724.34        694.52        37.31 o                         
  17   4   8       3113.79       3112.64       100.29 o                         
  18   4   8       1810.10       1847.56        85.37 o                         
  19   4   8        208.67        181.00        53.63 o                         
  20   4   8       1300.07       1375.75        78.92 o                         
  21   4   8         75.12        114.44        58.70 o                         
  22   4   8         31.85        -84.63        84.63 o                         
  23   4   8        781.73        692.72       104.66 o                         
   0   5   8        293.17        489.63        42.09 o                         
   1   5   8        664.66        810.26        24.16 o                         
   2   5   8      13597.10      14167.30       242.05 o                         
   3   5   8       5594.16       5622.72        72.96 o                         
   4   5   8       1449.44       1363.56        28.10 o                         
   5   5   8       8400.10       9354.98       125.55 o                         
   6   5   8          0.83        -15.46        15.46 o                         
   7   5   8          1.62         -8.36        12.80 o                         
   8   5   8          0.03         -5.70        13.85 o                         
   9   5   8       2715.68       2577.75        54.03 o                         
  10   5   8       1941.04       2107.75        45.31 o                         
  11   5   8       5677.60       5836.65        95.04 o                         
  12   5   8       1036.86       1039.73        63.29 o                         
  13   5   8         67.58         54.36        28.59 o                         
  14   5   8        293.62        230.46        27.90 o                         
  15   5   8        284.78        207.30        29.37 o                         
  16   5   8         23.35         24.91        33.07 o                         
  17   5   8       2910.71       2918.75        97.76 o                         
  18   5   8       2969.69       3050.75       137.07 o                         
  19   5   8        106.03         76.03        49.48 o                         
  20   5   8         33.30        -65.73        65.73 o                         
  21   5   8        219.85         89.14        52.38 o                         
  22   5   8         21.76         -6.70        58.11 o                         
  23   5   8        416.88        354.09        71.03 o                         
   0   6   8       6252.68       6727.98       138.52 o                         
   1   6   8       1255.47       1465.41        33.59 o                         
   2   6   8       1934.64       1532.34        33.05 o                         
   3   6   8        241.33        339.37        15.35 o                         
   4   6   8        754.84        674.31        21.04 o                         
   5   6   8       1580.65       1772.34        39.36 o                         
   6   6   8      15375.53      16115.87       245.49 o                         
   7   6   8       2573.74       2914.54        54.00 o                         
   8   6   8       5017.44       4836.44        76.53 o                         
   9   6   8        125.95        184.40        16.55 o                         
  10   6   8        751.27        712.90        34.46 o                         
  11   6   8        240.62        176.87        21.67 o                         
  12   6   8      27770.35      27493.58       369.51 o                         
  13   6   8          0.47         18.83        21.73 o                         
  14   6   8        195.25        192.83        26.66 o                         
  15   6   8       2137.62       2038.74        59.48 o                         
  16   6   8        135.95        113.46        34.69 o                         
  17   6   8        380.68        316.43        43.91 o                         
  18   6   8       5532.43       5955.28       151.99 o                         
  19   6   8         26.53         38.04        53.57 o                         
  20   6   8       4971.12       4894.85       127.90 o                         
  21   6   8        223.60        132.45        50.80 o                         
  22   6   8         98.74        -71.51        71.51 o                         
  23   6   8        935.57        849.70        76.70 o                         
   0   7   8       6029.89       6265.39       120.08 o                         
   1   7   8       6617.38       5963.35        81.08 o                         
   2   7   8       6331.29       7181.03        94.90 o                         
   3   7   8        861.06        946.53        26.47 o                         
   4   7   8        739.89        851.53        24.08 o                         
   5   7   8       4982.76       5136.24        81.50 o                         
   6   7   8        902.00        856.81        37.56 o                         
   7   7   8       2241.56       1936.90        49.33 o                         
   8   7   8       1288.17       1500.56        45.37 o                         
   9   7   8        470.96        469.13        25.42 o                         
  10   7   8          1.52        -13.66        14.91 o                         
  11   7   8       2214.18       2198.34        50.77 o                         
  12   7   8         45.76         42.29        16.20 o                         
  13   7   8        170.57        162.31        20.52 o                         
  14   7   8        181.48        118.55        22.48 o                         
  15   7   8        414.18        314.58        27.07 o                         
  16   7   8         12.16        -16.51        27.04 o                         
  17   7   8       2629.61       2821.07        81.90 o                         
  18   7   8       1056.62       1077.02        57.55 o                         
  19   7   8         13.74         11.96        40.87 o                         
  20   7   8         21.42         -8.80        43.45 o                         
  21   7   8        110.10         76.38        56.33 o                         
  22   7   8          3.33        -59.22        59.22 o                         
   0   8   8      35408.12      33046.65       559.65 o                         
   1   8   8        345.30        245.22        18.97 o                         
   2   8   8         19.76        -10.22        11.94 o                         
   3   8   8       1787.52       1512.99        33.43 o                         
   4   8   8       1275.50       1520.36        40.93 o                         
   5   8   8       4884.06       5257.33        87.17 o                         
   6   8   8      12205.81      12221.25       206.43 o                         
   7   8   8        648.49        721.14        33.60 o                         
   8   8   8      12023.89      12862.50       189.97 o                         
   9   8   8       3195.75       3150.27        64.95 o                         
  10   8   8       1008.82       1016.73        39.37 o                         
  11   8   8       1791.66       1613.25        48.79 o                         
  12   8   8       5384.24       5156.52        78.00 o                         
  13   8   8         65.21          4.18        17.07 o                         
  14   8   8        320.93        256.79        22.96 o                         
  15   8   8       1416.27       1220.03        48.90 o                         
  16   8   8        166.16        117.64        36.10 o                         
  17   8   8         32.41        -14.44        32.39 o                         
  18   8   8       2008.57       1953.76        70.77 o                         
  19   8   8        208.23        160.70        41.50 o                         
  20   8   8       1210.91       1171.59        61.58 o                         
  21   8   8        506.59        454.58        62.89 o                         
  22   8   8        207.58         71.25        85.00 o                         
   0   9   8         13.14         24.83        18.52 o                         
   1   9   8        826.85        650.04        21.80 o                         
   2   9   8        538.76        521.44        21.74 o                         
   3   9   8        988.20        784.53        25.37 o                         
   4   9   8        189.02        274.47        20.56 o                         
   5   9   8         41.49         30.85        19.02 o                         
   6   9   8        435.05        297.68        25.12 o                         
   7   9   8        285.82        276.50        24.12 o                         
   8   9   8        163.51        155.30        20.61 o                         
   9   9   8        427.68        334.48        24.31 o                         
  10   9   8        366.05        342.08        25.92 o                         
  11   9   8       2012.76       2271.16        56.15 o                         
  12   9   8        374.00        379.96        28.09 o                         
  13   9   8        304.20        280.90        28.64 o                         
  14   9   8         26.99          8.29        18.32 o                         
  15   9   8        497.62        524.35        26.74 o                         
  16   9   8        326.98        250.12        32.35 o                         
  17   9   8         62.45        112.42        32.40 o                         
  18   9   8        412.03        338.49        39.06 o                         
  19   9   8        562.11        472.29        44.11 o                         
  20   9   8        113.52        135.30        52.91 o                         
  21   9   8         27.20         25.72        68.11 o                         
  22   9   8         80.93        -16.40        64.19 o                         
   0  10   8      12318.24      13504.99       238.95 o                         
   1  10   8       1368.61       1375.62        32.87 o                         
   2  10   8       1329.04        910.32        28.19 o                         
   3  10   8        790.01        722.40        24.99 o                         
   4  10   8        167.26         83.69        18.19 o                         
   5  10   8       1001.27        861.66        35.51 o                         
   6  10   8       6243.07       6430.38       119.84 o                         
   7  10   8        409.70        329.77        26.66 o                         
   8  10   8       6002.54       5934.62       100.04 o                         
   9  10   8       5619.82       5822.41        99.39 o                         
  10  10   8        699.30        754.52        33.69 o                         
  11  10   8       1313.46       1470.32        45.95 o                         
  12  10   8       8559.31       8600.01       133.22 o                         
  13  10   8         17.07        -25.37        25.37 o                         
  14  10   8         48.33         40.76        29.27 o                         
  15  10   8        858.66        830.17        41.40 o                         
  16  10   8        969.22        976.02        42.64 o                         
  17  10   8       1943.78       1674.77        91.84 o                         
  18  10   8       5977.30       6388.89       262.24 o                         
  19  10   8         62.41         78.62        38.45 o                         
  20  10   8       1961.02       2064.99        88.08 o                         
  21  10   8        313.67        344.20        72.85 o                         
   0  11   8        169.29        296.34        26.08 o                         
   1  11   8        726.55        742.33        26.07 o                         
   2  11   8          1.36        -13.23        13.23 o                         
   3  11   8       2443.80       2533.08        45.74 o                         
   4  11   8        592.18        548.93        26.92 o                         
   5  11   8         45.98        -17.42        24.21 o                         
   6  11   8       4679.76       5109.60        95.29 o                         
   7  11   8        434.09        399.28        31.03 o                         
   8  11   8        526.17        455.98        30.96 o                         
   9  11   8       4087.00       4720.78        94.10 o                         
  10  11   8        213.04        175.05        23.15 o                         
  11  11   8         43.98         19.56        22.51 o                         
  12  11   8       3260.30       3152.29        69.03 o                         
  13  11   8        345.66        380.77        31.16 o                         
  14  11   8       1007.36        870.68        40.91 o                         
  15  11   8       4017.04       3949.29        95.06 o                         
  16  11   8        770.64        764.87        61.67 o                         
  17  11   8          0.72        -32.22        41.50 o                         
  18  11   8       1700.91       1891.91        60.00 o                         
  19  11   8          5.55        -51.50        51.50 o                         
  20  11   8        976.71        798.69       100.61 o                         
  21  11   8         50.10         29.33        60.20 o                         
   0  12   8      45776.18      47065.57       871.26 o                         
   1  12   8       2066.95       2057.44        69.87 o                         
   2  12   8       3063.79       3544.48        63.00 o                         
   3  12   8       1549.60       1397.32        32.90 o                         
   4  12   8       1552.93       1615.72        46.56 o                         
   5  12   8        273.32        294.49        25.55 o                         
   6  12   8       8556.52       8535.48       143.84 o                         
   7  12   8         10.63        -24.27        24.27 o                         
   8  12   8       3886.13       3609.32        86.95 o                         
   9  12   8        448.08        404.16        31.06 o                         
  10  12   8        217.51        238.96        28.53 o                         
  11  12   8         76.24        117.83        31.54 o                         
  12  12   8      12918.01      13301.91       192.49 o                         
  13  12   8         22.76         38.21        34.66 o                         
  14  12   8       2193.90       2068.96        62.25 o                         
  15  12   8        486.48        387.42        41.22 o                         
  16  12   8          1.69        -40.56        40.56 o                         
  17  12   8        158.74        102.18        43.45 o                         
  18  12   8       4987.49       4853.08       241.82 o                         
  19  12   8         35.24        -38.22        52.68 o                         
  20  12   8       2893.77       2664.48       181.03 o                         
  21  12   8         76.05        -64.24        66.62 o                         
   0  13   8        500.93        501.78        32.49 o                         
   1  13   8       1723.10       1967.17        51.33 o                         
   2  13   8        113.44         71.53        15.65 o                         
   3  13   8       1517.45       1498.77        35.02 o                         
   4  13   8         79.50        102.13        20.63 o                         
   5  13   8        495.92        485.57        30.45 o                         
   6  13   8       4619.52       5090.29        97.34 o                         
   7  13   8          4.86        -23.85        23.85 o                         
   8  13   8       3172.04       3160.52        83.52 o                         
   9  13   8        384.87        386.44        31.81 o                         
  10  13   8          7.69        -25.46        25.46 o                         
  11  13   8          0.95        -17.26        27.90 o                         
  12  13   8         55.39         98.76        31.93 o                         
  13  13   8          3.37         19.73        26.46 o                         
  14  13   8       1955.13       1721.00        80.74 o                         
  15  13   8       3948.14       4169.89       105.51 o                         
  16  13   8         14.74        -39.29        39.29 o                         
  17  13   8        409.79        356.77        50.96 o                         
  18  13   8         35.85         57.13        51.51 o                         
  19  13   8         27.85         17.43        59.69 o                         
  20  13   8          3.06        -66.70        66.70 o                         
   0  14   8      19601.47      19706.37       426.04 o                         
   1  14   8        535.36        593.37        30.44 o                         
   2  14   8       1897.36       1578.44        45.83 o                         
   3  14   8       3606.65       3884.70        67.96 o                         
   4  14   8       2759.20       2653.72        60.36 o                         
   5  14   8        107.51         82.87        22.11 o                         
   6  14   8        880.76        890.17        43.95 o                         
   7  14   8       2774.60       2891.98        71.00 o                         
   8  14   8       1601.89       1364.47        61.58 o                         
   9  14   8       3677.68       3912.75        90.55 o                         
  10  14   8         61.61          4.73        27.91 o                         
  11  14   8         29.29         24.41        29.06 o                         
  12  14   8       6059.25       5761.07       110.63 o                         
  13  14   8       1511.33       1399.41        88.99 o                         
  14  14   8       1338.20       1322.21        81.80 o                         
  15  14   8         72.67         18.72        34.71 o                         
  16  14   8         25.24        -54.93        54.93 o                         
  17  14   8         52.82        -51.24        57.05 o                         
  18  14   8       2994.04       2986.41       120.71 o                         
  19  14   8         13.57        -62.16        73.29 o                         
   0  15   8      10369.50      11319.97       360.81 o                         
   1  15   8        163.97        131.22        25.56 o                         
   2  15   8       5669.00       5555.74       104.88 o                         
   3  15   8        107.82         98.09        18.67 o                         
   4  15   8         61.75         -7.46        22.08 o                         
   5  15   8         41.12          2.00        23.70 o                         
   6  15   8        966.95       1081.31        57.61 o                         
   7  15   8        983.16        963.41        43.29 o                         
   8  15   8         34.21         38.53        27.76 o                         
   9  15   8        426.80        192.56        32.63 o                         
  10  15   8       2863.20       3056.57        78.85 o                         
  11  15   8        245.93        198.99        32.63 o                         
  12  15   8        197.29        148.33        35.35 o                         
  13  15   8        692.15        603.91        43.54 o                         
  14  15   8         77.04         63.18        41.17 o                         
  15  15   8       3187.50       3494.29       110.58 o                         
  16  15   8        160.22        127.65        55.55 o                         
  17  15   8       1039.96        882.95        62.98 o                         
  18  15   8         20.46        -19.19        71.13 o                         
  19  15   8         42.39        -59.11        59.11 o                         
   0  16   8      45084.32      45733.79       852.83 o                         
   1  16   8       7974.09       8011.14       131.48 o                         
   2  16   8       1981.75       1874.61        62.38 o                         
   3  16   8        296.72        250.36        25.84 o                         
   4  16   8       3382.55       3485.53        76.75 o                         
   5  16   8        854.86        790.60        35.16 o                         
   6  16   8      11278.12      11071.12       214.70 o                         
   7  16   8        386.69        367.88        35.85 o                         
   8  16   8       7214.83       7365.77       133.42 o                         
   9  16   8       2458.32       2790.06        71.14 o                         
  10  16   8         54.27          0.62        32.36 o                         
  11  16   8       1057.73        944.43        49.48 o                         
  12  16   8       7802.89       8012.65       146.87 o                         
  13  16   8        546.89        559.10        44.02 o                         
  14  16   8       3620.19       3641.96       146.75 o                         
  15  16   8        853.83        780.43        55.87 o                         
  16  16   8        383.33        467.32        76.03 o                         
  17  16   8        984.30       1080.88        90.99 o                         
  18  16   8       2873.96       2711.29       210.99 o                         
   0  17   8       3190.07       3828.91       168.00 o                         
   1  17   8        192.34        189.59        23.60 o                         
   2  17   8        181.80        150.31        26.94 o                         
   3  17   8          3.20        -16.92        25.94 o                         
   4  17   8        868.15        826.67        31.48 o                         
   5  17   8       1527.88       1440.96        48.10 o                         
   6  17   8        248.00        337.93        30.71 o                         
   7  17   8        238.63        252.51        31.08 o                         
   8  17   8        112.99        158.42        35.09 o                         
   9  17   8       2769.48       2869.06        73.96 o                         
  10  17   8        316.36        217.90        34.06 o                         
  11  17   8        321.79        233.64        37.94 o                         
  12  17   8        459.38        467.93        44.57 o                         
  13  17   8         15.88        -34.69        38.95 o                         
  14  17   8        562.67        517.05        51.25 o                         
  15  17   8        127.56        103.34        49.33 o                         
  16  17   8        474.51        546.27        61.10 o                         
  17  17   8        396.54        359.84        96.26 o                         
   0  18   8      12251.73      12306.30       230.53 o                         
   1  18   8       2885.72       3173.88        60.33 o                         
   2  18   8        103.25         68.34        27.86 o                         
   3  18   8        691.62        617.48        28.52 o                         
   4  18   8        786.34        731.80        30.19 o                         
   5  18   8         12.65        -23.64        23.64 o                         
   6  18   8        885.72        999.79        50.84 o                         
   7  18   8        222.18        265.72        35.65 o                         
   8  18   8       2239.88       2308.91        67.12 o                         
   9  18   8          1.43        -30.78        30.78 o                         
  10  18   8        432.94        337.57        39.47 o                         
  11  18   8         93.65         32.98        45.98 o                         
  12  18   8       2512.48       2387.10        79.70 o                         
  13  18   8         14.07        -13.22        43.68 o                         
  14  18   8       1765.19       1910.31       105.17 o                         
  15  18   8        634.91        426.69        75.19 o                         
  16  18   8         15.41         62.04        63.79 o                         
   0  19   8       4759.94       4665.46       113.03 o                         
   1  19   8        314.37        249.90        28.45 o                         
   2  19   8         55.40          2.09        20.13 o                         
   3  19   8       1056.28       1060.94        36.47 o                         
   4  19   8       1218.40       1001.00        37.11 o                         
   5  19   8        617.01        482.15        30.29 o                         
   6  19   8        183.67         85.41        31.96 o                         
   7  19   8        370.48        364.22        34.48 o                         
   8  19   8        330.39        270.24        32.81 o                         
   9  19   8       3654.39       3485.86       102.00 o                         
  10  19   8       1335.97       1353.10        69.46 o                         
  11  19   8        196.60        187.47        37.57 o                         
  12  19   8         13.38          1.45        49.49 o                         
  13  19   8        110.68         97.39        51.85 o                         
  14  19   8       1175.82       1546.33        84.12 o                         
  15  19   8         64.74         72.17        67.78 o                         
   0  20   8      14058.38      14828.53       394.79 o                         
   1  20   8       1280.12       1132.14        58.89 o                         
   2  20   8        665.10        688.14        50.68 o                         
   3  20   8        387.81        450.80        35.51 o                         
   4  20   8       1407.35       1502.41        56.38 o                         
   5  20   8        277.51        193.00        44.07 o                         
   6  20   8       1355.86       1401.90        59.42 o                         
   7  20   8        551.37        524.39        35.97 o                         
   8  20   8        576.54        550.00        61.38 o                         
   9  20   8        702.45        600.27        59.51 o                         
  10  20   8        125.45         93.90        42.71 o                         
  11  20   8         32.74          0.85        44.71 o                         
  12  20   8       2669.55       2683.09        98.22 o                         
  13  20   8         65.74         22.09        51.51 o                         
  14  20   8       1848.53       2223.71       134.41 o                         
   0  21   8       1356.48       1293.92        98.71 o                         
   1  21   8        647.35        565.66        57.10 o                         
   2  21   8       1055.35        969.30        59.89 o                         
   3  21   8       1315.83       1436.16        60.08 o                         
   4  21   8        102.90         44.93        44.79 o                         
   5  21   8         39.74        -33.90        70.47 o                         
   6  21   8          6.87         47.69        68.28 o                         
   7  21   8        482.81        488.85        71.01 o                         
   8  21   8        526.24        477.07        34.21 o                         
   9  21   8        597.11        559.94        47.48 o                         
  10  21   8        861.60        841.83        60.08 o                         
  11  21   8        380.12        371.48        53.01 o                         
  12  21   8        135.57         78.36        51.33 o                         
  13  21   8          0.84        -52.66        52.66 o                         
   0  22   8       8103.89       8048.35       248.69 o                         
   1  22   8        212.80        145.64        59.30 o                         
   2  22   8        267.57        163.93        47.99 o                         
   3  22   8          1.25         61.88        44.23 o                         
   4  22   8        495.27        464.42        47.71 o                         
   5  22   8          3.18        -48.59        48.59 o                         
   6  22   8       1650.75       1779.62        92.72 o                         
   7  22   8         10.39         71.81        44.71 o                         
   8  22   8       1362.95       1364.92        78.26 o                         
   9  22   8          0.94        -62.52        62.52 o                         
  10  22   8          5.06        -60.60        60.60 o                         
  11  22   8          5.28        -93.08       139.51 o                         
  12  22   8       1995.98       2029.68       179.72 o                         
   0  23   8        573.55        559.97        86.53 o                         
   1  23   8        515.38        411.50        58.11 o                         
   2  23   8         31.51        114.63        49.76 o                         
   3  23   8        216.03        140.20        48.38 o                         
   4  23   8         56.40         42.23        59.59 o                         
   5  23   8        785.14        894.12        91.12 o                         
   6  23   8          0.21         51.67        78.11 o                         
   7  23   8        116.92        108.17        56.90 o                         
   8  23   8         10.62        -49.86       110.09 o                         
   9  23   8        217.02        140.17        61.83 o                         
  10  23   8          2.62        -65.46        65.46 o                         
   0  24   8       5475.70       5723.02       254.93 o                         
   1  24   8         25.77         77.28        53.81 o                         
   2  24   8        620.97        722.48        61.78 o                         
   3  24   8         52.08         32.92        56.69 o                         
   4  24   8       1054.76        924.00        93.86 o                         
   5  24   8         14.73         56.42        82.03 o                         
   6  24   8       4625.16       5430.37       212.69 o                         
   7  24   8        107.17        183.16       105.68 o                         
   8  24   8       3101.28       3416.57       172.49 o                         
   0  25   8         76.78        296.19        86.24 o                         
   1  25   8        492.79        569.36        64.62 o                         
   2  25   8       1133.84       1266.28       111.03 o                         
   3  25   8       1142.98       1274.78       163.59 o                         
   4  25   8        172.23        375.64       120.48 o                         
   1   1   9      14968.56      13874.87       158.53 o                         
   2   1   9       3938.28       3987.63        52.02 o                         
   3   1   9       1849.17       1829.96        34.65 o                         
   4   1   9       3158.56       3163.47        46.05 o                         
   5   1   9      27286.78      28285.86       314.66 o                         
   6   1   9        882.51        823.47        27.50 o                         
   7   1   9      12879.07      12357.34       170.92 o                         
   8   1   9       2084.29       1966.81        46.54 o                         
   9   1   9       1208.96       1112.02        45.80 o                         
  10   1   9       3415.77       3508.07        71.29 o                         
  11   1   9        743.12        554.10        28.34 o                         
  12   1   9         41.99         24.54        22.15 o                         
  13   1   9      24747.22      24881.84       337.17 o                         
  14   1   9         48.80         51.90        25.86 o                         
  15   1   9       3968.39       3875.57        91.80 o                         
  16   1   9       4283.77       4861.02       107.21 o                         
  17   1   9        321.64        320.59        45.53 o                         
  18   1   9        234.92        243.42        54.90 o                         
  19   1   9       1683.91       1872.23       138.72 o                         
  20   1   9          6.32         16.86        57.79 o                         
  21   1   9       1705.85       1660.58        94.28 o                         
  22   1   9        713.24        693.19        83.72 o                         
  23   1   9          4.53        -67.20        67.20 o                         
   1   2   9       1596.98       1753.24        33.05 o                         
   2   2   9        108.31        105.82        11.77 o                         
   3   2   9       2622.95       2887.19        60.93 o                         
   4   2   9       2054.01       1711.75        35.39 o                         
   5   2   9       5178.32       5497.96        73.27 o                         
   6   2   9        208.88        209.85        18.87 o                         
   7   2   9       5879.56       6534.73        98.44 o                         
   8   2   9       1498.08       1600.88        40.34 o                         
   9   2   9       1954.83       2066.72        51.25 o                         
  10   2   9       4084.70       4008.02        78.12 o                         
  11   2   9        172.14        156.49        22.83 o                         
  12   2   9          2.88          4.59        21.52 o                         
  13   2   9       2140.43       2493.88        78.52 o                         
  14   2   9        258.29        259.46        28.96 o                         
  15   2   9       2931.02       2970.77        70.76 o                         
  16   2   9        722.37        664.60        46.82 o                         
  17   2   9        126.37        178.03        44.83 o                         
  18   2   9          9.43        -48.52        48.52 o                         
  19   2   9        555.36        453.26        61.40 o                         
  20   2   9          2.21        -21.62        52.03 o                         
  21   2   9          0.82        -29.09        60.60 o                         
  22   2   9        266.41        222.56        64.45 o                         
  23   2   9        722.30        721.32        77.32 o                         
   1   3   9      67494.62      74834.20       788.33 o                         
   2   3   9       8705.34       8551.43       101.69 o                         
   3   3   9        356.00        539.45        18.66 o                         
   4   3   9       5667.34       5445.34        79.43 o                         
   5   3   9      18175.38      20608.70       251.54 o                         
   6   3   9       2481.80       2546.70        49.97 o                         
   7   3   9      25339.15      25861.89       361.84 o                         
   8   3   9       5094.64       5640.81        87.71 o                         
   9   3   9       1025.24        946.55        45.65 o                         
  10   3   9       6759.13       6854.36       110.35 o                         
  11   3   9       4153.20       4269.76        79.60 o                         
  12   3   9       1012.02       1157.07        63.45 o                         
  13   3   9      33282.11      34928.36       465.06 o                         
  14   3   9         67.14         78.82        26.28 o                         
  15   3   9       8600.14       8122.81       133.27 o                         
  16   3   9       5191.25       5651.95       125.94 o                         
  17   3   9       8551.47       9143.59       199.65 o                         
  18   3   9        605.43        615.98        60.73 o                         
  19   3   9       7959.81       8049.82       192.36 o                         
  20   3   9         56.14         92.76        53.26 o                         
  21   3   9       1874.91       1585.48        89.74 o                         
  22   3   9        866.25        933.19        77.48 o                         
  23   3   9         45.59         64.87        67.22 o                         
   1   4   9      18877.49      21475.36       274.96 o                         
   2   4   9       7193.01       7106.60        87.29 o                         
   3   4   9       2713.88       2833.18        42.90 o                         
   4   4   9       2060.26       2355.83        41.44 o                         
   5   4   9        632.45        476.82        20.09 o                         
   6   4   9       1459.62       1614.37        36.55 o                         
   7   4   9       2131.11       1678.69        41.79 o                         
   8   4   9        210.70        192.28        18.49 o                         
   9   4   9        601.05        495.08        25.36 o                         
  10   4   9       1652.28       1790.38        45.22 o                         
  11   4   9       1230.55       1309.41        43.42 o                         
  12   4   9        188.80        211.96        28.86 o                         
  13   4   9       1965.74       2260.54        73.91 o                         
  14   4   9       3140.68       3312.73        80.93 o                         
  15   4   9          0.65         10.79        31.65 o                         
  16   4   9         64.77         73.81        38.28 o                         
  17   4   9        524.83        597.45        51.62 o                         
  18   4   9        178.36        132.37        46.58 o                         
  19   4   9       1878.03       1877.31       123.29 o                         
  20   4   9         50.28         35.87        78.81 o                         
  21   4   9        956.24        919.65        70.75 o                         
  22   4   9         15.57         30.00        61.48 o                         
  23   4   9        133.92        153.16        70.92 o                         
   1   5   9      32556.57      33781.02       404.08 o                         
   2   5   9       8318.75       8455.31       101.35 o                         
   3   5   9        583.69        423.79        16.20 o                         
   4   5   9       6380.55       6331.43        85.58 o                         
   5   5   9      20134.14      20890.41       255.84 o                         
   6   5   9        136.58        115.49        14.40 o                         
   7   5   9       2087.01       1996.09        43.46 o                         
   8   5   9       4504.67       4288.43        76.53 o                         
   9   5   9         30.35         11.93        16.38 o                         
  10   5   9       3526.01       3778.69        71.17 o                         
  11   5   9       4321.21       4300.98        77.64 o                         
  12   5   9         21.72         17.56        20.98 o                         
  13   5   9       6828.74       6640.54       108.22 o                         
  14   5   9        258.04        300.88        28.06 o                         
  15   5   9       1425.59       1240.87        66.85 o                         
  16   5   9        896.83        854.00        51.37 o                         
  17   5   9       2739.60       2456.89        95.95 o                         
  18   5   9         60.27         -9.70        43.76 o                         
  19   5   9       2631.60       2884.67       109.63 o                         
  20   5   9        630.35        576.47        61.14 o                         
  21   5   9        113.41         80.53        57.98 o                         
  22   5   9         96.26        -25.44        61.60 o                         
   1   6   9        367.96        332.64        16.48 o                         
   2   6   9        774.47        666.69        22.87 o                         
   3   6   9        408.35        413.82        19.03 o                         
   4   6   9         35.28         -1.13        15.96 o                         
   5   6   9       6495.42       6970.74       105.26 o                         
   6   6   9        156.65        142.56        14.68 o                         
   7   6   9       1740.45       1898.59        43.43 o                         
   8   6   9        669.52        652.53        23.93 o                         
   9   6   9        785.34        616.42        24.51 o                         
  10   6   9        314.13        245.46        19.76 o                         
  11   6   9        884.44        811.64        43.95 o                         
  12   6   9         70.22        128.04        22.03 o                         
  13   6   9        150.81        165.53        24.69 o                         
  14   6   9        449.97        406.59        28.17 o                         
  15   6   9        249.09        202.16        29.48 o                         
  16   6   9        234.74        148.05        38.81 o                         
  17   6   9       1010.32        962.54        75.90 o                         
  18   6   9          5.03         -4.91        45.01 o                         
  19   6   9       4620.49       5016.64       139.17 o                         
  20   6   9          7.32         66.35        63.59 o                         
  21   6   9        220.93         68.79        57.44 o                         
  22   6   9         79.50        -40.21        65.26 o                         
   1   7   9       1196.18        896.66        26.71 o                         
   2   7   9       1176.28       1189.23        29.94 o                         
   3   7   9        255.14        300.96        16.87 o                         
   4   7   9         49.59         35.48        14.74 o                         
   5   7   9      16052.34      17808.37       255.51 o                         
   6   7   9       1289.54       1380.57        38.30 o                         
   7   7   9      11240.80      10988.94       164.47 o                         
   8   7   9       2006.02       2349.22        63.36 o                         
   9   7   9       2165.52       2149.48        52.63 o                         
  10   7   9        528.02        398.42        26.84 o                         
  11   7   9       5496.29       5343.10        79.04 o                         
  12   7   9         60.37         56.05        15.81 o                         
  13   7   9       7387.44       7499.85       107.10 o                         
  14   7   9         66.49         15.01        22.67 o                         
  15   7   9       2206.54       2269.09        57.05 o                         
  16   7   9       2544.56       2490.73        74.12 o                         
  17   7   9         83.87         95.00        35.55 o                         
  18   7   9         76.57         44.51        36.96 o                         
  19   7   9       2919.22       3235.57       106.43 o                         
  20   7   9        361.16        473.11        60.26 o                         
  21   7   9       1034.24       1089.18        74.26 o                         
  22   7   9         61.94          1.53        61.77 o                         
   1   8   9          0.39         -2.50        13.53 o                         
   2   8   9        363.40        429.71        18.11 o                         
   3   8   9         91.84         57.99        16.30 o                         
   4   8   9       1346.92       1473.35        35.53 o                         
   5   8   9        144.64        112.52        18.65 o                         
   6   8   9        104.92         96.73        18.83 o                         
   7   8   9       1132.70       1416.35        41.94 o                         
   8   8   9        168.68        200.79        21.73 o                         
   9   8   9          0.36        -19.29        19.29 o                         
  10   8   9       2141.60       2241.83        54.67 o                         
  11   8   9        185.14        114.13        24.02 o                         
  12   8   9         15.51        -22.75        22.75 o                         
  13   8   9        217.81        189.10        18.91 o                         
  14   8   9         77.05         53.66        19.19 o                         
  15   8   9        418.76        297.36        37.02 o                         
  16   8   9       1011.90        926.58        60.15 o                         
  17   8   9         13.35         40.92        32.84 o                         
  18   8   9        475.28        444.59        40.50 o                         
  19   8   9         34.74        -38.30        38.30 o                         
  20   8   9         20.15        -24.56        50.51 o                         
  21   8   9         76.19        146.44        64.32 o                         
  22   8   9         24.52        -39.11        73.13 o                         
   1   9   9       1996.25       1888.47        37.79 o                         
   2   9   9       1459.57       1647.40        36.70 o                         
   3   9   9          1.93         -8.10        13.94 o                         
   4   9   9        784.09        784.08        38.02 o                         
   5   9   9      12613.85      13140.47       195.20 o                         
   6   9   9         37.66         52.16        20.59 o                         
   7   9   9      18504.68      19736.84       322.03 o                         
   8   9   9        456.73        391.10        25.99 o                         
   9   9   9       4281.98       4336.11        86.07 o                         
  10   9   9        922.60       1021.34        51.40 o                         
  11   9   9       9526.74       9902.88       156.41 o                         
  12   9   9          6.75        -24.47        24.47 o                         
  13   9   9       3570.13       3774.00        79.48 o                         
  14   9   9        158.94         57.44        30.49 o                         
  15   9   9       2656.74       2678.89        92.44 o                         
  16   9   9       1305.72       1232.43        44.22 o                         
  17   9   9        830.32        742.49        45.75 o                         
  18   9   9       1621.59       1731.00        66.97 o                         
  19   9   9       2281.98       2443.95        80.31 o                         
  20   9   9        113.98         94.47        51.38 o                         
  21   9   9       1259.74       1040.43        83.80 o                         
   1  10   9       2500.12       2722.83        47.45 o                         
   2  10   9       2023.39       2018.87        42.01 o                         
   3  10   9         83.98         86.25        15.72 o                         
   4  10   9       2651.10       2448.54        66.15 o                         
   5  10   9        693.30        700.18        37.55 o                         
   6  10   9        506.47        394.47        28.97 o                         
   7  10   9        224.48        226.83        27.61 o                         
   8  10   9         80.46         56.65        22.74 o                         
   9  10   9        666.41        536.18        28.39 o                         
  10  10   9        460.80        434.46        39.07 o                         
  11  10   9        182.00        110.67        24.81 o                         
  12  10   9        189.80        119.16        27.12 o                         
  13  10   9       2366.69       2553.73        67.01 o                         
  14  10   9         76.12         34.40        29.08 o                         
  15  10   9        942.65        859.16        51.80 o                         
  16  10   9        397.42        514.01        54.47 o                         
  17  10   9          8.47         -0.02        48.37 o                         
  18  10   9        164.58        143.20        50.02 o                         
  19  10   9        181.90        179.70        59.40 o                         
  20  10   9          2.85        -20.79        59.64 o                         
  21  10   9        151.65         53.01        69.35 o                         
   1  11   9      18378.35      19685.59       248.59 o                         
   2  11   9       2420.96       2472.09        51.02 o                         
   3  11   9          4.72        -21.78        22.12 o                         
   4  11   9       4899.42       4797.00        87.88 o                         
   5  11   9       5418.55       5303.11        94.48 o                         
   6  11   9        998.20       1130.74        48.32 o                         
   7  11   9       8531.35       8051.42       138.68 o                         
   8  11   9       1070.42       1018.62        41.81 o                         
   9  11   9        377.54        391.88        32.23 o                         
  10  11   9       2277.24       2278.11        68.19 o                         
  11  11   9       3648.68       3458.11        72.15 o                         
  12  11   9        686.35        704.45        37.21 o                         
  13  11   9       2782.76       2569.17        67.72 o                         
  14  11   9         81.48         78.45        40.70 o                         
  15  11   9       1996.60       2035.90        81.64 o                         
  16  11   9        806.40        795.43        53.60 o                         
  17  11   9       1805.58       1738.63        84.24 o                         
  18  11   9        462.28        454.81        59.93 o                         
  19  11   9       2689.00       2150.91       157.42 o                         
  20  11   9        992.69        851.39        72.86 o                         
  21  11   9        526.21        369.42       121.04 o                         
   1  12   9       6165.87       6629.28        93.20 o                         
   2  12   9        136.82        188.33        26.95 o                         
   3  12   9        678.18        736.87        25.66 o                         
   4  12   9       3345.64       3192.65        68.73 o                         
   5  12   9          3.63        -21.75        22.03 o                         
   6  12   9          0.14        -23.56        23.56 o                         
   7  12   9        287.64        139.63        27.59 o                         
   8  12   9          7.48        -25.25        25.25 o                         
   9  12   9       1476.66       1393.16        52.47 o                         
  10  12   9        330.27        326.13        33.72 o                         
  11  12   9        186.57        201.56        33.47 o                         
  12  12   9        635.65        561.31        32.33 o                         
  13  12   9       4231.20       4203.39        85.56 o                         
  14  12   9        800.66        970.17        62.40 o                         
  15  12   9       1475.65       1331.42        78.01 o                         
  16  12   9        194.93          0.82        72.24 o                         
  17  12   9         58.21        -45.97        69.32 o                         
  18  12   9        607.64        667.74        66.73 o                         
  19  12   9        960.32        928.86        71.80 o                         
  20  12   9        167.32        192.24        64.27 o                         
   1  13   9        300.23        244.11        26.91 o                         
   2  13   9       1042.39        912.83        33.39 o                         
   3  13   9         84.13         51.92        18.33 o                         
   4  13   9        323.02        280.32        28.40 o                         
   5  13   9       1449.70       1336.83        50.39 o                         
   6  13   9         79.53         52.88        25.12 o                         
   7  13   9        718.48        777.29        38.03 o                         
   8  13   9       2470.49       2638.12        71.10 o                         
   9  13   9        562.03        545.79        36.61 o                         
  10  13   9       1192.23       1211.90        58.92 o                         
  11  13   9       2917.65       2924.31        75.65 o                         
  12  13   9         24.75        -18.77        32.54 o                         
  13  13   9       2997.55       3204.91        88.47 o                         
  14  13   9        610.67        567.79        40.22 o                         
  15  13   9        253.13        236.89        42.35 o                         
  16  13   9        669.73        691.33        80.03 o                         
  17  13   9        685.84        608.31        59.52 o                         
  18  13   9        414.79        442.30        65.18 o                         
  19  13   9        587.75        586.68        66.53 o                         
   1  14   9      12859.81      13011.55       175.10 o                         
   2  14   9        761.19        643.67        26.09 o                         
   3  14   9        976.99        763.27        26.61 o                         
   4  14   9        592.38        616.36        34.03 o                         
   5  14   9         26.55        -24.08        24.08 o                         
   6  14   9         71.92          1.15        26.02 o                         
   7  14   9          2.37        -31.51        31.51 o                         
   8  14   9       1916.34       1841.62        66.82 o                         
   9  14   9       2142.49       2262.16        70.88 o                         
  10  14   9         17.88          6.33        28.93 o                         
  11  14   9       1864.60       1924.54        66.48 o                         
  12  14   9          8.37        -36.18        36.18 o                         
  13  14   9       6439.31       6278.27       140.61 o                         
  14  14   9       2060.05       1998.76        99.44 o                         
  15  14   9       1572.06       1341.98        71.06 o                         
  16  14   9        587.01        683.99        65.34 o                         
  17  14   9         24.51          1.91        46.39 o                         
  18  14   9        155.00        117.90        57.02 o                         
  19  14   9          8.37        -63.45        63.45 o                         
   1  15   9       4809.17       4611.85        76.34 o                         
   2  15   9        668.72        664.32        32.31 o                         
   3  15   9        285.90        233.19        19.13 o                         
   4  15   9       2004.74       1773.97        63.24 o                         
   5  15   9       4953.17       5105.92        97.35 o                         
   6  15   9          0.28        -17.75        28.45 o                         
   7  15   9      13863.98      14019.79       242.39 o                         
   8  15   9        912.55        818.42        51.03 o                         
   9  15   9        854.83        757.59        41.75 o                         
  10  15   9       1324.69       1212.07        47.96 o                         
  11  15   9       6585.98       6942.96       134.44 o                         
  12  15   9         42.82         38.82        37.00 o                         
  13  15   9       5729.10       5632.16       130.12 o                         
  14  15   9        637.44        737.90        86.54 o                         
  15  15   9        125.57         92.95        50.24 o                         
  16  15   9       1180.45        949.36        72.31 o                         
  17  15   9       1553.30       1719.24       152.81 o                         
  18  15   9        276.00        187.60        93.65 o                         
   1  16   9        608.02        599.94        25.97 o                         
   2  16   9        749.96        833.31        42.59 o                         
   3  16   9        266.80        278.60        18.88 o                         
   4  16   9       4031.49       3650.36        86.28 o                         
   5  16   9       1378.30       1381.19        82.11 o                         
   6  16   9        157.81        167.68        29.78 o                         
   7  16   9         82.55        142.62        41.96 o                         
   8  16   9         61.47         54.76        31.79 o                         
   9  16   9          5.34        -20.31        32.80 o                         
  10  16   9        118.17         32.97        33.62 o                         
  11  16   9         14.24        -35.19        35.19 o                         
  12  16   9       1502.58       1352.42        87.53 o                         
  13  16   9        554.61        438.54        56.93 o                         
  14  16   9        419.27        377.25        49.05 o                         
  15  16   9          0.66         -8.29        49.69 o                         
  16  16   9         70.52        -49.66        59.58 o                         
  17  16   9        191.47         81.92        71.44 o                         
   1  17   9       1744.92       1735.98        53.66 o                         
   2  17   9       1643.14       1545.92        48.56 o                         
   3  17   9          1.57          5.62        17.58 o                         
   4  17   9       1259.98       1301.71        48.19 o                         
   5  17   9       1123.63       1104.51        53.79 o                         
   6  17   9         23.52         42.81        32.45 o                         
   7  17   9      10843.45      10587.37       180.78 o                         
   8  17   9        394.77        445.85        42.53 o                         
   9  17   9        165.19        159.97        35.86 o                         
  10  17   9        386.29        423.43        38.91 o                         
  11  17   9        620.19        573.57        52.49 o                         
  12  17   9         11.68        -19.92        41.89 o                         
  13  17   9       3125.57       2984.00        92.78 o                         
  14  17   9        249.26        187.41        48.54 o                         
  15  17   9         26.08        -15.62        56.96 o                         
  16  17   9        521.52        453.38        70.50 o                         
  17  17   9        435.51        330.73        83.46 o                         
   1  18   9        189.25        105.32        23.57 o                         
   2  18   9        221.67        146.34        26.01 o                         
   3  18   9        217.33        185.86        24.91 o                         
   4  18   9        503.97        515.95        32.72 o                         
   5  18   9        443.09        346.67        35.52 o                         
   6  18   9          7.22         34.06        40.19 o                         
   7  18   9       6668.62       6973.00       140.64 o                         
   8  18   9       1174.80       1132.17        50.23 o                         
   9  18   9        896.55        755.48        42.66 o                         
  10  18   9         43.88        -39.52        39.52 o                         
  11  18   9        133.26         40.90        39.47 o                         
  12  18   9        119.42        150.37        41.50 o                         
  13  18   9         14.78         18.94        47.21 o                         
  14  18   9        433.48        393.33        87.41 o                         
  15  18   9          0.74         15.54        61.66 o                         
  16  18   9         89.46        103.10        64.67 o                         
   1  19   9        107.42         19.65        23.98 o                         
   2  19   9        138.28         87.73        22.47 o                         
   3  19   9        164.89        166.99        25.80 o                         
   4  19   9          6.38          3.57        29.53 o                         
   5  19   9         68.51         -8.00        36.56 o                         
   6  19   9          2.88        -30.75        30.75 o                         
   7  19   9         13.66        -50.75        50.75 o                         
   8  19   9          9.39        -19.69        48.35 o                         
   9  19   9        780.91        641.34        43.79 o                         
  10  19   9         84.61         39.77        43.90 o                         
  11  19   9         59.83         12.71        39.24 o                         
  12  19   9        173.64        141.30        46.24 o                         
  13  19   9       1929.85       2169.04       137.56 o                         
  14  19   9         89.52        127.07        61.91 o                         
  15  19   9        373.64        358.54        66.55 o                         
   1  20   9       2327.21       2204.10        71.60 o                         
   2  20   9        239.57        205.58        22.24 o                         
   3  20   9         38.20         22.58        22.64 o                         
   4  20   9       1425.77       1394.02        49.64 o                         
   5  20   9       4259.26       4311.20       100.42 o                         
   6  20   9        320.63        302.05        65.36 o                         
   7  20   9        314.02        344.91        34.57 o                         
   8  20   9        138.15        112.57        32.73 o                         
   9  20   9         12.98        -37.11        37.11 o                         
  10  20   9        618.18        635.72        55.75 o                         
  11  20   9        468.92        316.95        51.09 o                         
  12  20   9        908.78        703.48        69.62 o                         
  13  20   9          8.53         -2.84        57.12 o                         
  14  20   9         10.94         80.40        62.19 o                         
   1  21   9        506.38        436.18        53.16 o                         
   2  21   9        661.32        746.36        63.98 o                         
   3  21   9        115.36         61.34        41.04 o                         
   4  21   9         67.20         82.97        39.04 o                         
   5  21   9        518.52        544.84        37.16 o                         
   6  21   9         44.13         28.91        44.58 o                         
   7  21   9        957.18        749.47        43.19 o                         
   8  21   9       1431.96       1419.11        92.19 o                         
   9  21   9        654.78        530.36        51.90 o                         
  10  21   9        466.48        443.33        63.55 o                         
  11  21   9       2319.03       2677.88       111.10 o                         
  12  21   9          5.63          0.25        54.72 o                         
   1  22   9        436.50        384.86        55.14 o                         
   2  22   9        854.06        856.29        81.93 o                         
   3  22   9         60.73         59.51        46.83 o                         
   4  22   9        706.98        800.81        58.71 o                         
   5  22   9        201.28        148.07        56.69 o                         
   6  22   9         63.06         70.61        56.09 o                         
   7  22   9        528.41        394.37        70.37 o                         
   8  22   9        503.09        433.30        47.16 o                         
   9  22   9        288.56        161.03        52.73 o                         
  10  22   9        265.05        167.45        51.64 o                         
  11  22   9        357.08        375.62        76.96 o                         
   1  23   9       2993.38       3343.18       113.79 o                         
   2  23   9        598.94        603.79        57.35 o                         
   3  23   9        287.56        361.86        57.87 o                         
   4  23   9        790.25        786.20       108.56 o                         
   5  23   9       3614.74       4235.25       262.89 o                         
   6  23   9        427.04        621.90       105.33 o                         
   7  23   9       9514.17      10388.82       289.90 o                         
   8  23   9        211.59        360.82       112.15 o                         
   9  23   9         46.81         67.55        94.59 o                         
   1  24   9          2.40         -4.76        65.84 o                         
   2  24   9        576.74        734.30        79.11 o                         
   3  24   9        186.77        280.54        88.20 o                         
   4  24   9        969.73       1211.27       119.97 o                         
   5  24   9        192.99        369.64        91.77 o                         
   6  24   9        182.09        193.89       127.54 o                         
   1  25   9         17.73        -21.61        76.60 o                         
   0   0  10      21668.45      22555.12       472.98 o                         
   1   0  10       9112.35       8262.78       131.89 o                         
   2   0  10       6102.48       7469.46       129.53 o                         
   3   0  10       3170.09       2024.53        51.19 o                         
   4   0  10       6380.28       7578.84       138.71 o                         
   5   0  10      20750.76      20811.79       333.99 o                         
   6   0  10         22.84          7.63        20.45 o                         
   7   0  10        391.70        360.43        30.33 o                         
   8   0  10         44.23        113.74        27.22 o                         
   9   0  10      15462.07      15687.24       340.81 o                         
  10   0  10        551.72        657.18        44.83 o                         
  11   0  10       9748.00       9617.34       223.55 o                         
  12   0  10          2.48          3.96        49.40 o                         
  13   0  10         21.39         34.24        35.80 o                         
  14   0  10        914.90        970.59        55.99 o                         
  15   0  10       3662.00       3832.05       182.97 o                         
  16   0  10       3409.43       3700.52       260.95 o                         
  17   0  10       4529.23       4642.52       209.62 o                         
  18   0  10       4896.85       4879.03       240.66 o                         
  19   0  10        314.01        290.59        77.13 o                         
  20   0  10        403.59        373.51        85.33 o                         
  21   0  10       2852.74       3459.41       187.48 o                         
  22   0  10        485.98        384.56        98.35 o                         
   0   1  10        132.17        131.45        26.70 o                         
   1   1  10       3783.91       3500.01        48.31 o                         
   2   1  10       4336.27       4586.76        61.30 o                         
   3   1  10        272.39        283.44        16.75 o                         
   4   1  10        858.30        808.84        26.03 o                         
   5   1  10        250.14        261.46        17.16 o                         
   6   1  10       2900.33       2950.42        48.50 o                         
   7   1  10        788.37        784.05        36.09 o                         
   8   1  10       4459.00       4461.88        78.72 o                         
   9   1  10       1466.91       1468.80        45.47 o                         
  10   1  10        147.19        111.44        23.70 o                         
  11   1  10        714.86        835.56        36.40 o                         
  12   1  10          0.08        -24.54        24.54 o                         
  13   1  10       1389.22       1488.69        85.42 o                         
  14   1  10         56.51         -5.84        26.58 o                         
  15   1  10        778.81        725.59        44.26 o                         
  16   1  10        471.30        556.16        49.73 o                         
  17   1  10        617.77        568.71        74.44 o                         
  18   1  10         30.11         31.40        49.99 o                         
  19   1  10        858.46        989.85        66.96 o                         
  20   1  10        996.89        813.48        67.82 o                         
  21   1  10        626.79        644.80        68.36 o                         
  22   1  10         92.75        -40.29        63.13 o                         
   0   2  10       8679.95       8450.29       153.50 o                         
   1   2  10      13352.91      13133.54       146.84 o                         
   2   2  10        779.09        702.84        20.20 o
[truncated: 272,809 more chars]
